# Supplementary material for: Maternal Inflammation Alters Nuclear and Mitochondrial DNA Methylation Patterns in Neonatal Brain Monocytes
Source: Cells. 2026 Apr 18;15(8):714. doi: 10.3390/cells15080714 (PMC13115308; doi:10.3390/cells15080714)
Supplement: Supplementary file 1 [file cells-15-00714-s001.zip]

Archive with 5 entries (5 files):
- Table S1.MIA vs Control Differential Methylation and Log Fold Change statistics.csv
- Table S2.HIE vs Control Differential Methylation and Log Fold Change statistics.csv
- Table S3.HIE vs MIA Differential Methylation and Log Fold Change statistics.csv
- Table S4.Methylated Gene Table MIA vs Control.csv
- Table S5.Revigo Plot GO Term Associations.csv
