# Supplementary material for: Maternal Inflammation Alters Nuclear and Mitochondrial DNA Methylation Patterns in Neonatal Brain Monocytes
Source: Cells. 2026 Apr 18;15(8):714. doi: 10.3390/cells15080714 (PMC13115308; doi:10.3390/cells15080714)
Supplement: Supplementary file 1 [file cells-15-00714-s001.zip › Table S1.MIA vs Control Differential Methylation and Log Fold Change statistics.csv]

TargetID	logFC	AveExpr	t	P.Value	B	FDR
cg29968111_TC21	7.045374019	1.380412335	55.69047932	2.34E-15	12.32759096	6.73E-10
cg34594172_TC21	4.631516263	1.158004987	35.7256744	3.77E-13	11.76039309	3.62E-08
cg29962350_TC21	4.663299219	-1.788613498	35.17272875	4.50E-13	11.73142308	3.62E-08
cg41388844_TC11	-16.18033877	-8.747470472	-34.20821606	6.18E-13	11.67788534	3.62E-08
cg43457386_TC21	4.745682653	-0.505184869	34.15009431	6.30E-13	11.67453065	3.62E-08
cg34601094_TC21	4.23914942	-2.152951233	32.98056103	9.37E-13	11.60368693	3.90E-08
cg34600918_TC21	4.644412582	0.828292296	32.94203324	9.50E-13	11.60124012	3.90E-08
cg39104461_BC21	5.132185602	0.921803241	31.61237738	1.52E-12	11.51197783	5.45E-08
cg37521841_TC21	-4.391916977	-3.055314258	-30.24699815	2.51E-12	11.40957929	8.01E-08
cg32421165_TC21	2.808060037	1.788620626	29.19491046	3.75E-12	11.32219392	1.08E-07
cg46436820_BC21	4.178142345	-1.960612968	27.58865745	7.14E-12	11.17226072	1.86E-07
cg34598923_BC21	5.616023503	0.614861164	27.05660909	8.90E-12	11.1176361	2.11E-07
cg41388844_TC12	-16.77956535	-8.472610109	-26.88449127	9.57E-12	11.0993881	2.11E-07
cg40752587_TC21	3.369704809	2.202754447	24.3072138	3.00E-11	10.7876432	6.14E-07
cg34595073_TC21	4.881734236	-2.366318351	23.87153149	3.68E-11	10.72683106	7.03E-07
cg34601960_BC21	4.134759878	0.173488607	23.60746821	4.17E-11	10.6886708	7.48E-07
cg34600897_BC21	4.577792333	-2.191841834	21.3064542	1.32E-10	10.30877217	2.23E-06
cg32344107_BC11	-11.84383127	-11.89570754	-21.11330321	1.47E-10	10.27252773	2.34E-06
cg34621531_TC21	3.866423906	-0.571892744	20.77687196	1.76E-10	10.20757797	2.65E-06
cg34601707_TC21	4.439392031	0.222906998	20.66651838	1.86E-10	10.18575571	2.68E-06
cg37484419_TC21	2.703595041	1.456636085	19.82869803	2.97E-10	10.01123397	4.00E-06
cg34596189_BC21	3.017579005	-1.916998438	19.76970294	3.07E-10	9.998328543	4.00E-06
cg34611223_BC21	4.387204141	1.771284519	19.35687236	3.88E-10	9.905611435	4.82E-06
cg37224659_BC11	3.168607368	1.800123117	19.29092268	4.03E-10	9.890399654	4.82E-06
cg41523614_BC21	-2.569260222	0.676300116	-18.95320294	4.91E-10	9.810707818	5.50E-06
cg34612115_BC21	3.817976268	-0.524019846	18.92959322	4.98E-10	9.8050221	5.50E-06
cg34611228_BC21	3.984129073	-2.302502245	18.57003318	6.17E-10	9.716519781	6.56E-06
cg34603149_BC21	4.080360645	0.051872547	18.45696412	6.61E-10	9.68792957	6.78E-06
cg29971642_BC21	-2.223684662	-0.881093179	-18.33735908	7.11E-10	9.65728017	6.94E-06
cg43680953_TC21	-2.448446874	0.66553228	-18.3027645	7.26E-10	9.648336223	6.94E-06
cg34606143_BC21	4.33224064	-1.901724711	18.2499549	7.50E-10	9.634614089	6.94E-06
cg34612141_BC11	2.635218584	0.546179732	17.94841079	9.02E-10	9.554634558	8.10E-06
cg39138184_BC21	2.213231058	1.632965133	17.83195912	9.70E-10	9.522990371	8.44E-06
cg37509751_TC21	-2.146876105	-2.255472591	-17.66810765	1.08E-09	9.477731358	9.08E-06
cg34601071_BC21	3.422146426	-2.148080401	16.99863665	1.65E-09	9.283470469	1.35E-05
cg39099743_TC21	4.413135081	0.446248432	16.77196255	1.92E-09	9.2141177	1.53E-05
cg39092040_TC21	4.424169764	0.414109172	16.14091156	2.93E-09	9.010775236	2.27E-05
cg28924267_BC21	2.067751176	0.57387837	16.05309209	3.11E-09	8.981223346	2.33E-05
cg34593350_BC21	4.894245613	0.914320572	16.02712836	3.17E-09	8.972425516	2.33E-05
cg39138112_TC21	-1.842938327	0.12051988	-15.53187184	4.48E-09	8.799128099	3.22E-05
cg39115043_BC21	5.007636754	0.501165333	15.08325034	6.19E-09	8.632716399	4.32E-05
cg29986622_TC21	-1.901476495	-0.873662127	-15.05259825	6.33E-09	8.62100292	4.32E-05
cg34593454_BC21	4.394701552	-0.053976029	14.81535218	7.53E-09	8.528801419	5.03E-05
cg32592692_BC21	4.608520363	-1.716432328	14.52660088	9.35E-09	8.412799735	5.98E-05
cg41504385_BC21	1.653307435	-3.459404616	14.52341192	9.37E-09	8.411494799	5.98E-05
cg44313415_TC21	1.957430249	2.546948412	14.41849962	1.01E-08	8.368268369	6.33E-05
cg41776457_BC21	2.261764259	-0.702860067	13.93704698	1.47E-08	8.162307267	8.98E-05
cg43457456_TO11	2.17211706	4.600574995	13.62422965	1.88E-08	8.021493943	1.13E-04
cg34595826_TC21	1.603035471	1.874844863	13.39265161	2.27E-08	7.913512618	1.33E-04
cg34606886_TC21	5.007473514	0.690189209	13.18041876	2.70E-08	7.811649505	1.52E-04
cg39105878_BC21	1.790757229	0.237497047	13.17793279	2.70E-08	7.810439518	1.52E-04
cg37521785_TC21	-2.646373987	-2.266909637	-13.01567171	3.09E-08	7.730603638	1.71E-04
cg39099631_BC11	2.730749778	2.153625598	12.98189091	3.18E-08	7.713767784	1.72E-04
cg34593978_TC21	3.14633839	-1.741352383	12.80356186	3.69E-08	7.62363952	1.96E-04
cg34596188_BC21	3.679547791	-0.281588644	12.62790383	4.29E-08	7.532762072	2.17E-04
cg34595322_BC21	4.006180201	-2.324464227	12.62409235	4.30E-08	7.530766666	2.17E-04
cg29986623_BC11	-1.877624434	0.581593533	-12.61997834	4.32E-08	7.528611749	2.17E-04
cg39106871_TC21	3.258546632	-2.319695116	12.55593564	4.56E-08	7.494914102	2.26E-04
cg34601619_BC21	4.027602008	-0.450330359	12.49135042	4.82E-08	7.460639595	2.34E-04
cg39138270_TC21	1.801126152	1.094584798	12.47547085	4.89E-08	7.452167369	2.34E-04
cg37226800_TC21	2.841095574	-0.004420023	12.45082742	4.99E-08	7.438983881	2.35E-04
cg37469106_TC21	2.302107237	1.485926321	12.32229433	5.58E-08	7.369516922	2.58E-04
cg29975229_TC11	1.370522458	0.204881167	12.30473737	5.67E-08	7.359935351	2.58E-04
cg39098987_TC21	5.144614104	0.501859395	12.22602084	6.08E-08	7.316699234	2.72E-04
cg29983948_TC21	-3.769144179	-0.505331183	-12.18104677	6.32E-08	7.29179165	2.79E-04
cg34599058_BC21	2.411381533	2.42423316	11.92644072	7.93E-08	7.147919592	3.45E-04
cg29984735_TC21	-1.110813719	-1.464460601	-11.82246944	8.71E-08	7.087737518	3.73E-04
cg34596785_TC21	3.708339409	-0.709408389	11.78796806	8.98E-08	7.067579931	3.79E-04
cg32979759_TC21	-3.983375992	-0.461256625	-11.75597622	9.25E-08	7.048804541	3.85E-04
cg36563579_TC21	2.447408167	-0.801225655	11.68861532	9.83E-08	7.009005594	4.03E-04
cg32620555_TC21	1.715047475	1.212048631	11.64116655	1.03E-07	6.980753081	4.15E-04
cg37521776_TC21	-6.801503253	-0.726276574	-11.53419142	1.13E-07	6.916387113	4.52E-04
cg37501272_BC11	1.328778734	0.819789551	11.38398354	1.30E-07	6.824417775	5.12E-04
cg34617621_BC21	3.559311579	-2.120651944	11.30671775	1.40E-07	6.776373178	5.43E-04
cg34605038_TC21	3.787705146	-2.9734609	11.29350584	1.42E-07	6.768107188	5.43E-04
cg34600091_TC21	-3.64970446	0.991461976	-11.2240436	1.51E-07	6.724402764	5.72E-04
cg29984736_TC21	-3.160990229	-2.774455851	-10.99611229	1.88E-07	6.57804661	7.02E-04
cg29988329_TC21	1.846232772	-1.123943965	10.96730166	1.93E-07	6.559220229	7.10E-04
cg39875049_BC21	2.506096453	-3.498465354	10.95741688	1.95E-07	6.552743856	7.10E-04
cg41094954_BC21	-2.646211992	-0.605136914	-10.65937388	2.61E-07	6.353286174	9.38E-04
cg40754068_TC21	1.741530965	1.42912325	10.631971	2.68E-07	6.334533857	9.51E-04
cg34595214_TC21	5.066326503	-2.497321782	10.56329022	2.87E-07	6.287221953	0.001006101
cg34600894_TC21	5.314028443	-2.774286434	10.52332854	2.99E-07	6.259486769	0.001034358
cg29982178_TC11	-3.370882248	-1.023810361	-10.46401298	3.17E-07	6.218036053	0.001076256
cg34614332_TC21	1.780745905	-2.640768013	10.45984208	3.19E-07	6.215108565	0.001076256
cg37473488_BC21	-1.596654835	-1.174008052	-10.3656623	3.50E-07	6.148553936	0.001161007
cg44099044_BC21	-1.567733144	0.288899463	-10.36146699	3.52E-07	6.145568995	0.001161007
cg34617673_BC21	5.565730596	-1.794865945	10.29819594	3.75E-07	6.100341216	0.00122382
cg37473142_BC21	1.400277903	1.102343036	10.1934529	4.17E-07	6.02459149	0.001346537
cg32889695_BC21	1.076112066	0.737428899	10.10653557	4.57E-07	5.960892482	0.001440081
cg34596283_TC21	-5.266984109	-0.794449357	-10.10650586	4.57E-07	5.960870572	0.001440081
cg29967520_BC21	-3.323090793	-1.301018391	-10.08257156	4.68E-07	5.943194422	0.001460072
cg34722204_TC21	-1.262400393	-2.238089626	-10.03778675	4.90E-07	5.909961283	0.001512933
rs259964007_TC11	1.88574802	-5.7878589	9.932993999	5.47E-07	5.831385184	0.001669506
cg34598910_BC11	6.159338126	1.484057417	9.911177837	5.59E-07	5.814882335	0.001690106
cg29975228_TC11	1.721473702	4.509970687	9.8029866	6.27E-07	5.732296003	0.001874265
cg32598188_TC11	-4.801820593	-0.377892153	-9.761844134	6.55E-07	5.700562201	0.001937564
cg34619534_BC21	5.586588267	-1.710275617	9.671192426	7.21E-07	5.629995098	0.002112165
cg34619298_BC21	1.588800577	1.005951738	9.637362042	7.48E-07	5.603430465	0.002163762
cg29980210_BC21	0.935255292	-0.399544888	9.62978467	7.54E-07	5.597463261	0.002163762
cg44096949_TC11	-1.414669202	0.439627629	-9.483905483	8.82E-07	5.481342523	0.002507578
cg34872668_BC21	4.648282101	-1.294915362	9.345381892	1.03E-06	5.368861734	0.002888482
cg34618440_TC21	6.239544068	-1.616798757	9.143615933	1.28E-06	5.201073279	0.003566896
cg29957252_BC21	-1.599196233	1.200662972	-9.137462433	1.29E-06	5.195881059	0.003566896
cg32528701_TC21	-1.70229147	0.56366071	-9.126210936	1.31E-06	5.186375637	0.003577662
cg29966662_BC21	-1.192411899	-1.105442244	-9.096844087	1.35E-06	5.161495295	0.003648952
cg29964584_TC21	-0.922670529	0.201406655	-9.091764336	1.36E-06	5.157181188	0.003648952
cg34603596_TC21	1.965180527	-3.20745626	9.069664441	1.39E-06	5.138376458	0.00370603
cg33478025_BC21	1.263612273	-1.398575112	9.030455147	1.46E-06	5.104869494	0.00383781
cg30018452_BC21	-1.047210072	-0.460877175	-8.956482607	1.58E-06	5.041150509	0.004108317
cg29956942_BC21	-1.64226192	2.613816859	-8.95420878	1.59E-06	5.039181358	0.004108317
cg37224937_BC21	1.076280021	-0.935695154	8.941489027	1.61E-06	5.028154351	0.004130901
cg37455347_BC21	0.890666219	-2.65217352	8.928997974	1.63E-06	5.017306417	0.004152926
cg45322317_BC21	1.232260994	-1.560887873	8.854520081	1.78E-06	4.952228968	0.004481809
cg41476973_BC21	4.988535377	0.353088731	8.810164859	1.87E-06	4.913147336	0.004674815
cg29956944_TC21	-2.553385942	1.301323548	-8.717264002	2.08E-06	4.830497982	0.005159135
cg39103687_BC11	-1.535198016	1.60630015	-8.667903703	2.21E-06	4.786143409	0.00540717
cg29959256_BC21	1.158098771	0.15670953	8.662131406	2.22E-06	4.780936358	0.00540717
cg36184118_TC21	1.054976407	-1.577745216	8.644362633	2.27E-06	4.764881018	0.005473926
cg30547121_TC21	5.971626089	-0.199733601	8.600513156	2.39E-06	4.725087837	0.005713722
cg34596000_TC21	3.006142958	-0.844708633	8.537621671	2.57E-06	4.667584041	0.006057815
cg41496272_TC11	3.298025371	-3.204161559	8.536629786	2.57E-06	4.666673047	0.006057815
cg38668719_BC11	1.180156465	-0.739104929	8.50180014	2.68E-06	4.634603139	0.006252251
cg41491260_BC21	2.459309878	-0.306638118	8.496060178	2.70E-06	4.629302889	0.006252251
cg47286847_BC11	2.505797131	3.19126356	8.487819849	2.73E-06	4.621686331	0.006262942
cg34603597_TC21	1.202578702	-1.434213318	8.434248725	2.91E-06	4.571954577	0.006620553
cg39100157_BC21	4.978103366	0.110393609	8.396275545	3.04E-06	4.536475258	0.006838102
cg39090365_BC11	0.907578456	-0.386264499	8.393852866	3.05E-06	4.534205251	0.006838102
cg34848869_TC21	1.607023523	-2.522153111	8.359871993	3.18E-06	4.50228413	0.007066078
cg47363688_BC21	0.867793605	-0.859952133	8.348464453	3.22E-06	4.491533813	0.007108086
cg39307494_BC21	1.543238025	2.196513017	8.232715672	3.70E-06	4.381472892	0.008108003
rs29717428_BC11	7.742105225	-2.008319735	8.215234676	3.78E-06	4.364694675	0.008218658
cg44097708_BC11	2.40022091	3.713632663	8.208676007	3.81E-06	4.358389036	0.008221949
cg37511526_TC11	-1.421800096	-3.887343239	-8.20071999	3.85E-06	4.350732151	0.008239697
cg39106762_TC21	3.689445745	0.259023773	8.173957658	3.97E-06	4.324913097	0.008416465
cg47072027_TC21	0.913990182	0.255165249	8.171046006	3.99E-06	4.322098208	0.008416465
cg29980379_BC21	0.974954405	-1.931252946	8.164735501	4.02E-06	4.315993465	0.008419418
cg29971629_TC21	0.947731187	0.027194998	8.152474059	4.08E-06	4.304116331	0.008484125
cg41494066_BC11	2.825832205	1.42628778	8.109249098	4.30E-06	4.26208254	0.008879414
cg31712740_TC21	1.233138133	-2.103502065	8.066813096	4.53E-06	4.220566879	0.009286506
cg34609192_BC21	2.535917527	-1.791801106	8.043455323	4.66E-06	4.197609863	0.009489149
cg34851571_TC21	-1.538238444	0.568575921	-8.02916201	4.74E-06	4.183524595	0.009589573
cg29903391_BC11	-0.811904343	3.815673858	-7.986141749	5.00E-06	4.140959507	0.009977929
cg41654392_BC21	-1.155396981	-3.060135297	-7.985662892	5.01E-06	4.140484268	0.009977929
cg32659975_TC11	1.617427404	1.711030787	7.964283601	5.14E-06	4.119233928	0.01017484
cg34604344_BC11	2.770152576	1.535714485	7.951798356	5.22E-06	4.106794461	0.010203594
cg37100742_BC11	1.583658839	4.290358174	7.95095734	5.23E-06	4.105955745	0.010203594
cg44186199_TC21	0.933864786	-2.068077798	7.913281765	5.48E-06	4.068281464	0.010546881
rs29717428_BC12	7.893688013	-1.276962038	7.911425369	5.49E-06	4.066419977	0.010546881
cg29981127_BC11	-1.135378489	2.118114018	-7.908078533	5.51E-06	4.063062739	0.010546881
cg44094058_BC11	-1.532516521	0.134990792	-7.845303881	5.96E-06	3.999800073	0.011331429
cg29975660_BC11	-0.855093175	-0.715513795	-7.836879353	6.02E-06	3.991267585	0.011376323
cg34847846_TC21	1.218434275	1.934706791	7.808512029	6.24E-06	3.962462529	0.01171156
cg44094374_BC11	-0.857463404	-0.087879576	-7.732411206	6.87E-06	3.884619366	0.012740306
cg34887162_BC21	1.036952548	1.264545537	7.731443646	6.88E-06	3.883624301	0.012740306
cg41071430_TC21	1.083867009	-0.970971103	7.712219609	7.05E-06	3.863825815	0.012970625
cg34599922_TC21	1.220499758	0.518748834	7.70116882	7.15E-06	3.852420665	0.01306991
cg46261847_BC21	0.823458146	-1.005225157	7.681998811	7.32E-06	3.832594044	0.013307257
cg30546158_BC21	-1.463347704	-4.169790406	-7.667277817	7.46E-06	3.81733268	0.013473503
cg29959262_TC21	1.680955005	-0.449072134	7.650385896	7.63E-06	3.799781927	0.013680514
cg34604715_TC21	2.4257246	1.675685525	7.629261856	7.83E-06	3.777775554	0.01396699
cg40912544_BC21	-1.268112478	-3.817061336	-7.614092414	7.99E-06	3.761932346	0.014152531
cg43454647_TC21	1.192049956	-1.285741513	7.583793114	8.30E-06	3.730186521	0.014622289
cg37520522_BC21	-2.649896372	-1.790326697	-7.575365541	8.39E-06	3.721332684	0.014691132
cg39110861_TC21	6.413311033	-1.552703129	7.549760534	8.67E-06	3.694368543	0.015057704
cg37520515_BC21	-0.991221022	-0.378097126	-7.545271942	8.72E-06	3.689631751	0.015057704
cg41523858_BC21	0.794133758	-2.933314071	7.542092774	8.76E-06	3.686274992	0.015057704
cg40736716_BC21	-1.213744405	0.380190931	-7.530856445	8.89E-06	3.674399042	0.0151863
cg39101367_BC21	-1.628669773	-2.20413649	-7.515869482	9.06E-06	3.658529932	0.015391074
cg34594261_TC21	1.378618168	-0.365751964	7.458282035	9.76E-06	3.597243117	0.01642984
cg41063218_TC11	-1.080469567	2.290539128	-7.456311109	9.79E-06	3.595136855	0.01642984
cg37797098_BC21	-3.866729704	-2.55339054	-7.450955878	9.86E-06	3.589410978	0.016444024
cg34592900_TC21	1.670694493	0.871656728	7.446689725	9.91E-06	3.584846495	0.016444024
rs29717428_BC21	6.016519884	-1.22531014	7.433870815	1.01E-05	3.571114824	0.016563159
cg35845648_TC21	-1.190137536	-0.7675448	-7.432291531	1.01E-05	3.56942139	0.016563159
cg29980394_BC21	-1.291490935	-3.204548894	-7.334714224	1.15E-05	3.464065449	0.018708146
cg44313145_BC21	-3.433362805	-2.246181822	-7.321071685	1.17E-05	3.449221031	0.018861342
cg43435102_TC21	0.704564507	-1.576154673	7.319899294	1.17E-05	3.44794404	0.018861342
cg41058326_TC21	-1.376606189	1.292702272	-7.313718365	1.18E-05	3.441208213	0.018908978
cg31355408_BC11	0.967967991	-2.348868349	7.303992333	1.19E-05	3.430597292	0.019046051
cg39106336_TC21	5.743197455	-1.932467442	7.296469983	1.21E-05	3.422380704	0.019053847
cg46478901_BC21	1.016523345	-0.863490991	7.295288544	1.21E-05	3.421089449	0.019053847
cg29974189_BC11	5.826860141	0.9746903	7.273925398	1.24E-05	3.397703978	0.019491034
cg39650748_BC21	0.872668493	2.361562309	7.261196192	1.26E-05	3.383736746	0.0196283
cg34682303_TC21	0.64449215	1.926401288	7.260379629	1.27E-05	3.382839921	0.0196283
cg41523822_TC21	0.774273028	0.264233217	7.249900394	1.28E-05	3.371321642	0.019795111
cg39098132_TC21	1.59205205	1.027280023	7.224463389	1.33E-05	3.343292708	0.020363754
cg37797105_BC21	-2.002284318	0.947189471	-7.212175827	1.35E-05	3.329717621	0.020588296
cg32077471_TC21	1.042562445	-1.044057743	7.207637616	1.36E-05	3.324698031	0.020603116
cg39783047_BC21	1.196575159	-2.559661516	7.176399891	1.41E-05	3.290061035	0.02136392
cg45489091_BC21	0.838484409	-2.561915259	7.17007379	1.43E-05	3.283028257	0.02143191
cg42236828_BC21	0.922927762	1.668239267	7.162413313	1.44E-05	3.274503789	0.021514154
cg44099138_BC21	1.706414196	2.272844747	7.159386878	1.45E-05	3.271133523	0.021514154
cg29973562_BC11	-1.062082469	1.221705828	-7.137285869	1.49E-05	3.246478773	0.021958638
cg44097004_TC21	0.881507569	-0.666078635	7.136350033	1.49E-05	3.245433136	0.021958638
cg36185022_BC21	1.685902463	3.296263156	7.086642272	1.59E-05	3.18969827	0.023351007
cg29089184_BC21	0.973789517	-1.977379739	7.078267778	1.61E-05	3.180270605	0.023449965
cg39237599_BC11	-1.877424192	-1.844003642	-7.075937852	1.62E-05	3.177645729	0.023449965
cg46319793_BC11	5.119175034	-0.990954656	7.070119071	1.63E-05	3.171086646	0.02351538
cg30245323_TC21	1.355553208	-0.783046097	6.998993131	1.79E-05	3.090484419	0.025754661
cg34626165_TC21	-0.821084988	0.086227529	-6.992817537	1.81E-05	3.083448661	0.025841743
cg29957117_BC11	0.96147691	2.032139046	6.97391799	1.86E-05	3.061879475	0.026368895
cg34611145_TC21	-2.055172382	1.219649243	-6.970623559	1.86E-05	3.058113944	0.026368895
cg37477381_BC21	-0.669383268	-1.965873164	-6.960538338	1.89E-05	3.046575921	0.026372673
cg44093179_TC11	-6.79347265	-3.203539914	-6.960347188	1.89E-05	3.04635708	0.026372673
cg37230900_BC21	-0.594788866	-1.440956529	-6.957474513	1.90E-05	3.043067572	0.026372673
cg42998868_TC21	0.952776279	-1.414042395	6.956152667	1.90E-05	3.041553484	0.026372673
cg39113464_TC21	0.937635745	-0.4147258	6.952571123	1.91E-05	3.037449678	0.026373983
cg41652454_TC21	-0.76788962	1.875949214	-6.946801486	1.93E-05	3.030834457	0.026454569
cg44636005_BC21	1.323815094	1.832895261	6.93812814	1.95E-05	3.020880082	0.026641224
cg34611148_TC21	-2.266318404	1.298144531	-6.917551104	2.00E-05	2.997216328	0.027269045
cg37507350_BC21	0.926964124	-0.857684849	6.908386153	2.03E-05	2.986655001	0.027473053
cg42218742_TC21	0.725265594	-1.716409142	6.903172391	2.04E-05	2.980640931	0.027473053
cg33843408_BC21	0.727187151	0.075102601	6.901749613	2.05E-05	2.978999009	0.027473053
cg34607172_TC11	-0.971645242	1.451134378	-6.876082155	2.12E-05	2.949322965	0.028322351
cg38518835_TC21	0.799785197	-1.443822298	6.86654624	2.15E-05	2.938271129	0.028561952
cg43689247_TC21	-1.223365377	-0.318068734	-6.85600583	2.18E-05	2.926038284	0.028844255
cg45827485_TC11	2.533406084	-4.73831318	6.84693957	2.21E-05	2.915502133	0.029024072
cg34620144_BC21	6.696169466	-0.666464433	6.844795164	2.21E-05	2.913008145	0.029024072
cg42222347_TC21	0.794161237	-2.528644435	6.824869321	2.28E-05	2.889798906	0.029694508
cg45117649_TC21	1.031166827	-0.986891021	6.811891523	2.32E-05	2.87464852	0.030093078
cg38819662_BC21	1.170729912	0.696287505	6.807433848	2.33E-05	2.869438382	0.030106157
cg42278575_BC21	0.750289584	-1.103610225	6.805038936	2.34E-05	2.866637892	0.030106157
cg29990288_BC21	0.910226557	-1.608135588	6.801060362	2.35E-05	2.861983518	0.030136622
cg41460551_BC11	10.74753606	-10.33285335	6.76043032	2.49E-05	2.814306808	0.031595398
cg46229872_BC21	0.890457122	-2.75318623	6.76041486	2.49E-05	2.814288616	0.031595398
cg32041842_TC21	0.906410332	-0.161435514	6.756011464	2.50E-05	2.80910559	0.031648584
cg39096566_TC21	3.604736538	-0.680538514	6.752695544	2.51E-05	2.805200522	0.031654828
cg42238157_TC21	-1.636862551	-2.811399036	-6.74140401	2.55E-05	2.791889526	0.031736962
cg42035892_TC21	1.273893631	-1.825515336	6.741398966	2.55E-05	2.791883576	0.031736962
cg32579542_TC21	1.018196334	-1.242026519	6.741394764	2.55E-05	2.791878618	0.031736962
cg38112146_TC21	0.797388967	-1.10880745	6.733137998	2.58E-05	2.782132146	0.031964217
cg29986804_TC21	0.88279327	1.636849713	6.727187195	2.60E-05	2.775100874	0.032091048
cg31824027_BC11	-1.552345256	-2.597791211	-6.721717733	2.62E-05	2.768633302	0.032121376
cg34598234_TC21	-0.630549089	0.986222946	-6.720354059	2.63E-05	2.767020024	0.032121376
cg46136324_TC21	1.040342742	-1.209470564	6.709129425	2.67E-05	2.753729449	0.032488312
cg36846407_TC21	0.918643005	-1.731031655	6.699278335	2.71E-05	2.742048463	0.032610061
cg34613167_TC22	2.314856411	-1.428040078	6.698990098	2.71E-05	2.741706448	0.032610061
cg45400417_TC11	-0.563802195	-1.062354823	-6.697365581	2.72E-05	2.739778586	0.032610061
cg37227164_BC11	1.062791453	-0.529838798	6.682510706	2.77E-05	2.722130073	0.033153403
cg29978511_TC11	-1.38953812	-1.96506423	-6.648095338	2.91E-05	2.681105161	0.034550952
cg30890220_BC21	1.0018959	-2.076104199	6.647008231	2.91E-05	2.679806142	0.034550952
cg29185925_TC21	1.340061256	1.097884455	6.638184814	2.95E-05	2.669255661	0.034836343
cg34870907_TC21	0.745174882	1.072885954	6.626463504	3.00E-05	2.655220495	0.035268002
cg39171088_TC21	0.931995273	-1.391186155	6.612883287	3.06E-05	2.638931513	0.035799528
cg45039986_TC21	0.603932504	-1.041568969	6.593457925	3.14E-05	2.615579266	0.036640382
cg31525611_TC21	0.962946385	-1.491251727	6.584152655	3.18E-05	2.604371113	0.036890851
cg34607301_TC11	1.436135963	2.358095167	6.581438743	3.19E-05	2.601099556	0.036890851
cg39423268_TC11	1.186268725	1.858693114	6.580001026	3.20E-05	2.599365934	0.036890851
cg34878551_TC21	-1.517902995	-0.827079377	-6.573524648	3.23E-05	2.591552432	0.036941157
cg33230877_TC21	-0.904233169	-4.589182689	-6.568988965	3.25E-05	2.586076223	0.036941157
cg31130868_BC21	0.879254267	-1.601012418	6.568759088	3.25E-05	2.585798588	0.036941157
cg39185791_TC21	0.615080544	-1.49842263	6.567720727	3.26E-05	2.5845444	0.036941157
cg37503597_BC11	-1.245804763	0.573484715	-6.532768659	3.42E-05	2.542224446	0.038570509
cg34875100_BC21	0.686892467	2.090205496	6.531574027	3.43E-05	2.540774449	0.038570509
cg36185426_TC21	0.887184761	-0.823413981	6.52437947	3.46E-05	2.532037031	0.038812903
cg34941749_TC21	0.800682367	1.106565995	6.518907399	3.49E-05	2.525385796	0.038962532
cg34879114_BC21	-4.236823188	-1.566249523	-6.498484538	3.59E-05	2.500518634	0.03995137
cg28594312_TC11	-0.74785656	3.741736511	-6.494238132	3.61E-05	2.495339541	0.040037641
cg44379955_BC21	1.889890758	0.826030379	6.489641796	3.64E-05	2.489730317	0.040144732
cg45837762_TC11	-1.29339868	-4.271257096	-6.46731723	3.75E-05	2.46243665	0.041280224
cg36467801_TC21	0.787184283	-1.42146804	6.462643633	3.78E-05	2.456712387	0.041397094
cg30015562_TC11	1.020415772	-2.934710272	6.449354252	3.85E-05	2.440415753	0.041976241
cg46990137_BC11	0.727939744	-3.367871635	6.446637809	3.87E-05	2.437081019	0.041976241
cg32691821_TC21	0.800712131	-0.775621443	6.444900018	3.88E-05	2.43494705	0.041976241
cg41550070_TC11	0.940374531	3.116706328	6.438147048	3.91E-05	2.426649814	0.042223162
cg42595705_BC21	0.677673405	-0.878701558	6.435131126	3.93E-05	2.42294178	0.042238369
cg44379958_BC21	2.295002514	-0.436210609	6.432645865	3.94E-05	2.419885056	0.042238369
cg39091657_BC21	0.919726841	-2.000643842	6.429655968	3.96E-05	2.416206308	0.042261361
cg37984284_BC21	0.579886365	-0.869046344	6.423546404	4.00E-05	2.408684546	0.042435091
cg40848447_TC21	1.167625417	-1.590296756	6.42026562	4.01E-05	2.404642876	0.042435091
cg30757307_TC21	0.86442914	-1.688195688	6.419020878	4.02E-05	2.403108986	0.042435091
cg36563580_TC21	1.615682759	0.190006081	6.415613519	4.04E-05	2.398908799	0.042486093
cg34847774_BC21	-1.266661961	1.077923776	-6.411425723	4.06E-05	2.39374395	0.042585302
cg31697842_TC21	-1.273124218	0.218870096	-6.40726226	4.09E-05	2.388606235	0.042683925
cg34623341_BC21	3.368973218	-0.261453807	6.402294477	4.12E-05	2.382472231	0.04283273
cg36814802_BC21	0.785642478	-0.08981869	6.386886803	4.21E-05	2.363421492	0.043477729
cg38064844_TC21	0.868500518	-1.043699507	6.386821254	4.21E-05	2.363340361	0.043477729
cg39308673_BC21	2.39722266	1.34807202	6.381989421	4.24E-05	2.357357907	0.043568169
cg44921646_TC21	0.5733317	-0.817601065	6.37942176	4.26E-05	2.354177223	0.043568169
cg28300388_TC21	0.741519143	-0.885590369	6.377888467	4.26E-05	2.35227734	0.043568169
cg34848654_BC21	1.211133831	-3.684204143	6.369433658	4.32E-05	2.341794084	0.043713223
cg30113502_TC21	0.706278691	-1.612882873	6.368717865	4.32E-05	2.340906016	0.043713223
cg45168304_TC21	0.914974346	-1.067008229	6.365671267	4.34E-05	2.337125218	0.043713223
cg32506856_BC21	0.986123493	-1.295881784	6.365123619	4.34E-05	2.336445429	0.043713223
cg45272583_BC21	0.545380258	3.564419995	6.363289619	4.36E-05	2.334168543	0.043713223
cg29986233_BC11	-1.020331122	-1.844447271	-6.344330089	4.48E-05	2.310597789	0.044764932
cg30295037_BC21	0.878052066	-0.770728939	6.3280658	4.58E-05	2.290330153	0.045666928
cg42238159_TC21	-2.364038043	-2.539642139	-6.321336738	4.63E-05	2.281931896	0.045815771
cg40059298_TC21	0.727198427	-2.079380573	6.321010024	4.63E-05	2.281523946	0.045815771
cg43454723_TC21	-1.354786502	1.418728841	-6.317628768	4.65E-05	2.277300912	0.045881601
cg40736886_BC21	0.771968668	-1.244137732	6.314143841	4.67E-05	2.272946404	0.045955016
cg41137472_BC21	1.754043452	-1.106990538	6.309533199	4.71E-05	2.267182175	0.046104044
cg45166316_TC21	0.727723831	-2.16413226	6.305161299	4.74E-05	2.261713147	0.046238277
cg39869692_TC21	0.901724504	1.98383248	6.299157489	4.78E-05	2.254197486	0.046407985
cg32996893_TC21	0.747007284	-2.187583189	6.297934682	4.79E-05	2.252666022	0.046407985
cg37871709_BC21	0.832686459	-0.617671652	6.29179352	4.83E-05	2.244970946	0.046664284
cg28521642_TC11	-0.698286044	2.13271905	-6.28617632	4.87E-05	2.237926898	0.046887202
cg40360951_TC11	0.856007985	-1.343569634	6.271823176	4.97E-05	2.219903918	0.047711879
cg46112704_BC21	0.761918542	-1.173105658	6.266305711	5.01E-05	2.212966576	0.047934675
cg32572037_TC21	0.94349518	-2.82695623	6.262476903	5.04E-05	2.208149462	0.048041426
cg32528468_BC21	1.569259372	0.842595579	6.254117799	5.10E-05	2.197624156	0.048466643
cg40727271_TC21	0.723599638	-0.752731029	6.251045393	5.12E-05	2.193752618	0.048522634
cg46842991_BC21	0.909977208	-1.398739296	6.24828065	5.14E-05	2.190267418	0.048539481
cg37313701_BC21	0.798309228	-1.474490756	6.242907971	5.18E-05	2.183491025	0.048539481
cg31007065_TC21	0.86589769	-1.902426742	6.241186109	5.20E-05	2.18131827	0.048539481
cg44237766_BC21	0.576887332	0.155252186	6.239579742	5.21E-05	2.179290807	0.048539481
cg34925301_BC21	0.809155666	-1.042117024	6.23954017	5.21E-05	2.179240857	0.048539481
cg34594263_TC21	-0.708878583	1.958225591	-6.227791162	5.30E-05	2.164398722	0.048901235
cg29959003_TC21	1.101198091	-0.451808738	6.227217344	5.30E-05	2.163673244	0.048901235
cg32797016_TC22	1.173170726	-1.280108177	6.22684737	5.31E-05	2.163205456	0.048901235
cg41540948_TC21	0.532632671	-0.165056302	6.225563616	5.32E-05	2.161582128	0.048901235
cg30547118_BC22	2.395686896	1.994675594	6.222751333	5.34E-05	2.158024982	0.048944953
cg35368775_TC11	-0.740006327	2.019711565	-6.218952147	5.37E-05	2.153217435	0.048952313
cg32581185_TC21	1.05477378	2.997620819	6.218273798	5.37E-05	2.152358788	0.048952313
cg31494569_BC21	1.189285798	-1.758400016	6.203819362	5.49E-05	2.134044154	0.049707971
cg42949564_TC21	0.74707313	-1.109907908	6.203420386	5.49E-05	2.133538129	0.049707971
cg35204847_BC21	0.753751305	-1.282050795	6.199326466	5.52E-05	2.128344243	0.049836824
cg33936433_BC21	0.801660886	-1.072101896	6.197334697	5.54E-05	2.125816302	0.049836824
cg44553846_TC21	0.739355792	-0.742049128	6.185999897	5.63E-05	2.111417555	0.050510115
cg39333172_TC21	0.588560369	-2.956625453	6.18286062	5.66E-05	2.107425872	0.050584241
cg37511481_TC21	1.563097005	3.817140891	6.173697341	5.73E-05	2.095765022	0.051107193
cg40608317_TC21	0.821377481	-1.200154851	6.159227415	5.86E-05	2.077322373	0.05178849
cg45993503_BC21	0.656183205	-1.38961813	6.158851563	5.86E-05	2.076842861	0.05178849
cg28873116_TC21	0.778127497	-0.849655481	6.1572719	5.87E-05	2.074827268	0.05178849
cg46212648_TC21	0.836636501	-1.087416816	6.156215253	5.88E-05	2.07347879	0.05178849
cg36707131_BC11	-0.63024679	0.638936923	-6.138253295	6.04E-05	2.050527238	0.053007829
cg37807554_BC21	0.468827941	-0.17227002	6.122527703	6.18E-05	2.030388656	0.053965889
cg28522821_BC21	0.794501854	-1.79138409	6.121902947	6.19E-05	2.029587717	0.053965889
cg44853639_BC21	1.604686924	0.931952329	6.114465087	6.25E-05	2.020047302	0.054291072
cg45271871_BC21	0.925288314	-1.818471813	6.111544718	6.28E-05	2.016298844	0.054291072
cg44088749_BC21	0.615768229	1.566952536	6.110203643	6.29E-05	2.014577016	0.054291072
cg45128614_TC21	0.743630574	-1.646915286	6.109598924	6.30E-05	2.013800509	0.054291072
cg43952692_BC21	0.784283763	-1.275833065	6.101109076	6.38E-05	2.002892348	0.054809156
cg43881569_TC21	0.724854516	-2.045709144	6.098881049	6.40E-05	2.000027657	0.054825134
cg46675027_BC21	0.890445715	-0.946022299	6.0944814	6.44E-05	1.994368337	0.055017377
cg32705731_TC21	0.673611396	1.294278915	6.091762696	6.47E-05	1.990869602	0.055074316
cg44799661_BC21	0.918883763	-1.470108977	6.088612683	6.50E-05	1.986814249	0.055166919
cg29959683_TC11	-1.029786238	4.483063811	-6.083843109	6.54E-05	1.980670669	0.055182045
cg46871684_TC21	0.668671249	-1.297304089	6.082754675	6.55E-05	1.979268143	0.055182045
cg42238751_TC21	0.702451599	-0.068148245	6.082434241	6.56E-05	1.978855203	0.055182045
cg28605017_BC21	0.695433376	-0.949782607	6.074473457	6.63E-05	1.96859064	0.055670817
cg33088007_BC21	0.652240668	-1.672154208	6.057861577	6.80E-05	1.947136925	0.056695649
cg40895884_BC11	0.918083843	-1.47845424	6.057592896	6.80E-05	1.946789549	0.056695649
cg39861013_BC21	1.061211899	-1.115996037	6.056214714	6.81E-05	1.945007512	0.056695649
cg28231790_TC21	0.817268571	-1.070731964	6.051118456	6.87E-05	1.93841508	0.056959496
cg42412542_TC21	0.529587543	-0.40973336	6.042919017	6.95E-05	1.927799202	0.057488723
cg39092195_BC11	0.94564758	-0.356225645	6.036599875	7.01E-05	1.919609994	0.057736973
cg33738185_BC11	1.311656108	-0.87116175	6.036128682	7.02E-05	1.918999087	0.057736973
cg34601108_BC21	-0.838246687	0.70305199	-6.032129207	7.06E-05	1.913812206	0.057795293
cg30859964_BC21	0.867987266	-1.514578916	6.031590785	7.07E-05	1.913113725	0.057795293
cg40616442_TC21	0.538717301	-1.541586271	6.027980055	7.11E-05	1.908428349	0.057940378
cg37710869_TC21	0.667571732	-1.18392832	6.024720754	7.14E-05	1.904197098	0.058056136
cg37564636_TC21	0.657645237	-1.421856542	6.015760148	7.24E-05	1.892555091	0.058666891
cg45454091_TC11	-14.37399045	-6.8609779	-6.007019914	7.33E-05	1.881186289	0.059265799
cg46391652_TC21	0.518746759	-1.44480406	6.003977034	7.36E-05	1.877225245	0.059367093
cg28151264_BC21	0.89715955	2.223904827	6.000519541	7.40E-05	1.872722574	0.059505764
cg44954218_BC21	0.855523593	-1.041949802	5.993125568	7.48E-05	1.863086646	0.059995506
cg34609919_BC11	1.75898658	1.010169686	5.985208587	7.57E-05	1.852758843	0.060034333
cg41074713_TC21	0.754582892	-0.133923016	5.981887656	7.61E-05	1.848423481	0.060034333
cg33569157_BC21	0.882803912	-2.040430602	5.981223657	7.62E-05	1.847556428	0.060034333
cg28355723_BC21	0.751007653	-1.261291916	5.980905071	7.62E-05	1.84714039	0.060034333
cg32011908_BC21	0.917127702	-4.57525805	5.980072335	7.63E-05	1.846052849	0.060034333
cg41245659_BC21	0.950197597	-0.616782143	5.978455774	7.65E-05	1.843941308	0.060034333
cg45368499_TC21	0.846494817	-2.164764676	5.978034256	7.65E-05	1.843390651	0.060034333
cg46527714_BC21	0.65534131	-1.296063522	5.977842652	7.65E-05	1.843140336	0.060034333
cg39135764_BC21	1.064822222	-0.460523903	5.970496534	7.74E-05	1.83353853	0.060529671
cg46023719_TC21	0.679730521	0.208478916	5.960543829	7.85E-05	1.820515144	0.060844926
cg30479951_BC21	-0.876204101	1.02483154	-5.960270178	7.86E-05	1.820156827	0.060844926
cg34603162_TC21	0.708118678	0.918532647	5.959125226	7.87E-05	1.818657493	0.060844926
cg29984288_TC21	0.960704038	1.000835057	5.957719771	7.89E-05	1.816816723	0.060844926
cg40143795_BC21	0.633095986	-1.324946676	5.956601377	7.90E-05	1.815351685	0.060844926
cg32162717_BC21	0.618476729	-1.445726868	5.956140846	7.91E-05	1.814748351	0.060844926
cg30185057_BC21	0.752834801	-1.569403926	5.949176873	7.99E-05	1.805620587	0.061316441
cg28340273_TC21	0.595802858	-1.163790967	5.940647216	8.09E-05	1.794429429	0.061814477
cg29968840_BC11	-0.636191792	-1.810004993	-5.939084265	8.11E-05	1.792377451	0.061814477
cg44347208_BC21	0.715845858	-0.728026265	5.937557111	8.13E-05	1.79037207	0.061814477
cg32570683_BC21	0.88846583	-2.005110508	5.932107015	8.20E-05	1.783212046	0.061814477
cg37893930_BC21	0.677534092	-2.133734451	5.931990859	8.20E-05	1.783059392	0.061814477
cg32058796_TC11	-0.961348938	2.427861213	-5.931681572	8.20E-05	1.782652912	0.061814477
cg31590901_BC21	0.779856235	-0.803085991	5.931023549	8.21E-05	1.781788049	0.061814477
cg44775014_BC21	0.625219134	-1.677603443	5.929606213	8.23E-05	1.779924945	0.061814477
cg39752243_BC11	-0.908222022	2.24726676	-5.924489495	8.29E-05	1.77319612	0.061870524
cg32623271_TC11	-1.086189641	-1.515510496	-5.924484555	8.29E-05	1.773189622	0.061870524
cg39811702_BC21	0.762675626	-1.372322419	5.923695043	8.30E-05	1.772150963	0.061870524
cg37378630_BC21	0.969507205	-1.195856662	5.921709457	8.32E-05	1.769538318	0.061870524
cg45014666_TC21	0.648978887	-1.715629136	5.919731134	8.35E-05	1.766934562	0.061870524
cg29963965_TC21	-0.791980243	2.241928457	-5.918070268	8.37E-05	1.764748111	0.061870524
cg29310169_BC21	1.528461931	1.393566524	5.916871189	8.38E-05	1.763169289	0.061870524
cg29987763_BC21	0.696484605	1.408570589	5.91339326	8.43E-05	1.758588531	0.061963598
cg29477893_BC21	1.114846205	-4.217446002	5.912445076	8.44E-05	1.757339326	0.061963598
cg32859130_TC21	0.8283163	-1.892141185	5.907234123	8.51E-05	1.750471319	0.062290167
cg40061988_TC21	0.965903388	-0.523487774	5.902537787	8.57E-05	1.744277614	0.062570785
cg41489733_BC21	-0.895514756	2.126123994	-5.893370096	8.69E-05	1.7321761	0.063276497
cg29882019_BC21	1.461198428	0.089701373	5.885272388	8.79E-05	1.72147508	0.063643887
cg47891467_TC21	0.674161019	-1.693950614	5.885069331	8.79E-05	1.721206599	0.063643887
cg32579681_BC21	-0.835089845	-1.689583431	-5.88446451	8.80E-05	1.720406866	0.063643887
cg39436320_BC21	0.643722263	-1.342042554	5.877370273	8.90E-05	1.711021764	0.064164482
cg37524627_TC11	0.813775215	1.488226757	5.875098203	8.93E-05	1.708014186	0.064222697
cg33041741_TC21	0.520023665	-3.291339598	5.872065834	8.97E-05	1.703998818	0.064354969
cg35944442_BC21	0.663402509	-1.211486232	5.865393211	9.06E-05	1.695157623	0.064842237
cg33759237_BC21	0.807053948	-1.772236725	5.862666109	9.10E-05	1.691542039	0.064947007
cg33561758_TC21	0.743936264	-4.21974142	5.857736864	9.16E-05	1.685003648	0.065198949
cg29133958_TC21	1.105548459	-1.881471732	5.855271351	9.20E-05	1.681731717	0.065198949
cg41463633_TC21	1.110221562	-1.812916099	5.855158438	9.20E-05	1.681581848	0.065198949
cg30292081_BC21	0.700463009	-1.140275697	5.851919868	9.24E-05	1.677282371	0.065356508
cg34968335_BC21	0.616529026	-2.408242125	5.844395771	9.35E-05	1.667286591	0.065871824
cg47750009_TC21	0.683400593	1.393667282	5.841870796	9.39E-05	1.663929994	0.065871824
cg41454319_BC11	0.682722159	0.683550697	5.841827805	9.39E-05	1.663872834	0.065871824
cg34895762_BC21	-1.241293002	-1.743770417	-5.835188346	9.48E-05	1.655041372	0.066372767
cg40150171_TC21	0.992784562	-0.896717631	5.832143382	9.52E-05	1.650988605	0.066377199
cg29310515_TC21	1.62959443	2.522092834	5.831920527	9.53E-05	1.650691928	0.066377199
cg32061374_BC21	1.133832552	0.380227315	5.830167428	9.55E-05	1.648357816	0.066391988
cg37148949_TC21	0.498916724	1.141606844	5.82771364	9.59E-05	1.645089911	0.066477511
cg35099178_BC21	-1.381883689	2.061150376	-5.825250248	9.62E-05	1.641808183	0.066564555
cg40177110_BC21	1.277506253	-2.38228775	5.821332101	9.68E-05	1.636586297	0.066631757
cg46927901_BC21	0.718265193	-0.564857992	5.819476847	9.71E-05	1.634112806	0.066631757
cg28261534_BC21	0.617812524	-2.453667054	5.817870079	9.73E-05	1.631970131	0.066631757
cg31692587_TC21	0.733943434	-0.127032342	5.816705599	9.75E-05	1.630416985	0.066631757
cg35217571_BC21	-1.935724947	1.545099052	-5.814297909	9.78E-05	1.627204951	0.066631757
cg28710228_TC21	1.169702138	-0.598791071	5.813777739	9.79E-05	1.626510877	0.066631757
cg39140561_TC21	0.827762071	-0.62313359	5.813516606	9.80E-05	1.626162424	0.066631757
cg39742713_TC21	0.715890636	-0.824644634	5.81130642	9.83E-05	1.62321271	0.066696826
cg39140557_TC21	0.70648221	-0.79811622	5.808389829	9.87E-05	1.619318952	0.066814253
cg42956756_BC21	0.633562644	-0.875856068	5.807026052	9.89E-05	1.61749776	0.066814253
cg31688238_TO11	-0.608154548	0.288631961	-5.805316885	9.92E-05	1.615214886	0.066830053
cg36832862_BC21	0.740334087	-0.817486815	5.803570168	9.94E-05	1.612881342	0.066850053
cg42025328_TC21	0.816659632	-2.913860688	5.796444416	1.01E-04	1.603356228	0.067126243
cg46231471_BC21	0.608868737	-1.70906004	5.796339843	1.01E-04	1.603216378	0.067126243
cg46084412_BC21	0.683105608	-0.93008954	5.79622391	1.01E-04	1.603061335	0.067126243
cg45444122_BC21	0.529973914	-0.481632076	5.792268461	1.01E-04	1.597770129	0.06730158
cg32299494_TC21	0.848563338	-2.269959409	5.79143944	1.01E-04	1.596660809	0.06730158
cg34033048_TC21	0.766553341	2.999771444	5.778768911	1.03E-04	1.579691657	0.068102336
cg46626640_BC11	-0.694791358	-2.048925083	-5.778714648	1.03E-04	1.579618925	0.068102336
cg32988818_TC11	1.083827511	-1.769181239	5.778083039	1.03E-04	1.578772312	0.068102336
cg32657389_BC21	0.967119802	-1.475536657	5.777561728	1.03E-04	1.578073492	0.068102336
cg36077130_BC21	0.668765237	-1.124298894	5.774489187	1.04E-04	1.573953793	0.068264063
cg36100129_BC21	0.97118729	-1.606979005	5.771285485	1.04E-04	1.569656514	0.068394839
cg28150184_BC11	-0.772427002	2.458243615	-5.769796768	1.05E-04	1.567659031	0.068394839
cg38736775_TC11	0.573538216	-2.167578201	5.768722311	1.05E-04	1.566217144	0.068394839
cg41653154_TC21	0.790940818	1.601254089	5.76684933	1.05E-04	1.563703193	0.068434141
cg34074905_TC11	1.6625632	-2.534317092	5.756197816	1.07E-04	1.549395132	0.06924539
cg40091206_BC21	0.889278916	-3.460092966	5.751434222	1.08E-04	1.542989976	0.06924539
cg32060372_TC11	-0.760271357	0.854034311	-5.751021318	1.08E-04	1.542434601	0.06924539
cg32340302_BC11	0.769516955	-2.737854914	5.750830197	1.08E-04	1.542177524	0.06924539
cg43952691_BC21	0.796802265	-0.344828113	5.750481258	1.08E-04	1.541708151	0.06924539
cg36710476_TC21	-6.343363312	-1.445623789	-5.748129285	1.08E-04	1.538543862	0.06924539
cg37716704_TC21	1.239332867	1.332440562	5.747685499	1.08E-04	1.537946697	0.06924539
cg42892390_TC21	0.69884351	-0.244673321	5.747272009	1.08E-04	1.537390268	0.06924539
cg45927896_TC21	0.720105458	2.499779124	5.738209189	1.10E-04	1.525187198	0.070051311
cg45030507_TC21	0.95333143	-1.337375174	5.733975149	1.11E-04	1.519481261	0.070332959
cg39751647_BC21	0.782594014	-2.976684116	5.732663906	1.11E-04	1.517713564	0.070332959
cg40806016_TC21	0.866565672	-1.59935805	5.73021707	1.11E-04	1.514414178	0.070438829
cg46635468_BC21	0.835504821	-1.408765809	5.727846803	1.12E-04	1.511217066	0.070438829
cg34860866_BC21	0.859672719	-3.47274469	5.727336459	1.12E-04	1.510528567	0.070438829
cg43556909_BC21	0.841420382	-1.002493782	5.725599603	1.12E-04	1.508185065	0.070470713
cg42591507_TC21	-1.327645705	-1.665069863	-5.721249414	1.13E-04	1.502313182	0.07078454
cg34278221_TC21	0.87946699	-0.248860566	5.712991523	1.14E-04	1.491157789	0.071437893
cg31594034_BC21	1.388721941	-1.856257671	5.712366458	1.14E-04	1.490312929	0.071437893
cg38572387_BC21	1.558632303	-2.281394222	5.710936266	1.14E-04	1.488379579	0.071438401
cg36791768_BC21	0.510265526	-1.230167284	5.707934546	1.15E-04	1.484320681	0.071448307
cg34012924_TC21	0.547134487	-1.072721079	5.705942465	1.15E-04	1.481626158	0.071448307
cg46122822_TC21	0.681939604	-1.620601265	5.704325154	1.16E-04	1.479438056	0.071448307
cg32249826_TC11	-0.659591523	0.637372006	-5.703831334	1.16E-04	1.478769864	0.071448307
cg29897660_BC21	0.83814748	-1.533465269	5.701101636	1.16E-04	1.475075541	0.071448307
cg34861418_TC21	0.682425515	-2.817710809	5.700706708	1.16E-04	1.474540948	0.071448307
cg39508392_BC21	0.742465406	-1.685533668	5.699487182	1.17E-04	1.472889969	0.071448307
cg37564338_TC21	0.751858918	-1.751155264	5.697769056	1.17E-04	1.470563561	0.071448307
cg29102067_BC21	0.942052379	-2.755570346	5.697280903	1.17E-04	1.469902491	0.071448307
cg43041462_BC21	0.796355926	-0.640275668	5.695610414	1.17E-04	1.467639961	0.071448307
cg45145351_TC21	1.037598616	-1.465047683	5.694882765	1.17E-04	1.466654277	0.071448307
cg37716691_TC21	0.80541154	-0.434955456	5.693991049	1.17E-04	1.46544622	0.071448307
cg29277005_TC21	0.770578747	-1.073765167	5.690648156	1.18E-04	1.46091621	0.071595535
cg38752616_BC21	0.553117882	-2.583597645	5.6890777	1.18E-04	1.458787399	0.071595535
cg46031209_TC21	0.744331631	-1.190907189	5.686725978	1.19E-04	1.455598765	0.071595535
cg42146152_BC11	-2.383450571	-6.062086147	-5.681269483	1.20E-04	1.448196814	0.071595535
cg30469192_BC21	0.764656223	-1.583023722	5.681138344	1.20E-04	1.448018856	0.071595535
cg46743840_TC21	0.532203365	-0.007733525	5.680987547	1.20E-04	1.447814218	0.071595535
cg45988136_TC21	1.352256708	-2.768366178	5.678857444	1.20E-04	1.444923165	0.071595535
cg34874014_TC11	-0.619340948	1.027609037	-5.678755551	1.20E-04	1.444784851	0.071595535
cg42949675_BC21	0.645703822	-0.89646348	5.678088815	1.20E-04	1.443879763	0.071595535
cg33591343_TC21	0.544597835	0.640112205	5.676880124	1.21E-04	1.442238779	0.071595535
cg39424993_TC21	0.621092552	-2.384323163	5.676407627	1.21E-04	1.441597224	0.071595535
cg47304012_BC21	1.036360634	-2.214579114	5.676240843	1.21E-04	1.441370756	0.071595535
cg46086898_TC21	0.501888437	-1.330580256	5.667844315	1.22E-04	1.429963368	0.072320012
cg40817416_TC11	0.68195232	1.294282578	5.666233807	1.23E-04	1.42777398	0.072320012
cg28224111_TC21	0.607257909	0.513225203	5.665638028	1.23E-04	1.426963942	0.072320012
cg41491591_BC21	0.968549876	1.547013818	5.662797335	1.23E-04	1.423100821	0.072339225
cg45956929_BC21	0.606547344	-0.347336509	5.661641285	1.23E-04	1.421528288	0.072339225
cg41309705_BC21	0.796463166	-1.774011498	5.661459814	1.23E-04	1.421281418	0.072339225
cg34142967_BC11	-1.073426811	0.935319167	-5.659541602	1.24E-04	1.418671581	0.072404612
cg44097005_BC21	0.859939416	-0.40124389	5.657462167	1.24E-04	1.415841678	0.072488325
cg43452616_BC11	1.140519454	-2.769378958	5.654909685	1.25E-04	1.412366996	0.07262518
cg46023784_BC21	0.687901757	-0.771709726	5.649871145	1.26E-04	1.405504782	0.073021891
cg32655525_BC11	-0.921743037	1.178477139	-5.648723488	1.26E-04	1.40394113	0.073021891
cg33675255_BC21	0.63721881	3.216620971	5.644142993	1.27E-04	1.397698083	0.07337166
cg37827552_BC21	0.71054392	0.185024412	5.642986945	1.27E-04	1.396121864	0.07337166
cg35390932_BC11	-0.636286117	3.279185098	-5.640274204	1.28E-04	1.392422269	0.073405154
cg40376767_BC21	0.811516919	-0.951235971	5.640019994	1.28E-04	1.392075517	0.073405154
cg32581083_TC21	0.810697616	1.44263601	5.638773441	1.28E-04	1.390375011	0.073405154
cg34900542_BC21	1.646455096	0.742995335	5.634253759	1.29E-04	1.384207182	0.073663634
cg46437923_BC21	0.943173527	-1.641982344	5.633889933	1.29E-04	1.383710531	0.073663634
cg37104160_BC21	0.525498913	-0.093996921	5.629360788	1.30E-04	1.377526002	0.074031048
cg37195492_TC21	-1.094723926	-1.262184691	-5.627289022	1.30E-04	1.374695844	0.074120016
cg44945594_BC21	0.861221854	-1.056464677	5.617856573	1.32E-04	1.361801268	0.075055037
cg46883237_BC11	-0.894988137	-4.473144737	-5.614437164	1.33E-04	1.357123027	0.075265112
cg29977105_TC21	0.721070217	1.831074302	5.613475442	1.33E-04	1.355806893	0.075265112
cg37486192_TC11	-0.806341732	0.126278731	-5.610126169	1.34E-04	1.351222119	0.075452282
cg29216728_BC21	0.8578167	-1.013246921	5.609308176	1.34E-04	1.350102088	0.075452282
cg46467045_BC21	0.579989643	-0.059463331	5.606925832	1.34E-04	1.346839427	0.075475507
cg42683642_TC21	0.714521212	-2.775101214	5.60457621	1.35E-04	1.343620631	0.075475507
cg28582064_BC21	0.6121026	-0.800271389	5.603692992	1.35E-04	1.342410448	0.075475507
cg38288994_BC21	0.842310698	-1.020940469	5.602892596	1.35E-04	1.341313631	0.075475507
cg44769876_BC21	0.753036416	-1.569910956	5.602767171	1.35E-04	1.341141747	0.075475507
cg46681905_TC21	0.591820264	-1.326129837	5.598122559	1.36E-04	1.33477478	0.075870499
cg40475654_BC21	0.864209117	-0.140334171	5.594285687	1.37E-04	1.329512302	0.076173068
cg46618393_BC21	0.945791768	-0.516620974	5.583569448	1.39E-04	1.314801069	0.077144121
cg34278223_TC21	0.722485575	-0.493717211	5.58269099	1.39E-04	1.313594252	0.077144121
cg31352550_BC21	0.533078434	-1.299857664	5.581353213	1.40E-04	1.311756174	0.077144121
cg34895734_BC21	5.02046129	-0.50433861	5.580005365	1.40E-04	1.30990395	0.077144121
cg46409699_BC21	0.766685975	-2.818080346	5.579837496	1.40E-04	1.30967324	0.077144121
cg33271391_BC21	0.690745538	-0.930333699	5.577120138	1.41E-04	1.305938001	0.077320353
cg29989311_TC21	0.784679244	2.263665452	5.573063413	1.41E-04	1.300359337	0.077657997
cg29885730_BC21	0.923898127	-0.857354946	5.568205573	1.43E-04	1.293675308	0.077885791
cg45188048_BC21	1.018214426	-1.494172532	5.568062047	1.43E-04	1.293477764	0.077885791
cg43692218_BC21	0.496276753	-1.856054226	5.567471147	1.43E-04	1.29266444	0.077885791
cg39105695_TC21	-1.225265619	0.100787514	-5.564735337	1.43E-04	1.288898046	0.078067738
cg32583690_BC21	2.721173875	-2.169457974	5.562608684	1.44E-04	1.285969397	0.078161858
cg33969510_BC21	0.669964459	-0.4409386	5.561509117	1.44E-04	1.284454861	0.078161858
cg37163852_TC21	0.699566448	-0.389120364	5.559761365	1.44E-04	1.282047095	0.078225727
cg43453511_TC21	-0.979793466	2.072836587	-5.556729558	1.45E-04	1.27786913	0.078445771
cg34598315_TC21	1.918972991	-0.958415335	5.555050671	1.45E-04	1.275554873	0.078465041
cg37083646_TC21	0.763046089	-0.431997098	5.553716928	1.46E-04	1.273716034	0.078465041
cg34848060_BC21	0.703078909	-0.18028971	5.552579483	1.46E-04	1.272147592	0.078465041
cg44377499_BC21	-0.642894019	0.107860962	-5.551098293	1.46E-04	1.270104824	0.078465041
cg37030679_BC21	0.832645791	-2.054852931	5.550520162	1.47E-04	1.269307399	0.078465041
cg35630669_BC21	0.697722609	-2.253470886	5.547005433	1.47E-04	1.264458247	0.078543313
cg28604621_BC11	-2.229037878	-6.750042692	-5.54639857	1.47E-04	1.263620766	0.078543313
cg34494515_BC21	0.91362166	-2.035356571	5.543610802	1.48E-04	1.259772785	0.078543313
cg45017298_TC11	1.148929085	-3.219862353	5.542905408	1.48E-04	1.258798913	0.078543313
cg47256472_TC21	0.630801705	3.431240752	5.542814914	1.48E-04	1.258673971	0.078543313
cg41498431_BC21	0.824260331	-1.306161977	5.542694553	1.48E-04	1.258507789	0.078543313
cg34858770_BC21	0.693183852	0.422945902	5.541373645	1.49E-04	1.256683858	0.0785594
cg46635053_BC21	0.713944722	-1.148129763	5.539682284	1.49E-04	1.254347964	0.078583885
cg37464982_BC21	0.827955177	-3.025159836	5.53880203	1.49E-04	1.253132075	0.078583885
cg39509022_TC11	-0.480927949	2.014300402	-5.537583752	1.49E-04	1.251449057	0.078588323
cg40114050_TC21	0.901292282	-1.647111362	5.532956392	1.51E-04	1.245054174	0.079009858
cg31688240_TC11	-0.619553556	-0.133613393	-5.527782454	1.52E-04	1.2378996	0.079501594
cg34063228_BC21	0.659787203	-1.266507593	5.522058954	1.53E-04	1.229979757	0.080032557
cg41538370_BC21	0.9011524	-0.670600274	5.520847719	1.53E-04	1.228303003	0.080032557
cg40807094_BC21	1.036435109	-1.705983798	5.519981334	1.54E-04	1.227103484	0.080032557
cg38409443_BC11	0.673338198	-2.432660283	5.512977239	1.55E-04	1.217401525	0.080761931
cg34548194_TC21	0.661835104	-0.975957319	5.509207761	1.56E-04	1.212176635	0.080995666
cg39674384_TC21	0.684037719	1.164685538	5.508792781	1.56E-04	1.211601281	0.080995666
cg28611274_BC21	1.277449688	1.353797374	5.506294561	1.57E-04	1.208136973	0.081164502
cg38000771_BC21	0.746958523	-1.787988454	5.503913223	1.58E-04	1.204833753	0.081319236
cg31352551_TC21	0.537741365	-1.128162753	5.501045956	1.58E-04	1.200855203	0.081536232
cg43154571_BC21	0.668923092	-2.075746978	5.498817519	1.59E-04	1.197762107	0.081672904
cg28239121_TC21	0.588893747	-1.244898056	5.497049	1.59E-04	1.19530678	0.081737641
cg35066328_BC21	0.603123667	-1.432876065	5.495053226	1.60E-04	1.1925353	0.081737641
cg32062726_BC21	0.959935605	-1.464551502	5.494693129	1.60E-04	1.192035171	0.081737641
cg29190138_BC21	0.645900315	-1.730889128	5.49294433	1.60E-04	1.189605991	0.081737641
cg38008206_BC21	0.948990525	-0.609991807	5.4925796	1.60E-04	1.189099296	0.081737641
cg29957269_BC21	-1.116403883	0.525231263	-5.491384767	1.61E-04	1.187439231	0.081738189
cg39477633_TC21	0.704562296	-1.561531999	5.490298781	1.61E-04	1.185930185	0.081738189
cg45259031_TC21	1.185108153	-1.143334677	5.485481695	1.62E-04	1.179234107	0.081772497
cg31653493_BC21	0.791250391	-1.318490779	5.485185717	1.62E-04	1.178822549	0.081772497
cg30326606_TC11	1.353023203	-5.954812283	5.483650076	1.63E-04	1.176686992	0.081772497
cg30895533_TC21	0.562471739	1.587166787	5.482398811	1.63E-04	1.17494661	0.081772497
cg36294385_BC21	0.617510963	-1.741084328	5.480274486	1.63E-04	1.171991275	0.081772497
cg29525681_BC21	1.246507158	-1.478098921	5.47748806	1.64E-04	1.168113666	0.081772497
cg32065118_TC21	0.718348918	-0.943628125	5.477130965	1.64E-04	1.167616634	0.081772497
cg30234331_TC21	0.76984505	-1.421207775	5.476310343	1.64E-04	1.16647435	0.081772497
cg43078724_BC11	-0.955897408	-3.787073236	-5.476211566	1.64E-04	1.166336846	0.081772497
cg32573361_TC21	0.743298235	-0.271935643	5.475196789	1.65E-04	1.164924126	0.081772497
cg45403245_TC11	1.118074452	-2.299220927	5.474844017	1.65E-04	1.164432973	0.081772497
cg46316040_TC21	0.87244364	-1.739674892	5.474786035	1.65E-04	1.164352245	0.081772497
cg28514759_TC11	-0.714250752	1.356290141	-5.473336739	1.65E-04	1.162334202	0.081772497
cg39805272_BC21	0.757841882	-1.102204801	5.472740253	1.65E-04	1.161503533	0.081772497
cg31646982_BC21	0.641142205	-2.273853335	5.472698774	1.65E-04	1.161445767	0.081772497
cg32383991_TC21	0.668735451	3.290357414	5.470421385	1.66E-04	1.158273691	0.081772497
cg39933034_BC21	0.766003318	-2.33935751	5.470273669	1.66E-04	1.158067912	0.081772497
cg28696744_TC21	0.663665278	-3.833164968	5.469885142	1.66E-04	1.157526652	0.081772497
cg36683728_BC21	1.028151619	-0.689592766	5.468262781	1.67E-04	1.155266247	0.081772497
cg29984217_BC21	-0.545491509	0.821933559	-5.467722975	1.67E-04	1.154514046	0.081772497
cg37815449_BC21	0.753659197	-1.458346937	5.46576984	1.67E-04	1.151792004	0.081882249
cg30547118_BC21	2.947313875	2.085873502	5.464231829	1.68E-04	1.149648052	0.081939296
cg33257761_BC21	0.856120624	-1.313724762	5.461733279	1.68E-04	1.146164272	0.082119752
cg32482386_BC21	0.923314443	0.258312835	5.460245451	1.69E-04	1.144089256	0.082171072
cg46366827_TC21	-0.509960323	1.597159193	-5.455773354	1.70E-04	1.137849921	0.082606985
cg36548864_TC21	0.705614294	-1.633095244	5.452320472	1.71E-04	1.133030229	0.082821289
cg46520202_TC21	0.976832324	-0.953651515	5.451950579	1.71E-04	1.132513794	0.082821289
cg46839968_TC21	0.942781323	-1.964369429	5.450031642	1.71E-04	1.129834254	0.082889454
cg31189636_TC21	0.65039712	3.339309613	5.449267191	1.72E-04	1.128766623	0.082889454
cg29166475_TC21	0.566193843	-4.124027096	5.447382448	1.72E-04	1.126133972	0.082994396
cg36520913_BC21	0.780974695	-1.003796599	5.444819575	1.73E-04	1.122553119	0.08303146
cg36889645_BC21	17.19367541	-9.869626119	5.443950041	1.73E-04	1.12133795	0.08303146
cg45018122_BC21	0.776669043	-1.364507217	5.443686849	1.73E-04	1.120970115	0.08303146
cg32617492_BC21	0.475338563	-1.854978915	5.442238506	1.73E-04	1.118945712	0.08303146
cg33948712_TC21	0.699970229	-2.389910193	5.441058426	1.74E-04	1.117296005	0.08303146
cg32570577_TC11	-1.807543601	1.796728792	-5.439665316	1.74E-04	1.115348186	0.08303146
cg36422914_TC21	0.666744619	-0.83623803	5.438405055	1.74E-04	1.113585827	0.08303146
cg43318592_BC11	-0.525886022	1.976777216	-5.437815708	1.75E-04	1.112761586	0.08303146
cg35332527_TC11	-2.653563401	-8.109747655	-5.437501894	1.75E-04	1.112322672	0.08303146
cg41886912_BC21	0.560704507	-1.438313036	5.433772435	1.76E-04	1.107105207	0.083379634
cg29977209_BC11	-0.844162102	-3.31437674	-5.431366658	1.76E-04	1.103738296	0.083379863
cg31231004_BC21	0.663730831	-1.064802094	5.430622764	1.77E-04	1.102697009	0.083379863
cg44034468_TC21	0.659162829	-1.172301741	5.430612178	1.77E-04	1.10268219	0.083379863
cg34492210_BC21	0.624686286	-1.568193692	5.428956304	1.77E-04	1.10036399	0.083459144
cg29546665_BC21	0.578835558	-1.026762582	5.426224877	1.78E-04	1.096539011	0.083679657
cg46704904_BC11	-0.694337019	1.461636037	-5.420464768	1.79E-04	1.088468615	0.083977053
cg42526106_BC21	0.720545275	-1.753601171	5.419991734	1.80E-04	1.087805604	0.083977053
cg43683229_BC21	0.899482099	1.290199493	5.4182575	1.80E-04	1.085374548	0.083977053
cg39423247_BC11	0.835417861	0.851109625	5.417186898	1.80E-04	1.083873518	0.083977053
cg39053133_BC21	0.715679865	-1.547883371	5.416954401	1.80E-04	1.083547522	0.083977053
cg42678722_TC21	0.652533352	-1.803357832	5.41678216	1.80E-04	1.083306008	0.083977053
cg33271954_TC21	0.59985812	-0.986878631	5.416682975	1.81E-04	1.08316693	0.083977053
cg35918618_TC21	0.64943362	-1.81074913	5.414904083	1.81E-04	1.080672262	0.084057142
cg28423290_BC21	0.636150057	-0.880040491	5.413041104	1.82E-04	1.078059096	0.084057142
cg36359696_BC21	1.025796435	-2.238618051	5.412273441	1.82E-04	1.076982138	0.084057142
cg32746468_TC21	0.607165068	0.180604985	5.411634311	1.82E-04	1.07608542	0.084057142
cg31600051_BC21	0.811890165	-0.688869951	5.410930118	1.82E-04	1.07509734	0.084057142
cg33557165_BC21	0.643232426	-0.844758222	5.408476785	1.83E-04	1.071654308	0.084188709
cg28740348_BC21	0.753095635	-0.471853302	5.407887812	1.83E-04	1.070827586	0.084188709
cg37797774_TC21	0.748148304	-0.443976927	5.399690671	1.85E-04	1.059315379	0.08508373
cg40754824_BC21	0.699149376	2.799335584	5.398278006	1.86E-04	1.057330251	0.08508373
cg36000244_BC21	0.909635463	-0.137687383	5.39474286	1.87E-04	1.052361047	0.08508373
cg31566236_TC21	0.885791548	-1.123385567	5.393960416	1.87E-04	1.05126091	0.08508373
cg34598992_TC21	-1.047148398	0.543453198	-5.393846458	1.87E-04	1.051100674	0.08508373
cg43457368_TC21	0.542453422	1.771667561	5.393037116	1.87E-04	1.049962592	0.08508373
cg40814320_TC21	0.994920711	-0.632704258	5.392365908	1.88E-04	1.049018668	0.08508373
cg40086497_TC21	0.8360044	-1.842082471	5.392184523	1.88E-04	1.048763573	0.08508373
cg42022482_BC11	0.563700273	-2.566146404	5.392037393	1.88E-04	1.048556648	0.08508373
cg32584899_BC11	1.430490868	1.593134322	5.390323023	1.88E-04	1.046145274	0.085107016
cg34620256_BC21	17.01836262	-4.22748919	5.389189517	1.88E-04	1.044550648	0.085107016
cg41492003_BC11	-0.526146934	0.892768454	-5.388092715	1.89E-04	1.043007449	0.085107016
cg30477003_BC21	-0.799204325	0.281576961	-5.38785628	1.89E-04	1.04267476	0.085107016
cg34259882_BC21	1.130364295	-1.170458559	5.383675593	1.90E-04	1.036790493	0.085310521
cg43617451_TC21	0.474909514	-1.142168693	5.383585506	1.90E-04	1.036663664	0.085310521
cg31378450_TC21	0.697185716	-2.354348329	5.383147786	1.90E-04	1.0360474	0.085310521
cg45288316_TC21	0.736970001	0.30249828	5.381357671	1.91E-04	1.033526763	0.085310521
cg39316131_TC21	0.844670486	-0.419762061	5.381243271	1.91E-04	1.033365659	0.085310521
cg39079711_BC21	0.704710327	-3.164383992	5.380377342	1.91E-04	1.032146144	0.085310521
cg28327487_BC21	0.566708117	1.870411753	5.378676705	1.92E-04	1.029750713	0.085406291
cg35027449_TC21	0.645677883	-1.529820141	5.377284723	1.92E-04	1.027789669	0.085439723
cg40976384_BC21	0.766919955	-0.045322021	5.376457768	1.92E-04	1.026624487	0.085439723
cg33667175_BC11	-0.837068308	0.429123673	-5.3736539	1.93E-04	1.022672963	0.085685022
cg43419399_BC21	1.81688253	1.336505285	5.371250257	1.94E-04	1.019284417	0.085857746
cg44508943_TC21	0.802905312	0.327808311	5.370414811	1.94E-04	1.018106414	0.085857746
cg29210016_BC11	3.417545054	-4.008945657	5.368802644	1.95E-04	1.015832872	0.085943594
cg44295980_TC21	0.905886111	-1.80045398	5.366554138	1.95E-04	1.012661204	0.086116045
cg42484345_TC11	0.513965527	-2.213235321	5.36382321	1.96E-04	1.00880789	0.086354725
cg35309839_BC21	0.917596247	-2.088228542	5.360365628	1.97E-04	1.003927451	0.086693598
cg31446526_BC21	5.303583976	0.319765365	5.355879157	1.99E-04	0.997591688	0.087130997
cg32095713_BC21	0.656757947	-2.366082218	5.353958804	1.99E-04	0.994878732	0.087130997
cg31320826_TC21	0.722057079	-1.502200353	5.353339346	1.99E-04	0.994003466	0.087130997
cg33271390_TC21	0.735057568	-0.893744814	5.353300643	1.99E-04	0.993948779	0.087130997
cg33640381_BC11	1.2497087	-2.978933199	5.350098863	2.00E-04	0.989423748	0.08743909
cg32401937_BC21	0.699066567	-2.114289005	5.345653038	2.02E-04	0.983137637	0.087882684
cg43961506_BC21	0.876958567	-1.670916084	5.341938714	2.03E-04	0.977883243	0.087882684
cg43071588_TC21	0.797991048	-0.653008304	5.34181566	2.03E-04	0.977709128	0.087882684
cg39180596_BC21	0.879348563	-1.422133477	5.339967396	2.04E-04	0.975093606	0.087882684
cg42768346_BC11	1.114334723	-3.362674572	5.338573396	2.04E-04	0.97312054	0.087882684
cg32584898_TC21	1.153491298	1.253252517	5.338376803	2.04E-04	0.972842255	0.087882684
cg32611524_TC21	0.508586566	-1.187676088	5.338226258	2.04E-04	0.97262915	0.087882684
cg29963319_TC21	0.659141404	0.498635509	5.336768114	2.05E-04	0.970564854	0.087882684
cg29497122_TC11	9.583421091	-11.19076966	5.335441371	2.05E-04	0.968686269	0.087882684
cg32986476_TC21	0.755025304	-0.197300109	5.335205398	2.05E-04	0.968352115	0.087882684
cg29741177_TC21	1.048413641	-1.11933763	5.334977792	2.05E-04	0.9680298	0.087882684
cg32071584_BC21	0.630442699	-1.290673457	5.333835554	2.06E-04	0.966412134	0.087882684
cg34071063_TC11	-0.936905609	3.427296811	-5.332817277	2.06E-04	0.964969836	0.087882684
cg31705783_TC21	0.56298659	1.818421288	5.332791207	2.06E-04	0.964932908	0.087882684
cg44402056_BC21	0.594978516	-0.027786055	5.332455462	2.06E-04	0.964457315	0.087882684
cg41377029_TC21	0.704963413	-2.073350325	5.331524815	2.06E-04	0.963138927	0.087882684
cg31334909_TC21	0.65778666	-1.812037076	5.329645155	2.07E-04	0.960475684	0.087882684
cg46831954_TC21	1.199876233	-0.634713619	5.329297055	2.07E-04	0.959982403	0.087882684
cg39980711_TC21	0.770548621	-0.073878235	5.328868414	2.07E-04	0.959374963	0.087882684
cg29959047_BC21	-0.973879759	0.197212751	-5.326853414	2.08E-04	0.956519027	0.088009617
cg35176908_TC21	0.906977968	-0.809034036	5.326089479	2.08E-04	0.955436093	0.088009617
cg36132343_TC21	0.790309498	-0.89988164	5.324727479	2.09E-04	0.953505111	0.088069649
cg40830897_TC11	0.886193985	-0.54928034	5.322560864	2.09E-04	0.950432732	0.088242155
cg33601461_BC21	0.73159313	-2.036587593	5.320983069	2.10E-04	0.948194832	0.088332934
cg33700735_TC21	0.912111319	1.212751993	5.314992826	2.12E-04	0.939694587	0.088626436
cg34593198_TC11	0.960607883	-3.47330065	5.311399999	2.13E-04	0.934593388	0.088626436
cg30174280_BC21	0.579697441	-0.122562336	5.310553989	2.13E-04	0.933391881	0.088626436
cg34993441_BC21	0.565796327	-0.498724156	5.31045771	2.13E-04	0.933255137	0.088626436
ch362383246_BC21	0.671985674	3.13916593	5.308747979	2.14E-04	0.930826569	0.088626436
cg29959107_TC21	-1.759869386	-0.223688012	-5.308354855	2.14E-04	0.93026809	0.088626436
cg32586288_TC21	1.7724036	-3.600277088	5.308073441	2.14E-04	0.929868293	0.088626436
cg44379959_BC21	2.502843857	0.236666558	5.306026698	2.15E-04	0.926960132	0.088626436
cg31795394_TC21	1.215572271	-0.686951224	5.305268908	2.15E-04	0.92588323	0.088626436
cg28414294_TC21	0.716253603	0.206194429	5.304982476	2.15E-04	0.925476154	0.088626436
cg31532580_BC21	1.071025137	-2.134685326	5.304659838	2.15E-04	0.925017604	0.088626436
cg39098531_TC21	0.729481347	-0.301154959	5.303687409	2.16E-04	0.923635432	0.088626436
cg36074972_TC21	0.877937608	-1.168261108	5.303684085	2.16E-04	0.923630707	0.088626436
cg34063804_BC21	0.985485783	-2.550531796	5.302965141	2.16E-04	0.922608725	0.088626436
cg45120781_BC21	0.547276482	-0.93867988	5.302849606	2.16E-04	0.922444484	0.088626436
cg34876594_BC21	0.974288598	-0.529266505	5.302540866	2.16E-04	0.922005575	0.088626436
cg39951410_BC21	0.922481858	1.475817796	5.302018131	2.16E-04	0.921262413	0.088626436
cg31712646_TC11	-0.902954988	3.670958089	-5.301526474	2.16E-04	0.920563391	0.088626436
cg38731291_BC21	1.09126407	0.031212164	5.300927483	2.17E-04	0.91971171	0.088626436
cg37090830_BC21	0.803583535	-2.502162489	5.300631744	2.17E-04	0.919291187	0.088626436
cg34863199_BC21	0.632871903	2.728482113	5.298308902	2.18E-04	0.915987739	0.088640471
cg29697955_BC21	0.651031219	-1.473383149	5.297132221	2.18E-04	0.914313963	0.088640471
cg38030689_BC21	0.592591425	-2.44838398	5.296899108	2.18E-04	0.913982342	0.088640471
cg44922228_TC21	0.597689233	-1.645311307	5.296547231	2.18E-04	0.913481754	0.088640471
cg33760375_BC21	0.563342011	-0.927490589	5.296054066	2.18E-04	0.912780129	0.088640471
cg34878733_TC21	0.626545568	0.274484487	5.293747486	2.19E-04	0.909498019	0.088720342
cg44910511_TC21	0.70425024	-1.436129237	5.292658105	2.19E-04	0.90794759	0.088720342
cg28958341_TC21	0.760617124	-2.133173611	5.292466156	2.20E-04	0.907674383	0.088720342
cg37946863_BC21	0.671844106	-1.407116831	5.291927949	2.20E-04	0.906908303	0.088720342
cg28722585_TC21	0.609216799	-1.294250941	5.289309631	2.21E-04	0.90318071	0.088780658
cg45554168_BC21	0.742423573	-1.938655423	5.288800526	2.21E-04	0.902455783	0.088780658
cg31642339_BC21	0.581205614	-2.606346408	5.286396811	2.22E-04	0.89903248	0.088780658
cg36563578_TC21	2.508732151	0.756089048	5.285985789	2.22E-04	0.898447016	0.088780658
cg38028489_BC21	0.640673815	-0.542456933	5.285805453	2.22E-04	0.898190135	0.088780658
cg33540287_TC21	0.897843414	-0.961898922	5.285637555	2.22E-04	0.897950966	0.088780658
cg43711587_TC21	0.778684457	-0.497776106	5.285249913	2.22E-04	0.897398755	0.088780658
cg39326693_BC21	1.003675097	-1.640233718	5.283943161	2.23E-04	0.895537051	0.088780658
cg37488508_TC21	0.805007138	-0.484084293	5.283378646	2.23E-04	0.894732708	0.088780658
cg42215092_BC21	0.962073837	-0.521395974	5.281366698	2.23E-04	0.891865565	0.088780658
cg46200636_BC21	0.675437804	-2.361367607	5.281281234	2.23E-04	0.891743759	0.088780658
cg36722905_TC21	0.46483412	-0.102741312	5.279681525	2.24E-04	0.889463569	0.088780658
cg41561413_TC11	-0.824447597	5.281901874	-5.279456386	2.24E-04	0.889142625	0.088780658
cg46576698_BC21	0.628400397	-1.614722794	5.278825573	2.24E-04	0.888243335	0.088780658
cg48034116_BC21	0.66688677	0.375197726	5.277523153	2.25E-04	0.886386385	0.088780658
cg34602183_BC21	1.513300543	0.068401055	5.277476311	2.25E-04	0.886319594	0.088780658
cg34761328_TC21	0.624146073	0.38555516	5.276130536	2.25E-04	0.884400517	0.088848386
cg34996717_TC21	1.226948987	-0.124434544	5.274347612	2.26E-04	0.881857592	0.088978116
cg35327287_BC21	0.632131517	-0.447277056	5.272830511	2.27E-04	0.879693377	0.089070622
cg39086592_TC21	3.550012295	-1.349528064	5.270319259	2.27E-04	0.876110103	0.089300578
cg31485192_BC21	0.568100436	-0.89071241	5.269485693	2.28E-04	0.874920462	0.089300578
cg33820357_BC21	0.8775685	-1.121184818	5.260785874	2.31E-04	0.862497313	0.090309484
cg28863159_TC21	0.718531735	-1.647730538	5.260200248	2.31E-04	0.861660593	0.090309484
cg38288505_TC21	0.52524082	-3.522116424	5.258850233	2.32E-04	0.859731518	0.090309484
cg46448563_BC21	1.005253661	-1.367799391	5.258657488	2.32E-04	0.859456074	0.090309484
cg44528742_BC21	0.826151015	-0.377945348	5.258137713	2.32E-04	0.858713254	0.090309484
cg39169388_TC21	0.522573453	-0.330781764	5.256139464	2.33E-04	0.855857093	0.090462332
cg32508775_BC21	0.608511464	-1.509004901	5.255371256	2.33E-04	0.854758889	0.090462332
cg32794627_TC21	-1.302817612	-1.452021651	-5.253537835	2.34E-04	0.85213749	0.090501445
cg35053666_TC21	1.101175998	-5.14305004	5.253401065	2.34E-04	0.851941915	0.090501445
cg43271439_BC21	0.513578593	-1.303076492	5.252514501	2.34E-04	0.850674094	0.090507081
cg28389662_TC21	0.832256339	-1.57556419	5.251402493	2.34E-04	0.84908369	0.090531031
cg31711085_BC11	-0.587120516	1.296996098	-5.250657017	2.35E-04	0.848017386	0.090531031
cg37637836_TC11	-0.821436556	1.063243035	-5.246307231	2.36E-04	0.841793728	0.091018352
cg28120874_TC21	0.564541362	0.756842413	5.24366598	2.37E-04	0.838013073	0.091018352
cg46470286_TC11	-0.580786733	0.395369718	-5.243348499	2.37E-04	0.837558555	0.091018352
cg30101518_TC21	0.529047046	-1.880237144	5.242869904	2.38E-04	0.836873349	0.091018352
cg35297759_BC21	0.606940365	-2.076632007	5.242198473	2.38E-04	0.835911991	0.091018352
cg36184777_BC21	0.643187635	3.334274342	5.241355057	2.38E-04	0.834704279	0.091018352
cg40223195_TC11	-0.477696123	-0.517171087	-5.240689101	2.38E-04	0.83375059	0.091018352
cg44207066_BC11	0.681851501	5.863681582	5.24042746	2.38E-04	0.833375885	0.091018352
cg37573012_TC21	1.032923603	1.410197921	5.239735452	2.39E-04	0.832384779	0.091018352
cg46804070_TC21	0.587644435	-2.378762311	5.238441492	2.39E-04	0.83053133	0.091023943
cg36382991_BC21	0.788299639	-0.833955209	5.238032206	2.39E-04	0.829945015	0.091023943
cg31220765_TC21	0.491646653	2.102578563	5.235420584	2.40E-04	0.826203124	0.091282684
cg42328543_BC21	0.63458746	0.239096068	5.233117078	2.41E-04	0.822901739	0.091497453
cg31653492_BC21	0.899790351	-2.087346703	5.231383511	2.42E-04	0.820416599	0.091594685
cg30685840_TC11	-0.758195691	-3.469663854	-5.230710603	2.42E-04	0.819451821	0.091594685
cg33630872_TC21	1.009528312	-1.874119533	5.229970326	2.43E-04	0.818390366	0.091594685
cg37968016_TC21	0.658501845	-1.051881687	5.226723443	2.44E-04	0.813733683	0.091949244
cg36710503_TC21	-2.00896257	-0.02274012	-5.225219257	2.44E-04	0.811575776	0.092049184
cg33808856_BC21	0.910949764	-0.365165935	5.223535142	2.45E-04	0.809159287	0.092175879
cg29101638_BC21	1.015710427	-1.354895804	5.221508606	2.46E-04	0.806250833	0.092268892
cg46086942_BC11	1.25231733	-5.627993853	5.221262593	2.46E-04	0.805897712	0.092268892
cg43249439_TC21	0.684819875	-0.95470924	5.220232555	2.46E-04	0.804419109	0.092300043
cg46339766_BC11	0.815210956	0.462260393	5.214352317	2.49E-04	0.79597469	0.09255635
cg34639736_TC21	2.412180728	0.47873389	5.213759429	2.49E-04	0.795122938	0.09255635
cg44800127_BC21	0.855480713	-1.044378709	5.213479866	2.49E-04	0.794721293	0.09255635
cg39092586_TC21	1.838271297	-1.126637345	5.213091451	2.49E-04	0.794163241	0.09255635
cg33386211_BC21	0.671542249	-0.5763205	5.212554593	2.49E-04	0.793391871	0.09255635
cg32748337_BC21	-2.850587933	-0.742691254	-5.212292198	2.49E-04	0.793014838	0.09255635
cg31950215_BC21	0.616868651	-1.954259502	5.211730296	2.50E-04	0.792207408	0.09255635
cg29808251_TC21	0.723382105	-0.773734078	5.210734348	2.50E-04	0.790776141	0.09255635
cg28988760_TC21	0.641062762	-1.648464891	5.210651198	2.50E-04	0.790656639	0.09255635
cg32090153_BC21	0.665454071	-1.2006872	5.210240747	2.50E-04	0.790066729	0.09255635
cg32470518_TC21	0.753864244	-1.209331754	5.209566612	2.51E-04	0.789097785	0.09255635
cg29875059_TC21	0.663927917	-0.811306411	5.202548978	2.53E-04	0.779006683	0.093412409
cg43961670_BC21	0.570666868	-0.233007836	5.201725075	2.54E-04	0.777821395	0.093412409
cg36522926_BC21	0.598975131	3.215290299	5.20115497	2.54E-04	0.777001161	0.093412409
cg32844099_TC21	0.824198794	-2.871928594	5.199196674	2.55E-04	0.77418326	0.093412409
cg44347707_BC21	0.580517311	-0.439860141	5.199066838	2.55E-04	0.773996409	0.093412409
cg39485704_TC21	0.716303707	-1.261001156	5.197931927	2.55E-04	0.772363002	0.093412409
cg42996364_BC21	0.714945851	-1.572940838	5.197657481	2.55E-04	0.771967975	0.093412409
cg38897729_TC11	-0.810340296	2.362687775	-5.197398216	2.55E-04	0.771594788	0.093412409
cg43931506_TC21	0.609928451	-0.742822719	5.194449864	2.57E-04	0.767350128	0.093734554
cg31812243_TC21	0.61648893	2.79716919	5.190441444	2.58E-04	0.761576966	0.094038372
cg39111414_TC21	0.854540232	-2.254653074	5.18913252	2.59E-04	0.75969119	0.094038372
cg31170557_TC21	0.487823555	-0.705893279	5.187750974	2.59E-04	0.757700475	0.094038372
cg41518331_TC21	0.582625398	-1.051662083	5.187020118	2.60E-04	0.756647229	0.094038372
cg34598158_BC21	0.859183672	-0.921711382	5.186973169	2.60E-04	0.756579567	0.094038372
cg29974195_BC11	-0.608909541	1.479732792	-5.186707016	2.60E-04	0.756195986	0.094038372
cg44492202_BC21	0.787660547	-0.892825338	5.185746225	2.60E-04	0.754811193	0.094038372
cg33537361_TC21	0.529983114	-0.239573554	5.185300782	2.60E-04	0.75416912	0.094038372
cg45155389_TC21	0.878540051	-1.949765889	5.185090963	2.61E-04	0.753866669	0.094038372
cg41549232_BC21	0.902329812	-3.56203338	5.184528152	2.61E-04	0.753055352	0.094038372
cg45883425_TC21	0.568133575	-0.188360186	5.180971888	2.62E-04	0.747927602	0.094379248
cg44380840_TC11	1.045309888	-1.593712498	5.180424861	2.62E-04	0.74713866	0.094379248
cg28658607_BC21	0.767393602	-2.359883264	5.179325547	2.63E-04	0.745553035	0.094379248
cg39205617_BC21	0.640447315	-1.69569679	5.179138754	2.63E-04	0.745283589	0.094379248
cg29621210_BC21	0.85045314	-2.61327898	5.177672658	2.64E-04	0.743168564	0.094483063
cg46985311_TC11	-0.733748977	1.970317897	-5.174435505	2.65E-04	0.738497289	0.094855977
cg44638676_TC21	0.649677389	-0.427859452	5.17212891	2.66E-04	0.735167751	0.095088713
cg36939547_BC21	0.641575579	-0.323759416	5.168620826	2.68E-04	0.730102164	0.095379699
cg47785926_TC21	0.533828991	2.048790838	5.167946735	2.68E-04	0.729128557	0.095379699
cg34853943_TC21	0.531733957	0.665794146	5.167896836	2.68E-04	0.729056483	0.095379699
cg41698152_BC21	0.54978729	-1.040089241	5.165530675	2.69E-04	0.725638348	0.09543326
cg38924538_TC21	0.700716925	-1.822383231	5.165064718	2.69E-04	0.72496512	0.09543326
cg34084750_TC21	0.839293694	-2.79952037	5.164769267	2.69E-04	0.724538225	0.09543326
cg33808811_TC21	0.529550542	-1.371121659	5.164459749	2.69E-04	0.724090989	0.09543326
cg37256423_BC21	0.843820582	0.671301109	5.162955364	2.70E-04	0.721917007	0.095545864
cg30901286_TC21	0.793278075	-1.35497043	5.160850914	2.71E-04	0.718875235	0.095611434
cg36710510_BC21	0.990769453	1.736413006	5.159703154	2.71E-04	0.717215947	0.095611434
cg34994225_BC21	0.60543436	1.300201577	5.159263505	2.72E-04	0.716580301	0.095611434
cg29852768_TC21	0.93132714	1.11796204	5.158994658	2.72E-04	0.716191583	0.095611434
cg29146790_TC21	0.730140401	-0.647853203	5.158696896	2.72E-04	0.715761045	0.095611434
cg30822183_TC21	0.801838952	-3.067825407	5.155652756	2.73E-04	0.711358624	0.095962098
cg41572394_BC21	0.692985531	-0.605494493	5.153909154	2.74E-04	0.708836334	0.095996708
cg29766180_BC21	0.734574552	-2.040714096	5.153591465	2.74E-04	0.708376712	0.095996708
cg39980666_BC21	0.833210023	-0.972702018	5.152682383	2.74E-04	0.707061386	0.095996708
cg36132767_TC21	0.643879097	-1.301053777	5.152134521	2.75E-04	0.706268631	0.095996708
cg39754682_BC21	1.023731005	-2.457751263	5.151627706	2.75E-04	0.705535227	0.095996708
cg29297832_BC21	0.839869509	-0.906546594	5.149549215	2.76E-04	0.702527023	0.09613586
cg32631289_BC21	-1.158780161	-0.988825806	-5.148583145	2.76E-04	0.701128581	0.09613586
cg39764382_BC21	0.893039201	-0.504226404	5.148457274	2.76E-04	0.700946364	0.09613586
cg36014054_TC11	-0.693995777	-4.07365892	-5.147012863	2.77E-04	0.698855174	0.096214459
cg38095746_TC11	-0.622146612	1.319865031	-5.146133547	2.77E-04	0.697581945	0.096214459
cg29981090_BC21	-0.593158054	-2.104810069	-5.145688878	2.78E-04	0.696938025	0.096214459
cg44216654_TC21	0.916844456	-1.693221156	5.144185563	2.78E-04	0.694760848	0.096222886
cg42109447_TC21	0.583704168	1.315629902	5.142906628	2.79E-04	0.692908331	0.096222886
cg29861526_BC11	-0.693690061	1.027175835	-5.142459663	2.79E-04	0.692260844	0.096222886
cg30040765_BC21	0.744740859	-1.332047457	5.141541065	2.79E-04	0.690930032	0.096222886
cg37452527_BC21	0.550330306	-1.80280849	5.140625711	2.80E-04	0.689603776	0.096222886
cg41498443_BC21	1.303522459	-1.791560016	5.140554644	2.80E-04	0.689500802	0.096222886
cg32076988_BC11	0.710186663	-0.815703479	5.140395409	2.80E-04	0.68927007	0.096222886
cg42596410_TC21	1.01805893	-0.579814375	5.138271925	2.81E-04	0.686192735	0.096436399
cg28413248_BC21	1.014060481	-4.866719941	5.136958542	2.81E-04	0.684289013	0.096458233
cg32581100_TC21	0.879898941	-3.9372518	5.136644836	2.82E-04	0.683834259	0.096458233
cg33501085_TC21	0.666818445	-0.412185024	5.134809902	2.82E-04	0.681173979	0.096585753
cg44094056_TC11	-1.528982097	1.473035374	-5.133961238	2.83E-04	0.679943399	0.096585753
cg35880639_TC21	1.328006898	-1.582893047	5.132972367	2.83E-04	0.678509361	0.096585753
cg40937416_TC21	0.578636652	2.590507921	5.132862029	2.83E-04	0.678349341	0.096585753
cg43339136_TC21	1.089188696	-1.272887449	5.130958902	2.84E-04	0.675588976	0.096662917
cg40482561_TC21	1.038542562	-1.303993456	5.130890565	2.84E-04	0.675489847	0.096662917
cg31690546_BC21	0.653644404	0.649541478	5.129576082	2.85E-04	0.673582902	0.096752904
cg30199513_TC21	0.527634894	-1.053077731	5.128628538	2.85E-04	0.672208102	0.096771256
cg29971644_TC21	-0.839563601	-0.976707237	-5.127494464	2.86E-04	0.670562469	0.096771256
cg35563653_BC21	1.395214516	-2.331119202	5.127255553	2.86E-04	0.670215761	0.096771256
cg45811752_TC21	0.662276393	-0.776731793	5.123287232	2.88E-04	0.664455545	0.097210288
cg31320825_BC21	0.680384354	-1.506148337	5.122979368	2.88E-04	0.664008555	0.097210288
cg28374344_BC21	0.621177311	-0.545753136	5.120733717	2.89E-04	0.660747594	0.097447721
cg35850990_TC21	2.263439754	-1.456674338	5.119395186	2.90E-04	0.658803482	0.097543349
cg39813624_TC21	0.484191764	0.53915148	5.117692381	2.90E-04	0.656329856	0.097546559
cg44806198_BC21	0.633115863	-2.258439475	5.117240493	2.91E-04	0.655673326	0.097546559
cg44516596_BC11	-0.560515018	1.626281677	-5.117192097	2.91E-04	0.655603013	0.097546559
cg29071591_TC21	0.648008791	0.372016508	5.114452097	2.92E-04	0.651621427	0.097863566
cg38246711_TC21	0.77432493	-2.869311088	5.113071076	2.92E-04	0.649614144	0.097967095
cg36449011_TC21	0.641084476	-2.495952469	5.111591041	2.93E-04	0.647462589	0.098086542
cg32718760_BC21	0.560752561	2.113042012	5.108438127	2.95E-04	0.64287792	0.098456621
cg45491881_TC21	0.625848337	-1.425322534	5.107809613	2.95E-04	0.641963795	0.098456621
cg40882335_TC11	-4.807172454	0.991558127	-5.106270477	2.96E-04	0.639724963	0.098586565
cg45156385_BC21	0.640477237	-0.80751872	5.104869754	2.96E-04	0.637687122	0.09869482
cg32684250_TC11	0.686977399	-1.591122508	5.103530651	2.97E-04	0.635738621	0.098793537
cg38061470_TC21	0.657513109	-0.681771708	5.101490909	2.98E-04	0.63277006	0.098847587
cg46928285_TC21	1.11963406	-1.389270361	5.101214239	2.98E-04	0.632367351	0.098847587
cg41943398_TC21	0.603662709	0.175887258	5.10103961	2.98E-04	0.632113163	0.098847587
cg37727316_BC11	-1.174530526	-3.933880617	-5.099289311	2.99E-04	0.629565158	0.099012709
cg29699979_BC11	-0.771065786	0.856176485	-5.098415642	2.99E-04	0.628293119	0.09903812
cg30237588_TC21	0.86346463	0.421919612	5.096944947	3.00E-04	0.62615154	0.099159144
cg34723130_TC21	0.624333919	-3.287133218	5.094834919	3.01E-04	0.62307835	0.099327818
cg36519957_BC21	0.592443673	-1.25384595	5.094284741	3.01E-04	0.622276911	0.099327818
cg31653312_TC21	0.793867043	-1.012724509	5.092652202	3.02E-04	0.619898509	0.099327818
cg34150216_BC21	0.804503519	-2.480312128	5.092397261	3.02E-04	0.619527052	0.099327818
cg37717170_TC21	0.870431099	-0.229736679	5.091828721	3.03E-04	0.618698633	0.099327818
cg38339148_TC21	0.809785974	-0.650594417	5.091624376	3.03E-04	0.618400868	0.099327818
cg39843430_BC21	1.465843576	0.635801039	5.090920396	3.03E-04	0.617375001	0.099327818
cg46447186_BC21	0.903859199	-2.149894263	5.086231971	3.05E-04	0.610540727	0.099727864
cg40834709_TC21	0.707971241	-0.349745063	5.085853246	3.06E-04	0.609988502	0.099727864
cg43280098_BC21	1.056438507	-1.577942864	5.084402446	3.06E-04	0.60787285	0.099727864
cg34877527_BC21	1.169734083	0.361524443	5.08425473	3.06E-04	0.607657421	0.099727864
cg40388923_TC21	0.704740482	-0.303538629	5.081684812	3.08E-04	0.603908869	0.099727864
cg43881576_BC21	0.709235621	-1.126060887	5.081612266	3.08E-04	0.603803036	0.099727864
cg36011827_TC11	0.865916068	-2.099307628	5.080784329	3.08E-04	0.602595139	0.099727864
cg32621362_BC21	0.715148937	-0.592954368	5.080612601	3.08E-04	0.602344587	0.099727864
cg35522223_TO21	-1.184342246	-2.113192606	-5.079686747	3.09E-04	0.600993675	0.099727864
cg32663431_BC21	0.804099479	0.629656754	5.079166483	3.09E-04	0.600234497	0.099727864
cg29277025_TC21	0.889072263	-0.293980546	5.078170494	3.09E-04	0.598781005	0.099727864
cg34493555_BC21	0.750776678	-1.608719776	5.077185331	3.10E-04	0.59734315	0.099727864
cg39965645_TC21	0.663939662	0.951641097	5.075910008	3.11E-04	0.595481562	0.099727864
cg34768479_TC21	0.763236777	-0.61909729	5.075821543	3.11E-04	0.59535242	0.099727864
cg39090476_TC21	-1.032462499	3.17553865	-5.075369263	3.11E-04	0.594692156	0.099727864
cg35839356_BC21	0.692468163	-1.718082402	5.074777995	3.11E-04	0.593828936	0.099727864
cg38410619_BC21	0.434933617	-0.875540926	5.074636078	3.11E-04	0.593621737	0.099727864
cg36336497_TC21	0.864566849	-0.660980724	5.073043698	3.12E-04	0.591296622	0.099727864
cg31915823_BC21	1.004719376	-1.202652918	5.072763705	3.12E-04	0.590887747	0.099727864
cg34925947_BC11	1.498671981	3.228702772	5.07232135	3.12E-04	0.590241746	0.099727864
cg46145696_TC21	0.662018939	-2.884886001	5.071734424	3.13E-04	0.589384568	0.099727864
cg42966317_TC21	0.86199723	-1.783219609	5.071038403	3.13E-04	0.588367988	0.099727864
cg29964552_BC11	-1.570571208	-5.249952034	-5.070956684	3.13E-04	0.588248628	0.099727864
cg34863559_BC21	2.012895778	-0.417189057	5.070862002	3.13E-04	0.588110331	0.099727864
cg30085809_TC21	0.60022305	-1.406704159	5.070518052	3.13E-04	0.587607931	0.099727864
cg41279778_BC21	0.847211575	-1.746149545	5.07032993	3.13E-04	0.587333137	0.099727864
cg32623273_BC11	-1.098111922	-2.00978312	-5.068754793	3.14E-04	0.585032072	0.099773981
cg38542412_BC21	0.545243138	-1.719353839	5.068674553	3.14E-04	0.58491484	0.099773981
cg39028357_BC21	0.474495405	2.637531628	5.065398877	3.16E-04	0.580128144	0.099827646
cg29870114_TC21	0.788196457	-1.428378319	5.065227104	3.16E-04	0.579877086	0.099827646
cg32551662_BC21	0.637385826	-0.580125517	5.065174687	3.16E-04	0.579800473	0.099827646
cg41310785_TC21	0.912787129	-3.815571435	5.064672218	3.16E-04	0.579066045	0.099827646
cg47205256_BC21	0.565713425	-1.197027122	5.062799324	3.17E-04	0.576328183	0.099827646
cg39783380_BC21	-4.444487907	-2.177600715	-5.06213115	3.18E-04	0.575351282	0.099827646
cg45118808_TC21	0.63756486	-1.0210977	5.061561753	3.18E-04	0.574518737	0.099827646
cg42249641_BC21	-4.340083337	-4.687063921	-5.061137306	3.18E-04	0.573898098	0.099827646
cg44260320_TC21	0.666760208	-0.638505977	5.059375926	3.19E-04	0.571322229	0.099827646
cg42760493_BC21	0.64890508	-1.389298705	5.058176551	3.20E-04	0.569567949	0.099827646
cg28905548_TC21	0.946800538	-3.125297571	5.057939654	3.20E-04	0.56922142	0.099827646
cg40292060_TC21	0.720753184	-1.372728336	5.057801105	3.20E-04	0.569018749	0.099827646
cg37386767_TC21	0.588109909	-1.190280798	5.057197291	3.20E-04	0.568135445	0.099827646
cg33641483_BC21	0.934911007	-1.236881489	5.057150425	3.20E-04	0.568066883	0.099827646
cg31446986_BC21	-0.974263822	1.320171186	-5.056771601	3.20E-04	0.567512679	0.099827646
cg37504590_BC21	0.61767896	0.079078113	5.055427768	3.21E-04	0.565546506	0.099827646
cg35707263_TC21	0.591615051	-1.259428559	5.05422111	3.22E-04	0.563780781	0.099827646
cg42953241_BC11	2.170500557	-2.401466482	5.054083998	3.22E-04	0.563580125	0.099827646
cg37726775_TC21	1.20182374	0.379851104	5.05356326	3.22E-04	0.562818033	0.099827646
cg40895848_TC21	0.727701949	-1.68740582	5.053369006	3.22E-04	0.562533734	0.099827646
cg30530786_BC21	0.640880325	-1.283636413	5.052644884	3.22E-04	0.561473892	0.099827646
cg31448766_TC21	0.648593093	-1.023556958	5.051030657	3.23E-04	0.55911096	0.099827646
cg36549722_BC21	1.612535613	1.957557829	5.050197755	3.24E-04	0.557891574	0.099827646
cg39430393_TC21	1.165710992	0.767827882	5.049323933	3.24E-04	0.556612157	0.099827646
cg39581554_TC21	0.530286548	-1.078961058	5.049060586	3.24E-04	0.556226549	0.099827646
cg29510728_TC21	0.841145477	-0.328841141	5.049041422	3.24E-04	0.556198489	0.099827646
cg46860143_BC21	0.535660095	-2.203026699	5.048739663	3.25E-04	0.555756621	0.099827646
cg41260372_TC21	0.775323767	-0.654021721	5.048388689	3.25E-04	0.555242668	0.099827646
cg40854414_TC21	-0.540040118	-2.44896443	-5.048079684	3.25E-04	0.554790155	0.099827646
cg33436443_BC21	1.095213364	-1.69044959	5.047951296	3.25E-04	0.554602136	0.099827646
cg43950707_TC21	0.700753027	-1.668754116	5.04692496	3.25E-04	0.553099019	0.099827646
cg37780617_BC21	0.862523253	-1.688557279	5.046610665	3.26E-04	0.552638682	0.099827646
cg43203985_TC21	0.591832957	-0.126501614	5.045785389	3.26E-04	0.551429856	0.099827646
cg46355061_TC21	0.562470112	-0.687318249	5.045290493	3.26E-04	0.550704899	0.099827646
cg38497150_BC21	0.798191318	-2.14125964	5.044880297	3.27E-04	0.550103986	0.099827646
cg39947955_BC21	0.519881081	-0.198559546	5.043877901	3.27E-04	0.548635419	0.099883591
cg37454579_BC21	0.645565205	-1.172934356	5.041545532	3.28E-04	0.545217717	0.100108477
cg45068828_TC21	0.669188256	0.034441449	5.040254259	3.29E-04	0.543325181	0.100108477
cg29675927_TC21	0.995615613	-1.417831748	5.039845814	3.29E-04	0.542726491	0.100108477
cg46442626_TC21	0.744585678	-2.48136527	5.039616418	3.29E-04	0.542390236	0.100108477
cg42903827_TC21	1.228740484	-1.572323739	5.039218316	3.30E-04	0.541806665	0.100108477
cg46896033_TC21	0.637745343	-1.891947371	5.038248839	3.30E-04	0.540385415	0.100159989
cg41056350_TC21	-0.472514573	-1.055997739	-5.03644443	3.31E-04	0.537739742	0.100262988
cg44963597_BC21	0.852298577	-3.698899564	5.036312844	3.31E-04	0.537546787	0.100262988
cg35628279_BC11	-0.598086375	-2.336188648	-5.035284217	3.32E-04	0.536038322	0.10032458
cg34550562_BC21	0.643480072	-1.14344836	5.032233831	3.33E-04	0.531563946	0.100443679
cg36135816_BC21	0.582756889	-0.222342415	5.031412897	3.34E-04	0.530359516	0.100443679
cg37173735_BC21	0.637337498	-0.989704799	5.031201039	3.34E-04	0.530048672	0.100443679
cg39258365_TC21	0.600282564	-0.554564311	5.030757983	3.34E-04	0.529398584	0.100443679
cg31697988_BC21	0.610387441	-0.657532186	5.030712392	3.34E-04	0.529331687	0.100443679
cg36247698_TC21	0.638185656	-1.1548934	5.028870916	3.35E-04	0.526629354	0.100443679
cg46790230_BC11	-0.537297264	-0.182012264	-5.028640039	3.35E-04	0.526290507	0.100443679
cg41074845_BC21	1.190732504	-2.314067779	5.028519845	3.35E-04	0.526114099	0.100443679
cg32124054_TC21	0.669080069	-1.399243532	5.028358281	3.35E-04	0.525876972	0.100443679
cg29186597_TC21	0.760180049	-1.580539302	5.028069061	3.36E-04	0.525452471	0.100443679
cg44336593_TC21	1.270123197	-0.779861512	5.027450542	3.36E-04	0.524544597	0.100443679
cg43274254_BC11	-0.574760139	-0.151395118	-5.026226232	3.37E-04	0.522747344	0.100460884
cg35850898_BC21	0.543310266	-1.078386788	5.026062928	3.37E-04	0.522507599	0.100460884
cg37972748_TC21	0.647041465	-0.407127497	5.025415656	3.37E-04	0.521557303	0.100462071
cg36563551_TC21	0.693428068	-1.067446234	5.024428704	3.38E-04	0.520108172	0.100518791
cg40807090_BC21	0.633660947	-1.248027197	5.023171237	3.38E-04	0.518261612	0.100532964
cg34599057_BC21	5.00639217	-1.099012621	5.022205362	3.39E-04	0.516843069	0.100532964
cg43347721_BC21	0.759030094	-1.587523681	5.021964925	3.39E-04	0.516489924	0.100532964
cg34627882_BC21	-0.600733575	1.785700071	-5.021540195	3.39E-04	0.515866075	0.100532964
cg29960019_BC21	0.591602543	0.299423802	5.021155948	3.39E-04	0.515301661	0.100532964
cg44677995_TC21	0.531053884	-0.857163643	5.020143682	3.40E-04	0.513814643	0.100594566
cg42787927_TC21	1.144873458	-3.265624138	5.018319602	3.41E-04	0.511134643	0.10068949
cg34901907_BC21	0.732916518	1.517776646	5.017097415	3.42E-04	0.509338656	0.10068949
cg34690284_TC21	0.613951057	-0.686991162	5.016636388	3.42E-04	0.508661118	0.10068949
cg35252868_TC21	0.767816049	-4.273540928	5.016405438	3.42E-04	0.508321695	0.10068949
cg31578696_TC21	0.57910361	0.291742534	5.015890493	3.42E-04	0.507564857	0.10068949
cg31022473_BC21	0.568337053	2.013123629	5.015345436	3.43E-04	0.506763713	0.10068949
cg28905650_BC21	0.759925905	-1.673508977	5.01513681	3.43E-04	0.506457056	0.10068949
cg34959238_TC21	0.615278104	-1.675477774	5.013530811	3.44E-04	0.504096163	0.100849382
cg28390942_BC11	-0.784335492	-1.993362171	-5.012141047	3.44E-04	0.5020528	0.100911454
cg32583784_TC21	5.00975679	0.532024341	5.011340758	3.45E-04	0.500875995	0.100911454
cg28656871_TC11	0.618030913	0.264180439	5.011267724	3.45E-04	0.500768596	0.100911454
cg41279764_TC21	0.84189686	-2.458644642	5.010093022	3.46E-04	0.499041018	0.100982104
cg40993680_BC21	-4.998183918	-2.219771881	-5.009457528	3.46E-04	0.498106332	0.100982104
cg42822001_BC21	0.649292078	-0.960179515	5.008515133	3.46E-04	0.496720133	0.100982104
cg46263462_BC21	0.627941528	-0.425000513	5.008305397	3.47E-04	0.496411605	0.100982104
cg29626480_BC11	-0.576211199	2.710756138	-5.007709931	3.47E-04	0.495535619	0.100982104
cg31604270_TC21	0.560487359	-0.654662053	5.006824149	3.47E-04	0.494232442	0.101025189
cg34863308_TC21	0.493435363	0.372942577	5.004916908	3.48E-04	0.491426036	0.101142122
cg43454686_BC21	-0.644494864	1.902259491	-5.004867968	3.48E-04	0.491354015	0.101142122
cg30187597_TC21	0.745200401	-1.471599602	5.00406527	3.49E-04	0.490172699	0.10117195
cg37531939_BC21	0.837720613	-0.884826113	5.002576472	3.50E-04	0.487981382	0.101222729
cg31991659_BC21	0.745840106	-2.201675532	5.002515994	3.50E-04	0.487892358	0.101222729
cg41321476_BC21	0.681142201	-3.143049228	5.000716104	3.51E-04	0.485242645	0.101304703
cg44593136_BC21	0.431567375	-0.574043556	5.000612253	3.51E-04	0.485089745	0.101304703
cg37475807_BC21	1.006472585	-0.411446821	5.000162211	3.51E-04	0.484427123	0.101304703
cg46736257_BC21	0.579917693	-1.478465654	4.999405314	3.52E-04	0.483312625	0.101324573
cg32062811_TC11	-4.728436748	-0.196292319	-4.998807525	3.52E-04	0.482432341	0.101324573
cg37835342_BC21	1.033159547	-1.040218026	4.996081594	3.53E-04	0.478417473	0.101650615
cg36180372_BC21	1.250216431	0.220656812	4.994841968	3.54E-04	0.476591293	0.101650615
cg45195148_BC21	0.698050321	-3.102540305	4.994812867	3.54E-04	0.476548418	0.101650615
cg45834482_TC21	0.71189765	-0.542115874	4.994331262	3.54E-04	0.475838861	0.101650615
cg35839396_TC21	0.794825278	-1.1795043	4.993759839	3.55E-04	0.474996924	0.101650615
cg39172301_BC21	0.81079458	-1.366094976	4.993066208	3.55E-04	0.473974853	0.101664
cg31951048_TC21	0.811828211	0.495325619	4.992008554	3.56E-04	0.472416236	0.101737772
cg28776252_BC21	0.669674041	-1.436199424	4.990499006	3.57E-04	0.470191363	0.101863923
cg31839569_TC11	-0.546457408	-1.247231864	-4.990025282	3.57E-04	0.46949308	0.101863923
cg45789800_BC21	0.646932746	-1.291301092	4.988545137	3.58E-04	0.467311062	0.101967791
cg33936431_TC21	0.599979809	-0.476855692	4.987209234	3.59E-04	0.465341374	0.101967791
cg29987718_TC21	0.595599856	-1.54756471	4.987108245	3.59E-04	0.465192462	0.101967791
cg29964988_BC21	0.574773042	0.784554054	4.986962882	3.59E-04	0.464978115	0.101967791
cg35777405_BC11	-0.711172595	-3.1870314	-4.985186317	3.60E-04	0.462358175	0.102162153
cg36359700_BC21	0.831585991	-1.629296029	4.981557767	3.62E-04	0.457005451	0.102666379
cg45617014_BC21	0.664900934	-1.115470956	4.980054723	3.63E-04	0.454787571	0.102723869
cg37476032_TC11	0.567614104	1.186681902	4.980002768	3.63E-04	0.4547109	0.102723869
cg32586643_BC21	2.646196474	-2.250862671	4.979264446	3.63E-04	0.453621295	0.102746227
cg34868395_TC21	1.294002202	0.256567186	4.978547195	3.64E-04	0.4525627	0.102765169
cg35234134_TC21	0.71076837	-1.017961233	4.976026508	3.65E-04	0.448841729	0.102994687
cg36447433_BC21	0.484221341	-1.601598685	4.975434658	3.66E-04	0.447967903	0.102994687
cg33829713_BC21	0.496692397	-1.641963999	4.97436833	3.66E-04	0.446393399	0.102994687
cg41207463_TC21	0.96493731	-2.188540413	4.973515971	3.67E-04	0.4451347	0.102994687
cg33555696_TC21	0.50755007	0.936939981	4.973105588	3.67E-04	0.444528634	0.102994687
cg38048033_BC21	0.684620705	-1.408196015	4.971582946	3.68E-04	0.442279709	0.102994687
cg34593145_BO11	1.459143129	0.393438544	4.970445876	3.69E-04	0.44060002	0.102994687
cg30819793_BC21	0.734614297	0.233163356	4.970300175	3.69E-04	0.440384775	0.102994687
cg44378415_TC11	-1.674799702	3.870010923	-4.969546823	3.69E-04	0.439271781	0.102994687
cg34131872_TC21	0.962194659	-0.153639238	4.969365444	3.69E-04	0.4390038	0.102994687
cg44380842_TC21	0.746903484	-1.018215029	4.969149875	3.69E-04	0.438685297	0.102994687
cg44694880_BC21	0.610738828	-2.516175543	4.968581475	3.70E-04	0.437845452	0.102994687
cg30037203_TC21	0.791608995	-1.197380698	4.968479332	3.70E-04	0.437694523	0.102994687
cg44191922_BC21	0.839325431	-2.68540977	4.968315538	3.70E-04	0.437452495	0.102994687
cg41279765_BC21	0.742176487	-1.543098881	4.968191691	3.70E-04	0.43726949	0.102994687
cg44800129_TC21	0.725450627	-0.937391336	4.966345548	3.71E-04	0.434541214	0.103017796
cg44369686_TC21	0.773783884	-1.135290771	4.966203228	3.71E-04	0.434330866	0.103017796
cg32631292_BC21	-1.262383827	-1.348097394	-4.965717186	3.71E-04	0.433612476	0.103017796
cg43779004_BC21	0.65240177	2.727613503	4.965680935	3.71E-04	0.433558894	0.103017796
cg33928035_BC21	0.485407621	-0.986690959	4.964506427	3.72E-04	0.431822755	0.103115803
cg38757092_BC11	-1.172225656	-5.447785665	-4.963783271	3.73E-04	0.430753685	0.10312118
cg34863108_BC21	1.091710042	3.37677467	4.963195008	3.73E-04	0.429883969	0.10312118
cg42763772_TC21	0.648747896	-0.363687063	4.962702762	3.73E-04	0.429156164	0.10312118
cg36134362_TC21	0.654878544	-0.225384701	4.95816887	3.76E-04	0.422450761	0.103719892
cg47364336_BC21	0.87419818	-0.566184135	4.957515276	3.76E-04	0.421483849	0.103719892
cg44098522_BC21	0.543989511	1.404344157	4.957069604	3.77E-04	0.420824491	0.103719892
cg45079866_TC21	0.501226737	-3.49267261	4.956803246	3.77E-04	0.420430407	0.103719892
cg43269614_TC21	0.639984461	-2.38622876	4.955830126	3.77E-04	0.418990551	0.10375853
cg29623470_BC11	-0.879160024	-1.102559221	-4.955267442	3.78E-04	0.418157916	0.10375853
cg46031206_TC21	0.683548534	-1.931368206	4.954816511	3.78E-04	0.41749061	0.10375853
cg34085042_BC21	0.618346372	-0.840288414	4.9537509	3.79E-04	0.415913545	0.103809716
cg29986447_TC21	-0.83069457	1.865048174	-4.953345086	3.79E-04	0.415312905	0.103809716
cg47224244_BC21	0.861095951	-1.332980544	4.951264077	3.80E-04	0.41223241	0.103847231
cg39100179_BC21	2.437775055	-1.048653144	4.95070881	3.81E-04	0.411410334	0.103847231
cg29977899_BC21	0.490030612	-3.055303361	4.949261684	3.82E-04	0.409267617	0.103847231
cg36728366_TC21	0.879618902	-1.538532546	4.949089709	3.82E-04	0.409012956	0.103847231
cg44665369_TC21	0.593232307	-1.484648061	4.948261734	3.82E-04	0.40778682	0.103847231
cg30891956_TC21	0.620225721	-0.654905739	4.947395335	3.83E-04	0.406503661	0.103847231
cg30000708_BC21	0.695530238	-1.325615966	4.946310451	3.83E-04	0.404896747	0.103847231
cg39268395_TC21	0.508112448	1.27365635	4.946138835	3.83E-04	0.404642534	0.103847231
cg38600615_TC21	0.810841259	-1.915461698	4.945637889	3.84E-04	0.403900461	0.103847231
cg46762592_BC21	0.513614111	-3.992241633	4.9454379	3.84E-04	0.403604196	0.103847231
cg44191921_TC21	0.641034949	-0.49136779	4.943724025	3.85E-04	0.40106499	0.103847231
cg37225602_TC21	0.923929002	-3.636844666	4.943665353	3.85E-04	0.400978054	0.103847231
cg40210475_BC21	0.822193	-0.788875027	4.943523431	3.85E-04	0.400767765	0.103847231
cg36142168_TC11	-0.687137635	2.038239673	-4.943511331	3.85E-04	0.400749837	0.103847231
cg36071255_TC21	0.613840046	-0.331622826	4.943190479	3.85E-04	0.400274412	0.103847231
cg44783468_BC21	0.662885998	1.131256607	4.94316222	3.85E-04	0.400232537	0.103847231
cg28742517_TC21	0.757045711	-0.862531317	4.942841655	3.86E-04	0.399757518	0.103847231
cg36113992_BC21	0.561308738	-0.81652919	4.942703405	3.86E-04	0.399552652	0.103847231
cg40177412_TC21	0.575623633	-2.419133411	4.941054458	3.87E-04	0.397108908	0.103847813
cg30144220_TC21	0.933067115	-1.925952052	4.940756361	3.87E-04	0.396667078	0.103847813
cg39442495_TC21	0.747823568	-0.489065692	4.940589638	3.87E-04	0.396419961	0.103847813
cg37797724_TC21	0.591018822	1.875786163	4.940409456	3.87E-04	0.39615289	0.103847813
cg28167397_BC21	0.774129599	-1.966277211	4.938901162	3.88E-04	0.393917045	0.104007084
rs243168225_BC21	0.91658714	3.94029734	4.936296373	3.90E-04	0.390054908	0.104176776
cg31716720_BC21	-0.973090311	1.922028237	-4.936073775	3.90E-04	0.38972481	0.104176776
cg31653298_TC21	0.570606723	-0.08522821	4.936033802	3.90E-04	0.389665531	0.104176776
cg42516874_BC21	0.625685912	-1.95809332	4.935106721	3.90E-04	0.388290634	0.104176776
cg41445419_TC21	0.693469499	-0.987535267	4.935057188	3.91E-04	0.388217171	0.104176776
cg31517903_TC21	0.896648854	-1.11813066	4.932889851	3.92E-04	0.385002358	0.104415688
cg46924434_TC21	0.780444358	-1.567900574	4.932522251	3.92E-04	0.384457021	0.104415688
cg29189568_BC11	0.81692121	-2.460098108	4.930842456	3.93E-04	0.381964748	0.104606085
cg30000340_BC21	0.701811351	-0.320414883	4.92962884	3.94E-04	0.380163846	0.104656098
cg35181618_TC21	0.605901914	-0.974689966	4.929418978	3.94E-04	0.379852405	0.104656098
cg29276990_TC21	0.924461756	-0.867508646	4.927788235	3.95E-04	0.377432086	0.104699393
cg32053591_BC21	0.835202709	-0.176820066	4.927533321	3.95E-04	0.377053707	0.104699393
cg41826474_BC21	0.620428812	2.668221402	4.927305302	3.95E-04	0.376715242	0.104699393
cg30374370_TC21	0.589929303	-1.249411043	4.924881662	3.97E-04	0.373117122	0.104699393
cg34925512_TC21	0.637767903	-1.523932448	4.924305665	3.97E-04	0.372261859	0.104699393
cg30399078_TC21	0.6904252	-1.847697408	4.923467477	3.98E-04	0.371017189	0.104699393
cg33384691_TC21	1.11350404	-2.644169395	4.922909767	3.98E-04	0.37018895	0.104699393
cg46675397_BC21	0.636872424	-0.676219167	4.922745021	3.98E-04	0.369944282	0.104699393
cg30210959_BC21	0.611772469	0.884523485	4.922263011	3.99E-04	0.369228409	0.104699393
cg43069683_BC21	0.517097683	-0.937863866	4.922125565	3.99E-04	0.36902427	0.104699393
cg37851658_BC21	0.732231109	-0.928707928	4.922025539	3.99E-04	0.368875707	0.104699393
cg36403428_BC21	0.844684072	-1.094572831	4.92187097	3.99E-04	0.36864613	0.104699393
cg31428603_BC21	0.692653524	-2.564311669	4.921551845	3.99E-04	0.368172129	0.104699393
cg33508911_BC11	-1.135832534	-4.606904594	-4.921307648	3.99E-04	0.36780941	0.104699393
cg45584021_BC21	1.018750157	-2.212882443	4.920619008	4.00E-04	0.366786481	0.104721923
cg40851909_BC11	1.164198565	-1.469758717	4.918948135	4.01E-04	0.364304188	0.104833445
cg34877008_TC21	1.092261929	-0.322512051	4.91885636	4.01E-04	0.364167831	0.104833445
cg40806275_TC21	0.429748635	2.638960524	4.916446466	4.03E-04	0.360586786	0.105050434
cg45120772_TC21	0.677078454	-0.390246903	4.916346821	4.03E-04	0.360438695	0.105050434
cg44011732_TC21	0.572983711	-1.985839617	4.91592916	4.03E-04	0.359817958	0.105050434
cg32139836_TC21	1.105032933	0.843111925	4.914380405	4.04E-04	0.357515912	0.105165085
cg33514592_BC11	0.841427008	-4.986995764	4.913185565	4.05E-04	0.355739652	0.105165085
cg44769801_TC21	0.682424136	-0.805861937	4.912854746	4.05E-04	0.355247812	0.105165085
cg28558611_BC21	0.729566107	1.363249441	4.912284175	4.05E-04	0.354399483	0.105165085
cg39113528_TC21	0.63669467	-3.567644186	4.912264254	4.05E-04	0.354369864	0.105165085
cg40794778_BC21	0.506883589	-0.452187792	4.911947656	4.06E-04	0.353899119	0.105165085
cg36563575_TC21	1.96900501	1.487456037	4.911129858	4.06E-04	0.352683073	0.105165345
cg33658214_BC11	-0.678130743	-0.232709814	-4.910845055	4.06E-04	0.352259552	0.105165345
cg38661301_TC21	0.489251529	2.108665889	4.910056112	4.07E-04	0.351086271	0.105196786
cg47185971_BC21	0.585136917	-1.057871277	4.909441681	4.07E-04	0.350172448	0.105196786
cg38218095_BC21	0.626846106	-1.563347742	4.909015022	4.08E-04	0.349537855	0.105196786
cg34987204_BC21	1.038688766	-2.587848313	4.907991632	4.08E-04	0.348015591	0.105278788
cg42296794_BC21	0.494764125	-1.04463987	4.907063314	4.09E-04	0.346634595	0.105344529
cg44402481_BC21	0.77244156	-0.292046383	4.904906363	4.10E-04	0.343425301	0.105623039
cg33746231_TC21	0.740576882	-1.176107915	4.904265773	4.11E-04	0.34247203	0.105639337
cg44912908_TC21	0.803882407	-0.95121114	4.903325907	4.11E-04	0.341073282	0.105707611
cg36076148_TC21	0.497648509	-0.939904724	4.899267676	4.14E-04	0.335031996	0.106123714
cg39268382_TC21	0.626396099	-1.361717103	4.899144359	4.14E-04	0.334848378	0.106123714
cg34909732_BC21	0.520150182	0.203483225	4.898970698	4.14E-04	0.334589794	0.106123714
cg34085041_BC21	0.729753783	-0.88331379	4.898615523	4.15E-04	0.334060917	0.106123714
cg44916008_BC21	0.521222441	1.835473935	4.898010997	4.15E-04	0.333160695	0.106123714
cg29311077_BC21	0.638832088	-1.529448479	4.897657485	4.15E-04	0.332634239	0.106123714
cg29643089_BC21	0.484960127	-0.580025084	4.8968679	4.16E-04	0.331458304	0.106123714
cg34614807_TC11	1.002751975	-1.047002627	4.895978274	4.16E-04	0.330133253	0.106123714
cg42916766_BC21	1.481145261	1.139345688	4.895295237	4.17E-04	0.329115818	0.106123714
cg41074846_BC21	1.193124167	-2.291808903	4.895150254	4.17E-04	0.328899846	0.106123714
cg37772972_TC21	0.650901403	-2.194499782	4.894960272	4.17E-04	0.328616836	0.106123714
cg43679379_BC21	0.558636576	2.74666061	4.894342831	4.17E-04	0.327697013	0.106137245
cg45402809_TC21	0.601893606	-0.543003967	4.890984378	4.20E-04	0.322692717	0.106535941
cg43176938_TC21	0.824514938	-1.31014122	4.889312241	4.21E-04	0.320200448	0.106535941
cg40061708_TC21	0.521323913	-0.977899619	4.888861156	4.21E-04	0.319528042	0.106535941
cg31947102_BC21	0.542817889	-0.769571065	4.888842002	4.21E-04	0.31949949	0.106535941
cg47352964_BC11	9.386943712	-10.95229539	4.888021461	0.000421806	0.318276268	0.106535941
cg39113649_TC21	0.583162203	-0.80919775	4.887945166	4.22E-04	0.318162525	0.106535941
cg32076533_BC21	0.763913708	-1.880541296	4.887928113	4.22E-04	0.318137103	0.106535941
cg31446417_BC21	0.7945184	0.284037177	4.887252464	4.22E-04	0.317129787	0.106535941
cg35172848_BC21	0.520504544	-0.266524299	4.887224632	4.22E-04	0.317088291	0.106535941
cg36814803_BC21	0.629664161	-0.207741647	4.885020422	4.24E-04	0.313801536	0.10682855
cg36703817_TC21	0.589841074	-0.050417663	4.883533412	4.25E-04	0.31158377	0.106995944
cg44188254_BC21	0.530593034	1.812413215	4.882489642	4.26E-04	0.310026848	0.107085685
cg34610048_TC21	2.732751772	-2.203537948	4.8804239	4.27E-04	0.306944997	0.107355771
cg35461724_TC21	0.620068103	0.01448087	4.879670694	4.28E-04	0.305821126	0.107386394
cg29967448_BC21	0.529977643	1.656319589	4.879185855	4.28E-04	0.305097642	0.107386394
cg29986480_TC21	0.682639822	-0.107105067	4.877597544	4.29E-04	0.302727271	0.107573117
cg32460220_BC21	1.841959681	-4.434900122	4.875681856	4.30E-04	0.299867781	0.107726191
cg44143693_BC21	0.620039939	-0.886883205	4.87567122	4.30E-04	0.299851902	0.107726191
cg30853726_BC11	-0.566993096	2.764417606	-4.87350346	4.32E-04	0.296615427	0.107768615
cg42693160_TC21	0.702533885	-1.00271744	4.873266919	4.32E-04	0.296262225	0.107768615
cg35182897_BC21	1.457420445	0.310379086	4.873126291	4.32E-04	0.296052235	0.107768615
cg45790504_BC21	0.602007771	-1.395404747	4.873052935	4.32E-04	0.295942697	0.107768615
cg32586751_TC21	3.870872509	0.526527512	4.872479051	4.33E-04	0.295085715	0.107768615
cg33986209_TC21	0.585303431	-2.320583154	4.872247531	4.33E-04	0.294739971	0.107768615
cg34488637_TC21	0.78168769	-1.258687327	4.870844483	4.34E-04	0.292644521	0.107768615
cg29101379_TC21	0.773083152	-1.436706795	4.870710508	4.34E-04	0.292444412	0.107768615
cg42999325_BC21	0.569622947	-0.498322878	4.870679408	4.34E-04	0.292397961	0.107768615
cg32628476_TC21	0.526877614	-0.922687108	4.869592	4.35E-04	0.290773669	0.107797167
cg34027179_BC21	0.486154857	0.040304817	4.869404535	4.35E-04	0.290493628	0.107797167
cg42648626_BC21	0.530249781	-1.107037972	4.868677302	4.35E-04	0.28940721	0.107797167
cg33545370_TC11	-10.42469718	-10.17358464	-4.868142209	4.36E-04	0.288607777	0.107797167
cg35926171_BC21	0.903237874	-1.729349227	4.867290413	4.36E-04	0.28733509	0.107797167
cg36816912_BC21	1.047605412	-1.367163799	4.866610221	4.37E-04	0.286318716	0.107797167
cg42105864_TC21	1.200551839	0.427939566	4.866063844	4.37E-04	0.28550224	0.107797167
cg36791848_BC21	0.501156603	-2.677368974	4.865992663	4.37E-04	0.285395867	0.107797167
cg37047827_BC21	0.70226655	-2.530405682	4.865306958	4.38E-04	0.284371111	0.107797167
cg44206074_TC21	0.919014459	-2.312515336	4.865283449	4.38E-04	0.284335976	0.107797167
cg42157773_BC21	0.744980727	-1.180373638	4.862022846	4.40E-04	0.279462089	0.108284377
cg47256796_TC21	0.652217779	2.929947136	4.8607559	4.41E-04	0.277567816	0.108324739
cg47230197_TC21	0.92141349	-3.183797782	4.860165836	4.42E-04	0.276685493	0.108324739
cg33594403_TC21	0.890832941	-1.12614902	4.859976182	4.42E-04	0.276401891	0.108324739
cg30245320_TC21	0.747705159	0.053016183	4.859303237	4.42E-04	0.275395547	0.108324739
cg44791543_BC21	0.628569257	-1.346249933	4.859036283	4.42E-04	0.274996315	0.108324739
cg34589798_TC21	0.693364812	2.269876591	4.858208757	4.43E-04	0.273758669	0.108324739
cg29617190_BC11	-0.74901412	3.234649212	-4.858164184	4.43E-04	0.273692002	0.108324739
cg45934333_TC21	1.641434001	-4.433853242	4.857284323	4.44E-04	0.272375957	0.108389482
rs214721427_BC11	6.44222843	1.394742599	4.855165891	4.45E-04	0.26920681	0.108646422
cg37531947_TC21	0.917767431	-0.811852382	4.854303237	4.46E-04	0.267916082	0.108646422
cg43936044_TC21	0.549228405	-3.2511932	4.854298553	4.46E-04	0.267909074	0.108646422
cg42635327_TC21	1.01759079	-0.065139426	4.852073307	4.48E-04	0.264579038	0.108708729
cg31647502_BC21	1.191379836	-1.598341113	4.851298652	4.48E-04	0.263419595	0.108708729
cg32079694_BC21	0.747598	-2.733413403	4.851170786	4.48E-04	0.263228205	0.108708729
cg29045318_BC21	0.538189032	-0.783067688	4.8507452	4.48E-04	0.26259117	0.108708729
cg33819749_BC21	0.599464743	-1.992798973	4.850550571	4.49E-04	0.262299832	0.108708729
cg29526248_TC11	1.240857019	1.186393791	4.850473266	4.49E-04	0.262184113	0.108708729
cg32581045_TC21	0.814852147	-3.343525369	4.850354409	4.49E-04	0.262006193	0.108708729
cg32075284_TC21	0.619397592	-2.326598644	4.847780937	4.51E-04	0.258153327	0.109052065
cg46846042_TC21	0.537377676	2.412356555	4.847417681	4.51E-04	0.257609393	0.109052065
cg37769649_TC21	0.405416192	-0.93155367	4.84648359	4.52E-04	0.2562106	0.109128157
cg30413085_TC21	0.828627114	-0.300082074	4.845862567	4.52E-04	0.255280547	0.10914805
cg31915191_BC21	0.915458961	-1.022692155	4.844751521	4.53E-04	0.253616471	0.109256252
cg33936538_TC21	0.555647363	0.317288033	4.843435666	4.54E-04	0.251645382	0.109267709
cg33596317_TC21	1.234953685	-2.531291014	4.843162996	4.54E-04	0.2512369	0.109267709
cg30468351_TC21	0.684788962	1.761697158	4.843160723	4.54E-04	0.251233496	0.109267709
cg30927409_BC21	0.615733029	-2.537030038	4.841956087	4.55E-04	0.249428707	0.109316102
cg32727775_TC21	0.594509655	-2.040074679	4.841714899	4.55E-04	0.249067332	0.109316102
cg43029307_TC21	0.550731304	-1.162016523	4.841369039	4.55E-04	0.248549107	0.109316102
cg37246050_TC21	0.705045069	-0.324829447	4.839545456	4.57E-04	0.245816393	0.109508408
cg45028244_TC21	0.561241825	-3.741449404	4.839290122	4.57E-04	0.245433721	0.109508408
cg43683195_TC21	-1.540603537	0.403839091	-4.838217087	4.58E-04	0.243825438	0.109596618
cg43967197_TC21	0.84908641	-1.730296286	4.837591308	4.58E-04	0.242887424	0.109596618
cg33808774_BC21	0.552163437	-1.024903239	4.837285674	4.59E-04	0.24242927	0.109596618
cg36131767_BC21	0.651063137	-1.213312413	4.836283731	4.59E-04	0.240927221	0.109657269
cg41080271_BC21	0.824093764	-2.179912022	4.834680796	4.61E-04	0.238523868	0.109657269
cg29185931_BC11	1.36489244	-1.512554786	4.834656627	4.61E-04	0.238487628	0.109657269
cg46301675_TC21	0.730293823	-0.70447134	4.834609125	4.61E-04	0.238416399	0.109657269
cg39131449_BC21	1.532103101	-0.712652666	4.834432083	4.61E-04	0.238150924	0.109657269
cg42595846_BC21	1.09810168	-0.586698938	4.832978404	4.62E-04	0.235970939	0.109829548
cg31528169_BC21	0.494503567	2.799072169	4.831181633	4.63E-04	0.233275971	0.110064511
cg29890765_TC21	0.555181611	0.995212666	4.828400644	4.65E-04	0.22910375	0.110141074
cg31700068_BC21	0.771615454	-0.208710202	4.828166114	4.65E-04	0.228751835	0.110141074
cg43008009_BC21	0.724673227	-1.18043135	4.827833085	4.66E-04	0.228252106	0.110141074
cg34868663_TC21	-1.465533755	0.638853526	-4.827622128	4.66E-04	0.227935544	0.110141074
cg38101659_BC21	0.492679137	-0.826816733	4.827407284	4.66E-04	0.227613142	0.110141074
cg40358477_BC21	0.939893896	-1.174366239	4.827065758	4.66E-04	0.227100622	0.110141074
cg45092338_BC21	0.468324354	-1.615924214	4.826842235	4.67E-04	0.226765176	0.110141074
cg44183558_BC11	-1.285449629	-5.440362525	-4.825826406	4.67E-04	0.225240596	0.110141074
cg34908752_TC21	5.111261146	0.144954355	4.825230777	4.68E-04	0.224346585	0.110141074
cg29592896_TC21	0.613522923	-3.217437161	4.824760339	4.68E-04	0.223640438	0.110141074
cg39332375_BC11	0.821937004	-0.752346146	4.824298198	4.68E-04	0.222946712	0.110141074
cg37564340_BC21	0.713146808	-0.764555147	4.823970535	4.69E-04	0.222454832	0.110141074
cg37511988_TC21	0.542287271	-3.508881742	4.82391238	4.69E-04	0.222367529	0.110141074
cg47219214_BC21	0.603143323	1.7083876	4.823780886	4.69E-04	0.222170127	0.110141074
cg39202933_TC21	0.588664816	-1.864041133	4.822920241	4.70E-04	0.220878035	0.110143967
cg39369317_TC21	0.69780983	-1.177266794	4.822774788	4.70E-04	0.220659654	0.110143967
cg36391341_TC21	1.443028662	-1.792855366	4.821285538	4.71E-04	0.218423519	0.110227888
cg43523210_BC21	0.513310088	-0.781536503	4.821060498	4.71E-04	0.218085586	0.110227888
cg39258385_BC21	0.537139318	-0.846011915	4.820823693	4.71E-04	0.217729978	0.110227888
cg34896713_BC11	-0.806944689	5.11687849	-4.820153961	4.72E-04	0.216724196	0.110227888
cg34800838_BC21	0.627359918	-1.234623528	4.819845666	4.72E-04	0.216261185	0.110227888
cg29876805_TC21	0.742180329	-1.410088842	4.818008455	4.73E-04	0.213501661	0.110473079
cg43034012_TC21	1.048503829	-1.470673551	4.81733327	4.74E-04	0.212487384	0.110506549
cg33288009_BC21	0.559449347	1.154863958	4.816061996	4.75E-04	0.21057745	0.110649046
cg37508817_BC21	-1.808496264	-0.236165381	-4.81426922	4.76E-04	0.207883581	0.110887356
cg38063167_TC21	0.658129087	-2.761399466	4.813554807	4.77E-04	0.206809942	0.110928401
cg38976182_TC21	0.609458567	-2.594005051	4.812319379	4.78E-04	0.204953114	0.111065153
cg28736103_TC21	-0.899452012	-3.909993515	-4.811540321	4.78E-04	0.203782077	0.111118305
cg43825023_TC21	0.673957311	2.763345575	4.80944983	4.80E-04	0.200639282	0.111290666
cg43045455_TC21	0.82129862	-1.542371133	4.808917456	4.81E-04	0.199838811	0.111290666
cg34988594_TC21	1.280083788	-3.081023737	4.808371367	4.81E-04	0.199017671	0.111290666
cg46288716_BC21	0.65759324	-1.876113516	4.807271261	4.82E-04	0.197363323	0.111290666
cg28428228_BC21	0.8942568	3.553724601	4.806765504	4.82E-04	0.196602697	0.111290666
cg36153103_BC21	0.586532478	-1.217541013	4.806320835	4.83E-04	0.19593391	0.111290666
cg32481009_TC21	0.647216386	-2.692743982	4.805900542	4.83E-04	0.195301755	0.111290666
cg38030647_TC21	0.676144102	-3.129091771	4.805718384	4.83E-04	0.195027765	0.111290666
cg32706588_BC21	0.636838589	-2.523294731	4.805552642	4.83E-04	0.194778463	0.111290666
cg40358994_BC21	0.89959584	-2.127812748	4.805279992	4.83E-04	0.194368344	0.111290666
cg34593130_TO11	0.46271516	0.317454066	4.804988278	4.84E-04	0.193929536	0.111290666
cg37589124_TC21	1.597212408	1.487146599	4.804760023	4.84E-04	0.193586177	0.111290666
cg33995319_TC21	0.841106147	-0.779648552	4.802914868	4.85E-04	0.190810239	0.111385924
cg31112617_TC21	0.426762344	-0.902699526	4.802824039	4.85E-04	0.190673576	0.111385924
cg45274673_BC21	0.880332182	-1.65589801	4.802424605	4.86E-04	0.190072571	0.111385924
cg44188448_TC11	1.128292131	-6.077724778	4.802171359	4.86E-04	0.189691514	0.111385924
cg34191878_BC21	0.802503262	-1.026826931	4.801825789	4.86E-04	0.18917152	0.111385924
cg45818709_BC21	0.674791615	-1.51510702	4.800198961	4.88E-04	0.186723303	0.111435068
cg29102355_BC21	0.784116386	2.779121732	4.799907751	4.88E-04	0.186285016	0.111435068
cg46645702_TC21	0.762761145	-2.059028668	4.799621246	4.88E-04	0.185853797	0.111435068
cg30113693_BC21	0.477409363	-0.070354682	4.799301252	4.88E-04	0.185372157	0.111435068
cg31141045_BC21	0.55842943	-1.713066474	4.799152352	4.88E-04	0.185148035	0.111435068
cg40066107_BC21	0.533554846	-1.165688294	4.798056196	4.89E-04	0.183498003	0.111467524
cg40132462_TC11	-0.521989725	1.388906477	-4.798016474	4.89E-04	0.183438207	0.111467524
cg29902089_TC21	0.629188277	-0.482610891	4.796399124	4.91E-04	0.181003265	0.111677674
cg37086251_BC21	1.203645144	-1.116237331	4.794315036	4.92E-04	0.177865025	0.111871019
cg39577446_BC21	0.645897217	-0.434586376	4.794189306	4.92E-04	0.177675676	0.111871019
cg35095198_TC21	0.861551243	-0.372885598	4.793624358	4.93E-04	0.17682484	0.111871019
cg40895471_BC21	0.913216088	-1.142275621	4.793241226	4.93E-04	0.176247799	0.111871019
cg46653667_BC21	0.523901138	-1.113201404	4.792582775	4.94E-04	0.175256038	0.111871019
cg33097876_BC21	0.657971572	-2.33365114	4.79208774	4.94E-04	0.17451037	0.111871019
cg33773793_TC21	0.496125005	-1.747829226	4.791805818	4.94E-04	0.174085694	0.111871019
cg40751303_BC21	0.868127396	-1.553914385	4.791534304	4.95E-04	0.173676685	0.111871019
cg39414490_TC21	0.442046728	-0.168223516	4.79063328	4.95E-04	0.172319296	0.11194984
cg33953636_TC21	0.575566489	-1.682617769	4.789482534	4.96E-04	0.170585512	0.112065644
cg43678047_TC21	0.986414028	-2.97406572	4.789058826	4.97E-04	0.169947075	0.112065644
cg46675399_BC21	0.879781072	-1.489290361	4.788354174	4.97E-04	0.168885251	0.112108376
cg45911820_TC21	0.797743603	-1.336161958	4.787671186	4.98E-04	0.167855997	0.112147176
cg43703449_BC21	0.870103756	-0.929327506	4.786590485	4.99E-04	0.166227239	0.11226
cg31955605_TC21	1.096409783	-2.503974158	4.785415416	5.00E-04	0.164456046	0.112390595
cg32696961_TC21	1.038777573	-0.446023531	4.784876413	5.00E-04	0.163643526	0.112402914
cg45903493_BC21	0.569777888	-1.690416487	4.782355362	5.02E-04	0.159842556	0.112785114
cg28991674_BC21	0.552501292	-0.731136469	4.781340561	5.03E-04	0.158312261	0.112886617
cg30946447_BC21	0.534117791	0.429577248	4.780669447	5.04E-04	0.157300146	0.112923954
cg32084772_BC21	0.605308499	-1.832034785	4.779376708	5.05E-04	0.155350349	0.113043391
cg46758973_BC11	-0.608617532	2.424870356	-4.779089689	5.05E-04	0.154917411	0.113043391
ch783774003_BC21	0.648638772	4.561113964	4.777272203	5.06E-04	0.152175618	0.113123182
cg46228759_BC21	0.462679476	-0.428281118	4.776902577	5.07E-04	0.15161795	0.113123182
cg33555695_BC21	0.805801653	-0.688830304	4.775652591	5.08E-04	0.149731886	0.113123182
cg29166338_BC21	0.546398197	-1.111886617	4.775551941	5.08E-04	0.149580007	0.113123182
cg36294390_TC21	0.611093066	-1.434418408	4.775501836	5.08E-04	0.149504399	0.113123182
cg46147971_BC21	0.534884187	-1.237331335	4.775184966	5.08E-04	0.149026237	0.113123182
cg29971631_TC21	0.889396179	0.377880675	4.775071083	5.08E-04	0.148854381	0.113123182
cg32109887_BC11	0.760585749	2.825464868	4.774911755	5.08E-04	0.148613945	0.113123182
cg29608273_BC21	0.610426883	0.43730635	4.774339273	5.09E-04	0.147749993	0.113142911
cg29987931_BC21	0.638365962	1.140186388	4.772648954	5.10E-04	0.145198773	0.113308337
cg45780069_TC21	0.70220884	-1.955026656	4.771933536	5.11E-04	0.144118845	0.113308337
cg34279847_BC11	0.674883459	2.039830554	4.771400175	5.11E-04	0.143313681	0.113308337
cg36848366_TC21	0.725705352	-1.508555413	4.77047586	5.12E-04	0.141918223	0.113308337
cg41665263_BC21	0.41142924	-0.851459222	4.77030058	5.12E-04	0.141653584	0.113308337
cg41652910_TC21	-1.19036274	-0.053790821	-4.770036631	5.13E-04	0.141255062	0.113308337
cg44298100_BC21	0.845663576	-1.37310595	4.769507916	5.13E-04	0.140456752	0.113308337
cg29638001_TC21	0.804616997	-1.561134613	4.768069591	5.14E-04	0.138284788	0.113308337
cg46733880_TC21	0.743144547	0.205977229	4.767601208	5.15E-04	0.137577426	0.113308337
cg42601220_BC21	0.505635182	2.761372111	4.767552115	5.15E-04	0.137503283	0.113308337
cg46860444_TC21	0.698242399	-0.464670348	4.766908244	5.15E-04	0.136530836	0.113308337
cg45828678_BC21	0.837546859	1.919131698	4.766466502	5.16E-04	0.135863629	0.113308337
cg29726579_TC21	0.83466387	-0.857741229	4.766098612	5.16E-04	0.135307944	0.113308337
cg32570281_TC21	0.586672346	-1.171210447	4.765872252	5.16E-04	0.134966025	0.113308337
cg36080691_BC21	1.112604749	-1.144732406	4.765822189	5.16E-04	0.134890403	0.113308337
cg38019871_BC21	0.749263312	-1.102136079	4.765729049	5.16E-04	0.13474971	0.113308337
cg42504343_TC21	1.007743033	-0.268802472	4.765559711	5.16E-04	0.134493914	0.113308337
cg29310075_TC21	1.241154123	2.466008679	4.764577169	5.17E-04	0.133009627	0.113308337
cg43672553_TC11	-0.528763506	-2.616409233	-4.764257548	5.17E-04	0.132526756	0.113308337
cg37429579_TC11	-0.565048137	3.233424692	-4.764191656	5.17E-04	0.132427207	0.113308337
cg42859650_TC21	0.575968054	-0.934530161	4.762868059	5.19E-04	0.130427378	0.113363273
cg41354317_TC21	0.641336382	-1.025736847	4.762666944	5.19E-04	0.130123488	0.113363273
cg29963326_BC11	0.569637869	0.794695517	4.762012716	5.19E-04	0.129134888	0.113363273
cg35205862_TC21	0.776102863	-1.614112588	4.76174331	5.20E-04	0.12872777	0.113363273
cg43245907_BC21	1.176344818	-0.990811491	4.761430622	5.20E-04	0.128255232	0.113363273
cg32327889_TC21	0.724602752	-0.728201058	4.761148601	5.20E-04	0.127829023	0.113363273
cg46381180_TC21	0.745587768	-1.157024988	4.759484813	5.22E-04	0.125314345	0.11359058
cg44379970_TC21	1.603916066	1.478261315	4.758184515	5.23E-04	0.123348746	0.113720421
cg37776225_TC21	0.683968296	-0.063269119	4.757678289	5.23E-04	0.122583435	0.113720421
cg38067994_BC21	0.787048498	-1.443163587	4.757427481	5.23E-04	0.122204249	0.113720421
cg39811701_BC21	0.634107713	-1.646430923	4.756720262	5.24E-04	0.12113498	0.11376793
cg29306704_BC21	0.62535954	-1.047021031	4.755705268	5.25E-04	0.119600236	0.113816415
cg39813516_TC21	0.428994551	2.647545351	4.755553421	5.25E-04	0.119370618	0.113816415
cg30039689_TC21	0.655719076	-0.377541551	4.752494752	5.28E-04	0.114744625	0.11430979
cg32646062_TC21	0.691676298	-0.651494621	4.751514527	5.29E-04	0.113261798	0.114325743
cg32989930_TC21	0.823443969	-1.91075259	4.75150284	5.29E-04	0.113244117	0.114325743
cg36463979_BC21	1.766646494	1.435950023	4.750695155	5.29E-04	0.112022183	0.114393054
cg30772125_TC21	0.652019455	-1.646022983	4.750033134	5.30E-04	0.111020542	0.114406088
cg33904789_BC21	0.582354584	-2.217618987	4.749720855	5.30E-04	0.110548039	0.114406088
cg42404850_TC21	0.727483873	-2.086397866	4.748545408	5.31E-04	0.108769354	0.114406434
cg46831955_BC21	1.021127089	-1.672063087	4.748478649	5.31E-04	0.108668328	0.114406434
cg45456770_BC21	0.61125893	0.982896872	4.748104137	5.32E-04	0.108101567	0.114406434
cg38254703_BC21	0.859392785	-1.75914605	4.747677451	5.32E-04	0.107455822	0.114406434
cg31013649_TC21	0.870833824	-0.434134335	4.747027479	5.32E-04	0.106472101	0.114406434
cg36094672_TC21	0.800010768	-0.223160308	4.747010409	5.32E-04	0.106446265	0.114406434
cg31824644_BC21	0.497908277	-0.734435685	4.746383506	5.33E-04	0.105497392	0.11444004
cg28290115_TC11	0.677642243	1.003683357	4.744301057	5.35E-04	0.102344977	0.114665749
cg36360029_BC21	0.614202271	-0.466963891	4.744298835	5.35E-04	0.102341612	0.114665749
cg41537629_BC21	0.65947401	1.020280781	4.743600925	5.36E-04	0.10128496	0.114708346
rs214721427_BC21	8.065472407	1.360242599	4.743177599	5.36E-04	0.100643997	0.114708346
cg36517211_BC21	0.603665166	-0.879515887	4.741315668	5.38E-04	0.097824486	0.114905935
cg43405937_BC21	0.634859376	-0.730494762	4.741033625	5.38E-04	0.097397341	0.114905935
cg40687140_BC21	0.555595543	-1.205529665	4.739767719	5.39E-04	0.095480016	0.114905935
cg32089412_TC21	0.537081023	-1.942370938	4.739546355	5.39E-04	0.095144714	0.114905935
cg34865484_TC21	0.902785582	-1.599165805	4.739467263	5.39E-04	0.095024911	0.114905935
cg36710446_TC21	-5.305926991	-0.105035398	-4.739086474	5.40E-04	0.094448105	0.114905935
cg32275340_BC11	-0.464379451	1.884722223	-4.739011378	5.40E-04	0.09433435	0.114905935
cg38776919_BC21	0.635764765	2.584179289	4.7384461	5.40E-04	0.093478037	0.114917394
cg40294794_BC11	0.468851429	2.031150539	4.738059975	5.40E-04	0.092893085	0.114917394
cg29613170_BC21	0.623342756	-5.110266412	4.736752687	5.42E-04	0.090912462	0.114944866
cg33475958_TC21	0.50369658	-2.186928031	4.73555846	5.43E-04	0.089102894	0.114944866
cg37538293_BC21	0.957754102	-0.803351452	4.733764944	5.44E-04	0.086384822	0.114944866
cg31843653_BC21	0.628906664	-1.074470013	4.733756652	5.44E-04	0.086372255	0.114944866
cg42729711_BC21	0.586030074	-1.937920815	4.733630307	5.44E-04	0.086180761	0.114944866
cg47298971_TC21	1.660780323	1.708540434	4.73317479	5.45E-04	0.085490334	0.114944866
cg32610669_TC21	2.121751529	-0.272601564	4.732985537	5.45E-04	0.085203474	0.114944866
cg42279696_TC21	0.737529054	-2.095038899	4.732771208	5.45E-04	0.084878597	0.114944866
cg28694787_BC21	0.687328181	-0.677886926	4.73218828	5.46E-04	0.083994969	0.114944866
cg31748359_TC11	0.719831389	-2.68346551	4.731565319	5.46E-04	0.083050597	0.114944866
cg45121248_TC11	0.649270734	-1.664461314	4.73137827	5.46E-04	0.08276703	0.114944866
cg46264173_TC21	0.543184286	-0.805737573	4.730888016	5.47E-04	0.082023775	0.114944866
cg44769382_BC21	0.577560794	-0.633126347	4.730770165	5.47E-04	0.081845101	0.114944866
cg35288956_BC21	0.815073463	0.074450591	4.730314422	5.47E-04	0.081154126	0.114944866
cg36055437_BC21	0.877259538	-1.22120579	4.730043849	5.48E-04	0.08074388	0.114944866
cg37095316_TC11	0.519983002	1.91984239	4.729461045	5.48E-04	0.079860188	0.114944866
cg45122215_TC21	0.600915164	-0.520400866	4.729443242	5.48E-04	0.079833192	0.114944866
cg35743694_BC21	0.684922714	-1.35905143	4.728966592	5.49E-04	0.079110418	0.114944866
cg35490401_TC21	0.746203487	-0.909689422	4.728920961	5.49E-04	0.079041223	0.114944866
cg44824573_TC11	-0.887447773	0.161187857	-4.728273637	5.49E-04	0.07805958	0.114944866
cg44170763_BC21	0.435312172	2.670035374	4.728165436	5.49E-04	0.077895492	0.114944866
cg30204409_TC21	0.606318274	-1.178956451	4.727244236	5.50E-04	0.076498399	0.114944866
cg35564720_BC21	0.647943039	2.122909595	4.727034161	5.50E-04	0.076179779	0.114944866
cg34967953_BC21	0.578279211	-0.924238339	4.726982972	5.51E-04	0.07610214	0.114944866
cg37098571_BC21	0.906097801	-0.679991614	4.726887382	5.51E-04	0.075957157	0.114944866
cg39202930_TC21	0.744250926	-1.823846646	4.726452103	5.51E-04	0.07529694	0.114944866
cg46276739_TC11	0.620410973	-1.236769291	4.725109156	5.52E-04	0.073259815	0.114994877
cg46749708_BC21	0.989094928	-4.278775143	4.724960131	5.52E-04	0.073033741	0.114994877
cg28377839_BC21	0.682445116	-1.999024486	4.724239247	5.53E-04	0.071940091	0.114994877
cg29481913_BC21	0.777147137	-2.494850494	4.724081381	5.53E-04	0.071700582	0.114994877
cg29510262_BC21	0.644505388	-0.807264752	4.723704378	5.54E-04	0.071128591	0.114994877
cg36663936_BC21	0.550372311	3.691276685	4.722899455	5.54E-04	0.069907282	0.114994877
cg38202575_TC21	0.703319814	-0.868514401	4.722525273	5.55E-04	0.069339501	0.114994877
cg31970024_BC21	0.487397113	-0.906795273	4.722089141	5.55E-04	0.06867769	0.114994877
cg39275761_TC21	0.698901332	-0.676798387	4.721964407	5.55E-04	0.068488405	0.114994877
cg39369325_BC21	0.54469536	0.343808863	4.721842016	5.55E-04	0.068302674	0.114994877
cg33040436_BC21	0.419418705	-1.094514453	4.721076545	5.56E-04	0.067141003	0.115058556
cg36710281_BC21	-0.766435558	1.616949831	-4.719817198	5.57E-04	0.065229627	0.115137962
cg44842035_TC21	0.516200705	2.63725226	4.719475949	5.57E-04	0.064711653	0.115137962
cg39107739_TC11	0.672191362	-1.078854285	4.719067818	5.58E-04	0.064092136	0.115137962
cg32282653_BC11	-0.516755428	2.111350368	-4.718532327	5.58E-04	0.063279254	0.115137962
cg31345363_TC21	0.677825891	-1.046934563	4.718502012	5.58E-04	0.063233234	0.115137962
cg28138698_BC21	0.81316793	-1.337776719	4.717755974	5.59E-04	0.062100661	0.115198389
cg38729789_BC21	0.694663034	0.507539009	4.715698625	5.61E-04	0.058976905	0.115279761
cg40395156_BC21	0.458094295	-1.741417988	4.715362781	5.61E-04	0.058466917	0.115279761
cg32553335_TC21	0.957595627	-0.940177068	4.715223655	5.61E-04	0.058255645	0.115279761
cg34987797_TC21	1.60282702	0.199026552	4.714529524	5.62E-04	0.057201515	0.115279761
cg39589836_BC11	-1.350726805	-3.343972483	-4.714287103	5.62E-04	0.056833348	0.115279761
cg45120780_TC21	0.794621555	-0.697334098	4.714124727	5.62E-04	0.056586742	0.115279761
cg35096075_BC21	0.477483014	-0.818812052	4.713906937	5.63E-04	0.056255969	0.115279761
cg36391338_TC21	0.879821959	-1.908880423	4.713895296	5.63E-04	0.056238289	0.115279761
cg34604468_BC21	1.230611534	2.012804655	4.712267991	5.64E-04	0.05376655	0.115438137
cg42921009_BC21	0.839721926	-2.557303915	4.712215556	5.64E-04	0.053686899	0.115438137
cg45140050_TC21	1.152887633	-2.476087257	4.711441528	5.65E-04	0.052511062	0.115504023
cg29158413_BC21	1.08832702	-2.560629993	4.710748342	5.66E-04	0.051457953	0.115504023
cg32134125_BC21	0.561973533	-3.924532928	4.710591747	5.66E-04	0.05122004	0.115504023
cg29945223_TC11	-0.742592884	-1.047223227	-4.708987068	5.67E-04	0.048781833	0.115675365
cg42919277_TC21	0.419453674	-0.943549239	4.708622391	5.68E-04	0.048227672	0.115675365
cg44098287_BC21	-0.605938024	1.473505694	-4.708424001	5.68E-04	0.047926191	0.115675365
cg40882760_TC21	1.012020156	-0.309987487	4.707683723	5.68E-04	0.046801184	0.115736084
cg30634490_TC21	0.942736779	0.209456676	4.706396164	5.70E-04	0.044844262	0.115854849
cg41600895_BC21	-4.090315431	-0.470568081	-4.70586161	5.70E-04	0.044031733	0.115854849
cg44095395_BC21	0.79276984	-0.108075013	4.705793971	5.70E-04	0.043928917	0.115854849
cg45468065_BC21	0.742059904	-1.114450779	4.703505321	5.72E-04	0.040449604	0.116215646
cg46343458_BC21	1.027520764	1.455257212	4.702762812	5.73E-04	0.03932063	0.116277429
cg46140903_TC11	-0.599094634	2.350116925	-4.701869174	5.74E-04	0.037961752	0.116312227
cg44791668_TC21	0.779879749	-0.406865285	4.701607577	5.74E-04	0.037563939	0.116312227
cg38247024_BC21	0.619113488	-2.584159324	4.701313771	5.75E-04	0.037117134	0.116312227
cg36566343_TC21	0.972935722	-1.041907471	4.699974668	5.76E-04	0.035080521	0.116439301
cg38178370_BC21	0.876774048	-0.25596619	4.69954547	5.76E-04	0.034427704	0.116439301
cg32698272_BC21	0.629012795	0.991646228	4.699392448	5.76E-04	0.034194947	0.116439301
cg46800603_BC21	0.763994611	-1.157030174	4.698823458	5.77E-04	0.033329445	0.116467933
cg35322155_TC21	0.790722942	-1.971886828	4.698200768	5.78E-04	0.0323822	0.116507073
cg42570417_TC21	0.572572454	-4.174682655	4.696754797	5.79E-04	0.030182334	0.116557241
cg36541907_BC21	0.870967948	-1.318568179	4.696601904	5.79E-04	0.029949707	0.116557241
cg42498038_BC21	0.606770328	-1.345419946	4.696508242	5.79E-04	0.029807196	0.116557241
cg32511191_BC21	-0.457000922	-3.493341339	-4.696260655	5.79E-04	0.029430481	0.116557241
cg42640227_TC21	0.679632354	-0.816234455	4.694776672	5.81E-04	0.027172325	0.116621748
cg41137661_BC21	0.564387903	0.944130625	4.694666848	5.81E-04	0.027005194	0.116621748
cg35931601_TC11	0.921881648	-0.975532365	4.694486927	5.81E-04	0.026731385	0.116621748
cg42581725_BC21	0.89520945	-1.707408332	4.694251997	5.81E-04	0.026373853	0.116621748
cg34614856_BC21	-0.695444443	-1.143597732	-4.693577174	5.82E-04	0.025346814	0.116671653
cg46793578_TC21	0.526459532	0.651730819	4.691266543	5.84E-04	0.021829635	0.117005067
cg30905641_BC21	0.84188035	-0.314864383	4.690864367	5.85E-04	0.021217367	0.117005067
cg42231033_TC21	0.873527845	-0.809904449	4.690239619	5.85E-04	0.02026621	0.117005067
cg32569306_TC21	-1.635078817	0.492197433	-4.690197	5.85E-04	0.020201321	0.117005067
cg33904788_BC21	0.616162652	-1.162456532	4.688989876	5.87E-04	0.018363333	0.117159554
cg32236231_TC21	0.757945873	-2.719620468	4.688390534	5.87E-04	0.017450679	0.117195314
cg40007467_BC21	0.74080731	-0.94362151	4.687229887	5.88E-04	0.015683132	0.117206077
cg29975605_TC21	-0.571934476	-0.335887754	-4.686496117	5.89E-04	0.014565566	0.117206077
cg40321613_BC21	12.33270725	-8.411068636	4.686342462	5.89E-04	0.014331533	0.117206077
cg47180152_BC21	0.592884977	-1.117390021	4.686312768	5.89E-04	0.014286304	0.117206077
cg35887429_TC21	0.532671098	-1.135385933	4.68625718	5.89E-04	0.014201636	0.117206077
cg40133891_TC21	0.733424858	-1.097016684	4.685257294	5.90E-04	0.012678591	0.117279205
cg43969716_TC21	0.744158262	-0.886589531	4.684806059	5.91E-04	0.011991209	0.117279205
cg38409422_BC21	0.607265038	-1.136927096	4.68455594	5.91E-04	0.011610179	0.117279205
cg30204912_BC21	0.578644747	-1.08476182	4.683983906	5.91E-04	0.010738713	0.117279205
cg33492686_TC21	0.782566306	-4.41811454	4.683032546	5.92E-04	0.009289245	0.117279205
cg35306893_BC21	0.445690755	-1.618644709	4.682899859	5.93E-04	0.009087075	0.117279205
cg31793601_TC11	-0.516272692	0.456515675	-4.682879381	5.93E-04	0.009055874	0.117279205
cg46866859_TC11	1.059129525	-1.643814663	4.682420817	5.93E-04	0.008357156	0.117279205
cg44689132_TC21	0.601885742	1.646883754	4.681719113	5.94E-04	0.0072879	0.117279205
cg44142286_TC21	0.699011945	-1.319402213	4.68140101	5.94E-04	0.006803151	0.117279205
cg29282142_BC21	0.649361219	-1.758666949	4.68128708	5.94E-04	0.006629531	0.117279205
cg38458946_TC11	0.781824425	1.165977967	4.680775087	5.95E-04	0.005849272	0.117279205
cg38604201_BC11	-3.097021066	-8.006790078	-4.680419485	5.95E-04	0.005307324	0.117279205
cg32093914_BC21	0.825482936	-0.583779347	4.680104425	5.95E-04	0.004827146	0.117279205
cg40475003_TC21	0.796621493	-1.923399105	4.677894837	5.97E-04	0.001459113	0.117522979
cg37893932_TC21	0.705622896	-2.620284727	4.677689089	5.98E-04	0.001145457	0.117522979
cg43982345_BC21	0.447343112	-0.850374305	4.677102106	5.98E-04	2.51E-04	0.117522979
cg36475148_TC11	0.544456389	1.22269543	4.676521564	5.99E-04	-6.35E-04	0.117522979
cg28197291_BC21	0.536805798	1.144835002	4.676467388	5.99E-04	-7.17E-04	0.117522979
cg31168517_TC21	0.553478398	-0.570436216	4.676403093	5.99E-04	-8.15E-04	0.117522979
cg45974612_TC21	0.986357733	1.443327101	4.675633589	6.00E-04	-0.001988455	0.117566164
cg28405520_BC21	0.556193614	0.444330999	4.675013883	6.00E-04	-0.002933419	0.117566164
cg42059671_BC21	0.460513709	-0.847886515	4.674957886	6.00E-04	-0.003018809	0.117566164
cg40104585_BC21	0.581279913	4.58E-04	4.674173736	6.01E-04	-0.004214618	0.117640141
cg44292432_TC21	0.720338829	-2.471551756	4.673746872	6.02E-04	-0.004865617	0.117643933
cg28240483_BC11	0.493986374	3.405689011	4.672137377	6.03E-04	-0.007320466	0.117792549
cg41559808_TC21	0.609938949	-0.217614115	4.671354772	6.04E-04	-0.008514265	0.117792549
cg31870566_BC21	1.442978797	-0.940269623	4.671035642	6.04E-04	-0.0090011	0.117792549
cg30052240_TC11	12.31311837	-8.095921627	4.671021335	6.04E-04	-0.009022926	0.117792549
cg35304185_BC21	0.574120916	-1.133692494	4.67027309	6.05E-04	-0.01016444	0.117792549
cg35288761_TC21	0.836417621	-0.947707067	4.66966477	6.06E-04	-0.011092552	0.117792549
cg37016560_BC21	0.741772558	-0.951370389	4.669252325	6.06E-04	-0.01172185	0.117792549
cg46334469_TC11	0.790533582	-1.730507823	4.669250035	6.06E-04	-0.011725345	0.117792549
cg41391012_BC21	0.502986108	1.006693588	4.668343131	6.07E-04	-0.013109171	0.117792549
cg28718748_BC21	-0.614615937	-2.424281023	-4.668092836	6.07E-04	-0.013491112	0.117792549
cg36095129_BC21	1.214482253	-0.262060247	4.668090468	6.07E-04	-0.013494726	0.117792549
cg30296258_TC21	0.60637979	-2.019213517	4.668088077	6.07E-04	-0.013498375	0.117792549
cg44904905_TC21	0.660289529	-1.690755321	4.667467883	6.08E-04	-0.014444815	0.117792549
cg31444320_TC21	0.80934811	0.662150298	4.667316314	6.08E-04	-0.014676124	0.117792549
cg46577919_TC21	0.918546908	-1.251545915	4.664990156	6.11E-04	-0.018226522	0.117991035
cg43088956_BC21	0.81115129	-1.681428513	4.664884271	6.11E-04	-0.018388154	0.117991035
cg43415237_TC21	-0.504808838	1.834695665	-4.664789676	6.11E-04	-0.018532552	0.117991035
cg46818281_BC21	0.565844677	-1.04230493	4.664698753	6.11E-04	-0.018671348	0.117991035
cg34593053_TC21	-0.795036069	1.45607614	-4.664060097	6.11E-04	-0.019646301	0.117998157
cg45401711_BC21	0.79365873	-0.318576455	4.663637537	6.12E-04	-0.020291403	0.117998157
cg37255591_BC21	0.532254997	2.405170225	4.663457326	6.12E-04	-0.020566531	0.117998157
cg30658678_BC21	0.537725542	-2.163697464	4.662896049	6.13E-04	-0.021423466	0.118011325
cg32628474_BC21	0.622032793	-1.263620484	4.662588486	6.13E-04	-0.021893061	0.118011325
cg42873326_TC21	0.704656099	-0.114814945	4.661684519	6.14E-04	-0.023273346	0.118110767
cg45456771_TC21	0.661368278	1.338340544	4.66045028	6.15E-04	-0.025158138	0.11824963
cg32995636_BC21	1.294252291	-1.106270985	4.659926719	6.16E-04	-0.025957733	0.11824963
cg43898839_TC21	0.577985945	-0.8941139	4.659782276	6.16E-04	-0.026178337	0.11824963
cg42604199_TC21	0.751270534	2.205410169	4.658967143	6.17E-04	-0.027423332	0.118296795
cg30135198_BC21	0.617157455	1.840126052	4.658745338	6.17E-04	-0.027762124	0.118296795
cg36141889_TC21	0.775412427	-1.781451239	4.65670173	6.19E-04	-0.030883959	0.118622957
cg38287187_BC21	0.442765176	-1.139193551	4.656011125	6.20E-04	-0.031939081	0.118644346
cg44954182_TC21	0.5140117	0.177149208	4.655797142	6.20E-04	-0.032266024	0.118644346
cg43051294_BC21	0.741831911	-0.654607824	4.655036698	6.21E-04	-0.03342796	0.118716364
cg46631994_TC21	13.16262323	-7.484864473	4.653701798	6.22E-04	-0.035467864	0.118807632
cg39083440_BC11	-0.870653202	1.570102165	-4.653630105	6.22E-04	-0.035577429	0.118807632
cg46352326_TC21	0.759024572	-1.127633935	4.652354766	6.24E-04	-0.03752659	0.118807632
cg33998287_TC21	0.648750094	-0.782798301	4.652149001	6.24E-04	-0.037841094	0.118807632
cg44094085_TC21	-0.757013825	0.266920567	-4.652083722	6.24E-04	-0.037940872	0.118807632
cg46642230_TC21	-1.251261371	1.939803161	-4.65182622	6.24E-04	-0.038334467	0.118807632
cg46268429_BC21	0.656709795	-0.78788577	4.651488098	6.24E-04	-0.038851304	0.118807632
cg44173684_TC21	-4.168773275	-2.292520643	-4.651403673	6.25E-04	-0.038980356	0.118807632
cg37993172_BC21	0.703665435	-0.644005915	4.650735495	6.25E-04	-0.040001763	0.118861904
cg39738493_TC11	-1.23439331	-6.570151084	-4.649592603	6.26E-04	-0.041749004	0.118967773
cg33508684_BC21	0.622943114	-1.097944188	4.649019843	6.27E-04	-0.04262471	0.118967773
cg36472462_TC21	0.47350578	-0.86184922	4.649019154	6.27E-04	-0.042625763	0.118967773
cg44190933_TC21	1.195599983	-2.461252391	4.648600023	6.28E-04	-0.043266614	0.118972703
cg44003918_BC11	0.694556388	0.023873008	4.648008884	6.28E-04	-0.044170511	0.119011979
cg37227241_TC21	0.751572617	-0.618047744	4.645452736	6.31E-04	-0.048079688	0.119443952
cg38007126_TC21	0.451686918	-0.360742128	4.643583524	6.33E-04	-0.05093896	0.11966608
cg28659597_TC11	-0.670397428	-3.830692877	-4.64355736	6.33E-04	-0.050978985	0.11966608
cg38894817_BC21	0.534896261	-0.304327449	4.641861261	6.35E-04	-0.053573931	0.119927748
cg29546559_BC21	0.664258349	-0.327171673	4.640818497	6.36E-04	-0.055169528	0.120033157
cg44096588_TC21	0.809660437	-1.649655381	4.640552212	6.36E-04	-0.055577015	0.120033157
cg31209031_TC21	1.019653222	-1.481963439	4.639185922	6.37E-04	-0.057667971	0.120160581
cg29149051_BC21	0.452775771	-2.343090156	4.639135499	6.38E-04	-0.057745144	0.120160581
cg34021685_TC21	0.635893927	-2.946753756	4.638190331	6.39E-04	-0.059191797	0.120216777
cg34876769_BC21	0.494723789	-0.001565801	4.637891667	6.39E-04	-0.059648955	0.120216777
cg38064689_TC21	0.523040175	-1.230781214	4.637682954	6.39E-04	-0.059968433	0.120216777
cg38363812_BC21	0.425883232	-1.390273775	4.634936749	6.42E-04	-0.064172718	0.120692589
cg28655512_TC21	0.819208949	-1.43533876	4.634263623	6.43E-04	-0.065203415	0.120749846
cg44422093_TC21	0.797736421	-1.189874155	4.633579134	6.44E-04	-0.066251582	0.12080949
cg43490927_TC11	-0.618775929	0.509213601	-4.632264349	6.45E-04	-0.068265135	0.120852941
cg31443436_BC21	0.807343369	-2.464200864	4.631882451	6.45E-04	-0.06885005	0.120852941
cg34873687_TC21	0.685429292	0.620348105	4.631660711	6.46E-04	-0.069189677	0.120852941
cg33612015_BC11	0.62457105	-4.510000862	4.631475982	6.46E-04	-0.069472624	0.120852941
cg34612791_TC21	0.582460322	-1.278318016	4.631418494	6.46E-04	-0.069560678	0.120852941
cg39114198_BC21	0.639849736	-1.296219642	4.630508018	6.47E-04	-0.07095532	0.120889822
rs29726863_TC21	-4.515201148	-4.634765973	-4.630000106	6.47E-04	-0.071733382	0.120889822
cg38546363_TC21	0.432903003	-0.307668426	4.629987482	6.47E-04	-0.07175272	0.120889822
cg38156981_TC21	0.577141072	-0.877105381	4.629521242	6.48E-04	-0.072466982	0.120889822
cg47287125_TC11	1.248881623	3.741080752	4.628453258	6.49E-04	-0.074103219	0.120889822
cg37047829_TC21	0.511267603	-0.842796576	4.627119035	6.51E-04	-0.076147603	0.120889822
cg43400293_BC21	0.528072801	-1.234699738	4.626695862	6.51E-04	-0.076796072	0.120889822
cg30482200_BC11	-0.682396261	-0.232366804	-4.625216043	6.53E-04	-0.079063968	0.120889822
cg34841434_BC21	0.593494571	0.078368295	4.625137727	6.53E-04	-0.079184001	0.120889822
cg34489109_BC21	0.493909602	-1.144002333	4.625089132	6.53E-04	-0.079258482	0.120889822
cg31772989_BC21	0.414848916	-2.024087072	4.625088453	6.53E-04	-0.079259523	0.120889822
cg34511556_TC21	0.621053913	-0.760301808	4.624508285	6.53E-04	-0.080148763	0.120889822
cg47070864_TC21	0.687769319	-1.601419355	4.624456869	6.53E-04	-0.080227571	0.120889822
cg41348875_BC21	0.602101754	-1.566721527	4.624275924	6.54E-04	-0.080504922	0.120889822
cg40052755_TC21	0.785737158	-0.671701932	4.623512178	6.54E-04	-0.081675645	0.120889822
cg35524740_TC21	0.481852434	-1.022785002	4.623341314	6.55E-04	-0.081937569	0.120889822
cg28831821_TC21	0.76784866	-2.042022225	4.622837109	6.55E-04	-0.082710512	0.120889822
cg37635663_TC21	0.63621481	-1.277620046	4.622603789	6.55E-04	-0.083068203	0.120889822
cg37606411_TC21	0.730945017	-2.488757813	4.622408895	6.56E-04	-0.083366993	0.120889822
cg34071610_TC21	0.539663152	-1.134056314	4.622321986	6.56E-04	-0.083500233	0.120889822
cg32890501_BC21	0.770784954	1.355101265	4.622298231	6.56E-04	-0.083536652	0.120889822
cg40332947_TC21	0.839788476	-0.576099141	4.622169132	6.56E-04	-0.083734576	0.120889822
cg45025221_TC21	0.61800806	-1.515446684	4.621877663	6.56E-04	-0.084181445	0.120889822
cg31647587_BC21	0.487206727	-0.482050195	4.620637748	0.000657632	-0.086082577	0.120889822
cg38253479_BC21	0.563011386	-1.133442421	4.62035937	6.58E-04	-0.08650944	0.120889822
cg29592273_TC11	-2.600823336	1.481091354	-4.620301031	6.58E-04	-0.086598899	0.120889822
cg31727315_BC21	0.620235685	-0.377404447	4.620274978	6.58E-04	-0.086638848	0.120889822
cg41593195_BC21	1.195515639	-0.510146649	4.620082752	6.58E-04	-0.086933617	0.120889822
cg47386832_TC21	1.555280867	-0.94574362	4.620077972	6.58E-04	-0.086940947	0.120889822
cg34518324_TC21	0.619668024	-1.378247029	4.619514578	6.59E-04	-0.087804912	0.120926872
cg41653222_BC21	-0.557410429	-2.615386548	-4.618692094	6.60E-04	-0.089066281	0.121003659
cg39107157_BC11	1.587261692	1.983087933	4.618375547	6.60E-04	-0.089551769	0.121003659
cg37721936_TC21	0.742330729	-0.751299606	4.61739282	6.61E-04	-0.091059075	0.12105998
cg45959652_TC21	0.535638338	-1.23583647	4.617033902	6.62E-04	-0.09160962	0.12105998
cg34598627_TC21	0.749503073	-0.762809205	4.61695888	6.62E-04	-0.091724698	0.12105998
cg42572568_BC21	0.607125349	2.145423719	4.616420194	6.62E-04	-0.092551033	0.121092381
cg35834392_TC21	0.765406325	-1.540311119	4.614410281	6.65E-04	-0.095634601	0.121243255
cg39111738_TC11	-0.445471751	-1.504399574	-4.613460791	6.66E-04	-0.097091507	0.121243255
cg36071081_TC21	0.691160934	-0.864407219	4.61339057	6.66E-04	-0.09719926	0.121243255
cg33599162_BC21	0.666647207	-1.259634861	4.613122358	6.66E-04	-0.097610834	0.121243255
cg30246089_TC21	0.560034611	-1.088382951	4.612622142	6.67E-04	-0.098378452	0.121243255
cg33568459_BC21	0.646745162	-1.400614943	4.61256615	6.67E-04	-0.098464378	0.121243255
cg32340316_TC21	0.775587401	-1.483360607	4.612492389	6.67E-04	-0.098577574	0.121243255
cg32702598_BC11	-0.476076066	1.628632565	-4.612309755	6.67E-04	-0.098857851	0.121243255
cg29054569_TC21	0.654661515	-0.644697436	4.612276293	6.67E-04	-0.098909204	0.121243255
cg32726593_BC11	-0.810358354	0.233524417	-4.611315998	6.68E-04	-0.100383006	0.121267227
cg45561314_BC21	1.05603369	1.504410102	4.610805704	6.69E-04	-0.101166232	0.121267227
cg42751485_TC21	0.695913084	-2.898519368	4.61069136	6.69E-04	-0.101341739	0.121267227
cg46278202_TC21	0.72330886	-0.23353348	4.610351472	6.69E-04	-0.101863445	0.121267227
cg37508403_BC21	0.625004537	0.371684977	4.61027709	6.69E-04	-0.10197762	0.121267227
cg29644491_BC11	0.589739713	0.719415529	4.608423387	6.71E-04	-0.104823267	0.121568845
cg44542998_BC21	0.623378972	-0.990843899	4.607623377	6.72E-04	-0.10605154	0.121655662
cg39108045_BC21	0.63778799	1.70346545	4.606731396	6.73E-04	-0.107421133	0.121737392
cg38853782_BC21	1.088027426	-1.245060138	4.606474066	6.73E-04	-0.107816273	0.121737392
cg36338010_BC21	0.644200581	-1.407185485	4.605798378	6.74E-04	-0.108853867	0.121799043
cg44433455_TC21	0.465397045	2.752758598	4.603332431	6.77E-04	-0.112641201	0.122228116
cg45956195_TC21	0.620806042	-1.431412743	4.602850712	6.78E-04	-0.11338116	0.122250268
cg41115996_BC21	1.133004234	-3.88287611	4.602374728	6.78E-04	-0.114112345	0.122251793
cg34618954_BC21	0.983603213	-1.986804479	4.60192417	6.79E-04	-0.114804504	0.122251793
cg34061683_BC11	-0.544269177	2.688351917	-4.601722967	6.79E-04	-0.115113608	0.122251793
cg32017418_TC21	0.586184684	-1.062430264	4.601194903	6.79E-04	-0.115924889	0.122272518
cg33779808_BC21	1.016794605	-2.264649752	4.600349198	6.80E-04	-0.117224262	0.122272518
cg34678068_BC21	0.673456143	-1.79807286	4.600002976	6.81E-04	-0.117756243	0.122272518
cg45464977_BC11	0.640140183	0.249844483	4.599988469	6.81E-04	-0.117778534	0.122272518
cg46355060_TC21	0.638476125	-0.501031095	4.599759855	6.81E-04	-0.118129816	0.122272518
cg46860043_TC21	0.410891529	-2.435674248	4.599331581	6.82E-04	-0.118787913	0.122284147
cg43961022_TC11	-0.537430229	2.069550529	-4.59848631	6.83E-04	-0.120086862	0.122381633
cg28547335_BC21	0.613125357	-0.335733513	4.59719596	6.84E-04	-0.122069987	0.122514785
cg31281070_TC21	0.69697521	-1.339273683	4.597097654	6.84E-04	-0.122221082	0.122514785
cg29394297_TC21	0.541290024	-1.391371896	4.596155752	6.85E-04	-0.123668858	0.122551596
cg29807368_BC21	0.73940175	-1.567656743	4.595551253	6.86E-04	-0.12459809	0.122551596
cg46205434_TC11	-0.889929074	3.868389715	-4.595512093	6.86E-04	-0.124658288	0.122551596
cg31174351_TC21	0.631568983	-1.232778875	4.595437647	6.86E-04	-0.12477273	0.122551596
cg44238425_TC21	0.443986932	-3.190632243	4.594825278	6.87E-04	-0.125714129	0.122601631
cg30527531_BC21	0.765752145	-1.49342048	4.593605366	6.88E-04	-0.127589677	0.122777187
cg38270774_BC21	0.485486651	2.808216628	4.59223829	6.90E-04	-0.129691755	0.12290448
cg45565762_BC22	-0.752392001	-0.246831859	-4.591946404	6.90E-04	-0.130140609	0.12290448
cg41550205_TC11	-0.692392852	2.318892314	-4.591882597	6.90E-04	-0.130238732	0.12290448
cg42582238_BC21	0.670097659	2.420373792	4.590578973	6.92E-04	-0.132243581	0.12309806
cg43054238_BC21	0.62559787	-0.276241172	4.590172569	6.92E-04	-0.132868646	0.123105968
cg29966759_TC11	1.068607825	3.655791838	4.589645057	6.93E-04	-0.133680014	0.123139025
cg36395442_TC21	1.073518605	-0.198678036	4.588184469	6.95E-04	-0.13592678	0.123365757
cg45020631_BC21	0.748465799	-1.696790359	4.587632294	6.95E-04	-0.136776254	0.12336722
cg34632943_BC21	1.11035454	-1.261836525	4.587144079	6.96E-04	-0.137527369	0.12336722
cg28988359_TC21	0.658135183	-1.79163332	4.586204387	6.97E-04	-0.138973184	0.12336722
cg29185930_BC11	2.446241783	-2.331525972	4.585999715	6.97E-04	-0.13928811	0.12336722
cg44541537_TC11	-0.867133245	-1.283503245	-4.585140774	6.98E-04	-0.140609826	0.12336722
cg44386101_BC21	-0.680020525	-0.540376677	-4.584838579	6.98E-04	-0.141074861	0.12336722
cg29251070_BC21	0.420076095	0.09342478	4.584734101	6.99E-04	-0.141235642	0.12336722
cg29465427_TC21	0.54942285	-1.343748854	4.584408632	6.99E-04	-0.141736516	0.12336722
cg42980388_TC21	0.743996237	-0.538377429	4.584347444	6.99E-04	-0.141830682	0.12336722
cg42021849_BC21	0.626082073	-1.132549539	4.583641544	7.00E-04	-0.142917072	0.12336722
cg29997179_BC21	0.661040391	-1.142476497	4.583568398	7.00E-04	-0.143029649	0.12336722
cg34593145_BC11	1.6500304	1.673389241	4.583237836	7.00E-04	-0.143538418	0.12336722
cg29723780_TC21	0.587825151	-0.919152313	4.583219704	7.00E-04	-0.143566326	0.12336722
cg47446794_TC21	0.669958306	2.505403494	4.583054204	7.01E-04	-0.143821055	0.12336722
cg33986208_TC21	0.49552737	-1.981932429	4.582603444	7.01E-04	-0.144514861	0.123385209
cg41475251_BC21	0.931676508	-1.631480229	4.58158767	7.02E-04	-0.146078449	0.123520738
rs30179612_TC21	1.74325607	-1.567200275	4.580859933	7.03E-04	-0.147198756	0.123581343
cg32166435_BC21	0.75838475	-0.079924417	4.580446991	7.04E-04	-0.14783449	0.123581343
cg31600042_BC21	0.83198782	-1.585380167	4.579989102	7.04E-04	-0.148539453	0.123581343
cg41974540_BC21	0.730705565	-1.801316602	4.579843096	7.04E-04	-0.148764249	0.123581343
cg35314591_BC21	0.730797871	-0.939682468	4.579465194	7.05E-04	-0.149346097	0.123584497
cg38052247_TC21	0.468011992	-0.852589187	4.577645763	7.07E-04	-0.152147744	0.123888199
cg44657593_BC21	0.786657639	-1.246963563	4.576683081	7.08E-04	-0.153630332	0.123946156
cg46800756_BC21	0.554538732	-0.42400719	4.57661235	7.08E-04	-0.153739268	0.123946156
cg41652914_TC11	-2.445557607	0.199326162	-4.576282133	7.09E-04	-0.154247859	0.123946156
cg33492728_BC21	0.706676109	-0.99283987	4.57484411	7.10E-04	-0.156462853	0.124094313
cg32327799_TC21	0.660005016	-0.975919547	4.574773761	7.10E-04	-0.156571219	0.124094313
cg29989373_BC21	0.480920885	1.446755044	4.573955879	7.11E-04	-0.157831158	0.124094313
cg38116856_TC21	0.727202494	-1.552278529	4.573938113	7.11E-04	-0.157858528	0.124094313
cg35197773_BC21	0.673141713	-1.327717406	4.573575829	7.12E-04	-0.158416656	0.124094313
cg38571023_TC21	0.783146866	-1.313622798	4.573407457	7.12E-04	-0.158676054	0.124094313
cg28423682_BC21	0.669619559	-1.317519842	4.572863958	7.13E-04	-0.159513409	0.124132666
cg45366000_BC21	0.852457651	-1.537993193	4.572009942	7.14E-04	-0.160829263	0.124141064
cg29963181_BC11	0.503226137	0.572116878	4.571919866	7.14E-04	-0.160968057	0.124141064
cg36932839_TC21	0.509556866	-1.010540294	4.571297252	7.15E-04	-0.161927449	0.124141064
cg34992338_TC21	0.607223527	-1.125486471	4.571260048	7.15E-04	-0.161984779	0.124141064
cg40845328_TC21	0.680955908	-1.509980068	4.570935848	7.15E-04	-0.162484366	0.124141064
cg39128060_TC21	0.693672011	-1.675683183	4.570667758	7.15E-04	-0.162897502	0.124141064
cg34075739_TC21	0.687192645	-1.761680998	4.569441618	7.17E-04	-0.164787165	0.124297238
cg29792281_TC21	1.408973238	-2.575845045	4.569205128	7.17E-04	-0.165151657	0.124297238
cg34270294_BC21	0.671624815	-1.90633441	4.568817281	7.18E-04	-0.165749448	0.124303478
cg29745015_TC21	0.581239387	0.154226666	4.568235787	7.18E-04	-0.166645751	0.124311378
cg34875068_TC21	-0.713169354	1.708364016	-4.568064122	7.18E-04	-0.166910363	0.124311378
cg28726260_BC21	0.597656605	-1.161079847	4.564891794	7.22E-04	-0.171801118	0.124902858
cg29977020_TC21	0.730383624	0.130412531	4.564033858	7.23E-04	-0.173124055	0.124918294
cg35662643_BC21	0.666478385	-1.586374789	4.56391806	7.23E-04	-0.173302625	0.124918294
cg38063547_TC21	0.668019051	-2.190133863	4.563747935	7.24E-04	-0.173564974	0.124918294
cg39804260_TC11	0.906292831	-0.365473574	4.562546976	7.25E-04	-0.175417093	0.125096368
cg33808222_BC21	0.660702192	-2.676258297	4.561885509	7.26E-04	-0.176437302	0.125160809
cg34576736_TC21	0.839334105	-1.466296746	4.560109386	7.28E-04	-0.179177022	0.125461038
cg33340052_BC21	0.654983114	-2.724837302	4.558692712	7.30E-04	-0.181362627	0.125685833
cg43447696_BC21	0.585288032	-1.081447934	4.557296791	7.32E-04	-0.183516513	0.1259067
cg28382044_TC21	0.549739818	-1.204308226	4.556105199	7.33E-04	-0.185355356	0.126084547
cg39089795_BC11	-1.082016009	0.146055767	-4.555271385	7.34E-04	-0.186642211	0.126186494
cg28530377_BC21	0.787209162	-0.828508283	4.554853817	7.35E-04	-0.1872867	0.126199888
cg29500455_BC21	0.859492161	-1.752897673	4.554132595	7.36E-04	-0.188399919	0.126278035
cg44507893_BC21	1.042088236	-3.649421029	4.5534183	7.36E-04	-0.189502523	0.126354808
cg30015572_BC11	0.820595806	-0.707602754	4.552920308	7.37E-04	-0.190271283	0.126385525
cg37538294_BC21	0.728780855	-1.19642695	4.55199423	7.38E-04	-0.191700989	0.126507689
cg35585886_TC21	0.764104821	-4.124367417	4.551309364	7.39E-04	-0.192758387	0.126524009
cg43638710_TC11	0.624880644	2.370203939	4.551210975	7.39E-04	-0.1929103	0.126524009
cg37867474_BC21	0.77461035	-2.198494449	4.550151633	7.41E-04	-0.194546027	0.126624702
cg35198725_TC21	0.516052708	1.116304383	4.550033845	7.41E-04	-0.194727915	0.126624702
cg45307478_BC21	0.752123559	-0.789521843	4.548516871	7.43E-04	-0.197070594	0.126854914
cg37768822_TC21	0.726588745	-0.83139325	4.548107748	7.43E-04	-0.197702466	0.126854914
cg41654946_BC11	0.615870007	1.833809255	4.54790092	7.43E-04	-0.198021914	0.126854914
cg33574459_TC21	0.533465144	-1.08787642	4.547253916	7.44E-04	-0.199021256	0.12691814
cg41178401_BC11	-0.649512689	-0.11364046	-4.546304302	7.45E-04	-0.200488115	0.127012832
cg29486116_BC21	0.877883142	-1.270832359	4.545584957	7.46E-04	-0.201599371	0.127012832
cg30548266_TC11	-2.955597108	-4.77832672	-4.545179499	7.47E-04	-0.202225762	0.127012832
cg35708546_TC21	0.86058778	-1.09125346	4.545068346	7.47E-04	-0.202397487	0.127012832
cg45925292_BC11	-0.549208077	2.179254348	-4.545055925	7.47E-04	-0.202416678	0.127012832
cg37018777_TC21	0.569642201	-2.385538645	4.544093214	7.48E-04	-0.20390409	0.127123919
cg33978749_TC21	0.830214842	-2.723417444	4.543538953	7.49E-04	-0.204760499	0.127123919
cg42782152_TC21	0.925914396	-1.726428256	4.543237717	7.49E-04	-0.205225971	0.127123919
cg29928247_TC21	0.541979373	-0.755230573	4.543137228	7.49E-04	-0.20538125	0.127123919
cg44109954_TC21	-0.510744281	0.635295747	-4.542460667	7.50E-04	-0.206426734	0.127127592
cg46256074_TC21	0.9106282	-1.343679521	4.541795748	7.51E-04	-0.207454297	0.127127592
cg42324715_BC21	0.514394322	-0.63705507	4.541260465	7.52E-04	-0.208281569	0.127127592
cg39144878_TC21	0.540025744	-1.174794774	4.541072656	7.52E-04	-0.208571836	0.127127592
cg40150047_TC21	0.610255133	-0.94648181	4.540823967	7.52E-04	-0.208956203	0.127127592
cg33859011_TC21	0.689638198	-1.733689101	4.540702806	7.52E-04	-0.209143469	0.127127592
cg36706354_BC21	0.475594395	0.823846623	4.54067647	7.52E-04	-0.209184174	0.127127592
cg38409436_BC21	0.538203497	-1.433023449	4.540023345	7.53E-04	-0.210193686	0.127193103
cg34878316_TC11	-0.620986245	1.82949404	-4.539630575	7.54E-04	-0.210800809	0.127202723
cg47548393_BC21	0.548393229	1.419676879	4.539018343	7.55E-04	-0.211747209	0.127219078
cg41799705_BC21	0.604584916	2.731181618	4.538812735	7.55E-04	-0.212065054	0.127219078
cg43618247_BC21	0.730621967	-1.029358676	4.53819931	7.56E-04	-0.213013375	0.127219078
cg39581228_TC21	0.453230985	-1.032340938	4.538164599	7.56E-04	-0.213067038	0.127219078
cg32060433_BC21	2.93178066	1.11177464	4.537354203	7.57E-04	-0.214319956	0.127318765
cg40360950_BC21	0.815764176	-0.850146915	4.536786794	7.57E-04	-0.215197261	0.127366264
cg34004346_BC21	0.62598354	-0.205968292	4.536063059	7.58E-04	-0.216316342	0.127447503
cg34855918_BC11	3.46040193	-0.21481897	4.535456988	7.59E-04	-0.217253544	0.127503483
cg39278562_TC21	0.82305836	-0.715209664	4.534768139	7.60E-04	-0.21831882	0.127577388
cg34691549_TC21	0.616965133	-1.975351433	4.533850887	7.61E-04	-0.219737423	0.12762321
cg33502974_TC21	1.444586	-3.074018748	4.533571934	7.62E-04	-0.220168871	0.12762321
cg32340296_BC11	0.738567896	-2.300447448	4.533518856	7.62E-04	-0.220250965	0.12762321
ch906713213_BC21	0.617544456	2.418726895	4.532776686	7.63E-04	-0.22139892	0.127643936
cg35196305_TC21	0.953573239	-0.62981401	4.532102181	7.63E-04	-0.222442284	0.127643936
cg30237767_TC21	0.653448045	0.375698213	4.531982448	7.64E-04	-0.222627502	0.127643936
cg43969718_BC21	0.790547306	-1.273060398	4.531466775	7.64E-04	-0.223425232	0.127643936
cg33537512_TC21	1.048699025	-1.86198845	4.531067865	7.65E-04	-0.224042361	0.127643936
cg36872606_BC21	-0.558144381	-3.716842277	-4.531034179	7.65E-04	-0.224094475	0.127643936
cg33675256_BC21	0.557516982	3.789541489	4.531010863	7.65E-04	-0.224130547	0.127643936
cg42329720_TC21	0.659348195	-4.129953413	4.529897462	7.66E-04	-0.225853158	0.12781018
cg30666223_BC21	0.66493267	-0.701507037	4.528557206	7.68E-04	-0.227926997	0.128005709
cg31969693_BC11	0.447371748	-1.326173573	4.527816083	7.69E-04	-0.229073888	0.128005709
cg37476964_BC21	0.459417834	-1.278666811	4.527787746	7.69E-04	-0.229117741	0.128005709
cg36145144_BC21	0.718636499	-0.54781374	4.527620907	7.69E-04	-0.229375937	0.128005709
cg30660661_TC21	0.688849237	-1.9396113	4.525529282	7.72E-04	-0.232613241	0.128335498
cg34631313_BC21	0.79603358	-0.841814303	4.525221966	7.72E-04	-0.233088944	0.128335498
cg29844638_TC21	0.432983764	2.156510179	4.525072563	7.73E-04	-0.233320213	0.128335498
cg29968756_TC11	0.568597126	0.841694688	4.524674329	7.73E-04	-0.233936682	0.128344968
cg34275257_BC21	0.667834294	-3.755870891	4.524345202	7.74E-04	-0.234446189	0.128344968
cg40752846_BC21	0.513792169	0.807525379	4.522751485	7.76E-04	-0.236913585	0.128607683
cg44297647_BC21	0.837032907	-1.771886585	4.522198968	7.76E-04	-0.237769083	0.128607683
cg32139835_TC21	0.793539257	2.082808728	4.521930489	7.77E-04	-0.238184802	0.128607683
cg38716602_BC21	0.740473092	-1.290941393	4.521771714	7.77E-04	-0.238430658	0.128607683
cg29854669_TC21	0.613699047	-0.82402648	4.521006495	7.78E-04	-0.239615622	0.128654124
cg30521039_TC21	0.538364176	-0.811068658	4.520778048	7.78E-04	-0.239969395	0.128654124
cg37199095_TC11	-0.689772825	1.942038043	-4.520536872	7.79E-04	-0.240342889	0.128654124
cg34876584_BC21	0.577242275	-0.119029326	4.519547596	7.80E-04	-0.241875011	0.128703002
cg38410757_TC11	-0.488616189	-3.943022239	-4.519405237	7.80E-04	-0.2420955	0.128703002
cg33791966_TC11	0.68798981	-2.713633252	4.519292798	7.80E-04	-0.242269648	0.128703002
cg39783053_BC11	0.932476873	-2.206666383	4.5180372	7.82E-04	-0.244214492	0.128795519
cg38444670_BC21	0.969304698	-1.411294066	4.5179397	7.82E-04	-0.244365523	0.128795519
cg39175770_BC21	1.07604656	-0.346146284	4.517786911	7.82E-04	-0.244602203	0.128795519
cg36522428_TC21	0.642675589	-1.758676067	4.517511636	7.83E-04	-0.245028628	0.128795519
cg45301179_TC21	0.498132062	1.361076	4.515641071	7.85E-04	-0.247926605	0.129109824
cg41747007_BC21	0.487452436	-1.089917151	4.515183635	7.86E-04	-0.24863537	0.129109824
cg31062990_TC21	0.843644774	-1.871755415	4.514933101	7.86E-04	-0.249023566	0.129109824
cg31249268_TC21	0.739933834	-0.300891846	4.514561159	7.86E-04	-0.249599901	0.129109824
cg41987328_TC21	0.786566346	-1.643733719	4.514068375	7.87E-04	-0.250363515	0.129109824
cg37463039_BC21	0.478550927	-0.187579702	4.51404323	7.87E-04	-0.25040248	0.129109824
cg36926378_TC21	0.640774688	-1.301398759	4.512932651	7.89E-04	-0.252123563	0.129227777
cg39250693_TC21	0.792483282	-4.050862127	4.512829369	7.89E-04	-0.252283631	0.129227777
cg39812716_TC21	0.496917142	1.409605239	4.511594746	7.90E-04	-0.254197183	0.12936151
cg37651587_BC21	0.612687918	-0.603997796	4.511319901	7.91E-04	-0.254623198	0.12936151
cg29851289_BC21	0.51560308	-1.325133774	4.511208295	7.91E-04	-0.254796193	0.12936151
cg33737985_TC11	-1.711417285	2.565078719	-4.509480597	7.93E-04	-0.25747445	0.129578388
cg42289861_TC21	0.701779007	-1.435925367	4.509358379	7.93E-04	-0.257663928	0.129578388
cg33700737_BC11	1.291679118	3.146149067	4.509071202	7.94E-04	-0.258109156	0.129578388
cg29959002_BC11	0.473921258	-1.048994204	4.508404893	7.95E-04	-0.259142221	0.129578388
cg34873411_TC11	-0.363656917	0.699302365	-4.508175657	7.95E-04	-0.259497651	0.129578388
cg36246135_BC11	-0.650174189	2.585510559	-4.507949634	7.95E-04	-0.259848106	0.129578388
cg44491854_BC21	0.558273902	0.556739703	4.506933969	7.97E-04	-0.26142302	0.129578388
cg28196088_TC21	0.637753045	-0.691055847	4.506731092	7.97E-04	-0.261737625	0.129578388
cg44508942_TC21	0.645540689	-0.551586013	4.506595174	7.97E-04	-0.261948399	0.129578388
cg30868157_BC21	1.36895596	-2.439323682	4.50612541	7.98E-04	-0.262676903	0.129578388
cg47194684_TC21	0.63717973	-1.283820949	4.506115908	7.98E-04	-0.262691639	0.129578388
cg29765497_BC21	0.734569645	-1.494365685	4.505914977	7.98E-04	-0.26300325	0.129578388
cg44096663_TC21	-1.988554347	0.774007884	-4.505862493	7.98E-04	-0.263084644	0.129578388
cg42915157_TC21	0.792083826	-0.607942734	4.505346235	7.99E-04	-0.263885309	0.12960104
cg40113560_BC21	0.779186099	-1.694718435	4.504847749	7.99E-04	-0.264658448	0.12960104
cg44284288_BC21	0.530376516	-1.626175784	4.504758689	8.00E-04	-0.264796582	0.12960104
cg29153108_BC21	0.583320839	-1.016136342	4.504250275	8.00E-04	-0.265585166	0.129639535
cg28612627_BC21	0.569450549	0.192784774	4.501786039	8.04E-04	-0.269407903	0.129881825
cg44257072_TC21	0.583451474	-1.457770248	4.501524831	8.04E-04	-0.269813165	0.129881825
cg39783101_BC21	0.748247285	-1.618711919	4.501454626	8.04E-04	-0.269922089	0.129881825
cg33203392_TC21	0.536479698	2.246848804	4.501212307	8.04E-04	-0.270298056	0.129881825
cg30465317_TC11	-1.038730069	-0.559231198	-4.500905874	8.05E-04	-0.270773512	0.129881825
cg46635672_TC21	0.84101769	-2.663528145	4.500867452	8.05E-04	-0.270833127	0.129881825
cg28706846_TC11	-0.766999236	-4.773042359	-4.500822039	8.05E-04	-0.270903591	0.129881825
cg37095455_TC21	0.374105464	2.593458813	4.500135984	8.06E-04	-0.271968121	0.129885995
cg29766605_TC21	0.556742849	-3.895333683	4.499710877	8.06E-04	-0.272627781	0.129885995
cg35880862_TC11	-0.528641481	2.531694898	-4.499355318	8.07E-04	-0.273179539	0.129885995
cg46645699_BC21	0.585531614	-1.390018554	4.498754282	8.08E-04	-0.274112276	0.129885995
cg35288840_TC21	0.445830812	-0.690985763	4.49817854	8.09E-04	-0.27500581	0.129885995
cg32222893_TC21	0.934213609	-0.985685879	4.49749719	8.09E-04	-0.276063306	0.129885995
cg41375129_BC21	0.59051307	-0.753657312	4.497367589	8.10E-04	-0.276264463	0.129885995
cg47362326_TC21	0.949845367	-2.552047149	4.497169846	8.10E-04	-0.276571389	0.129885995
cg47397400_BC21	0.562828682	-3.921114234	4.497008401	8.10E-04	-0.27682198	0.129885995
cg37921478_TC21	0.779605885	-1.181063328	4.496808852	8.10E-04	-0.27713172	0.129885995
cg33640382_TC11	0.791006988	-0.525702236	4.496570665	8.11E-04	-0.277501443	0.129885995
cg40272513_TC21	0.441601486	-0.502638383	4.496446032	8.11E-04	-0.277694906	0.129885995
cg29183069_TC21	0.62945926	-1.577944087	4.495867841	8.12E-04	-0.278592439	0.129885995
cg44964352_BC21	0.642358881	-0.0729022	4.495621576	8.12E-04	-0.278974735	0.129885995
cg28197954_BC21	0.641300166	-1.393745056	4.495510365	8.12E-04	-0.279147379	0.129885995
cg45307477_TC21	0.805104428	-1.363956301	4.495241195	8.13E-04	-0.279565248	0.129885995
cg44922189_BC21	0.518009238	-1.626420225	4.494728832	8.13E-04	-0.280360686	0.129885995
cg39126649_TC21	0.940042852	-0.658716194	4.494465749	8.14E-04	-0.280769134	0.129885995
cg33541004_BC21	0.784637483	-1.340817618	4.494288188	8.14E-04	-0.281044812	0.129885995
cg36426888_TC21	0.837746936	-0.890080748	4.494204904	8.14E-04	-0.281174118	0.129885995
cg44545067_BC11	0.516860346	1.581417558	4.493564648	8.15E-04	-0.282168214	0.129885995
cg45780072_BC21	0.534608402	-1.065284574	4.493536733	8.15E-04	-0.282211557	0.129885995
cg45515707_BC21	0.542239691	-1.166372617	4.493118866	8.16E-04	-0.282860394	0.129885995
cg38964938_BC21	0.928605471	-0.780083169	4.492576788	8.16E-04	-0.283702138	0.129885995
cg46452325_TC21	0.702994885	-0.826032122	4.492572221	8.16E-04	-0.283709229	0.129885995
cg32088164_TC21	0.582190378	-0.786171308	4.491566037	8.18E-04	-0.285271757	0.129989854
cg28287344_BC21	0.754925662	-4.824562427	4.491223042	8.18E-04	-0.285804437	0.129989854
cg39764374_TC21	0.994078302	-0.47976765	4.491121294	8.18E-04	-0.285962457	0.129989854
cg39140946_BC21	0.431500796	-1.44090879	4.490101341	8.20E-04	-0.28754659	0.130142921
cg35233933_BC21	0.627789467	-0.659498041	4.489736113	8.20E-04	-0.288113878	0.130151589
cg42837786_TC21	0.705506853	-3.123811366	4.488957719	8.21E-04	-0.289322982	0.130251562
cg40984605_TC11	-0.511433568	-0.466688453	-4.488265851	8.22E-04	-0.290397756	0.130332528
cg46084414_BC21	0.796888658	-1.34773046	4.487379199	8.24E-04	-0.291775223	0.130407669
cg30766133_TC21	0.507821979	-2.638367668	4.487275573	8.24E-04	-0.29193622	0.130407669
cg28377813_TC21	0.454068165	-0.168056506	4.48560679	8.26E-04	-0.294529113	0.130705356
cg32337984_TC21	0.737379593	-0.375988874	4.484125219	8.28E-04	-0.296831473	0.13089301
cg36816911_TC21	1.046801474	-0.872531357	4.483710324	8.29E-04	-0.297476277	0.13089301
cg37073694_TC11	-1.012443186	-4.507965426	-4.483642895	8.29E-04	-0.297581074	0.13089301
cg37689020_TC21	0.516927004	-0.977393259	4.482359403	8.31E-04	-0.299575975	0.13089301
cg30260994_TC21	0.487905386	0.289371895	4.482325421	8.31E-04	-0.299628796	0.13089301
cg38513660_BC21	0.530233267	-2.345738166	4.482158201	8.31E-04	-0.299888721	0.13089301
cg30154532_BC11	0.66216626	-1.387483459	4.482137035	8.31E-04	-0.299921622	0.13089301
cg29839752_TC21	0.745997381	0.750301181	4.482018698	8.31E-04	-0.300105566	0.13089301
cg28750813_BC21	0.434100507	-0.830130832	4.481845276	8.31E-04	-0.300375139	0.13089301
cg44858238_TC21	0.788964984	-2.037714173	4.481236999	8.32E-04	-0.301320703	0.130956391
cg36349433_TC21	0.536841112	-1.623043556	4.480724294	8.33E-04	-0.302117741	0.130998595
cg28606761_TC21	-0.69523471	2.06577697	-4.479526479	8.35E-04	-0.303979989	0.131127118
cg42297702_TC21	0.604034789	-1.853888788	4.479501451	8.35E-04	-0.304018902	0.131127118
cg41584278_BC11	-0.498338343	1.05914548	-4.477589675	8.37E-04	-0.306991598	0.131347838
cg35036027_TC21	0.653485053	-0.503245677	4.477578928	8.37E-04	-0.30700831	0.131347838
cg33664377_TC21	0.602126153	-0.878128358	4.47754451	8.37E-04	-0.307061833	0.131347838
cg41377934_BC11	-0.669625721	-2.791916496	-4.476989673	8.38E-04	-0.307924677	0.131399836
cg34257020_TC21	3.434314996	1.866018235	4.475367286	8.40E-04	-0.31044796	0.13169042
cg44012775_TC21	0.568510824	-1.149932253	4.474809141	8.41E-04	-0.311316129	0.131734936
cg34859910_TC21	0.464826101	1.132847861	4.474525798	8.42E-04	-0.311756873	0.131734936
cg35707246_BC21	0.795295912	-1.102051658	4.473972593	8.42E-04	-0.312617427	0.131786908
cg47268931_TC21	0.714347292	-3.261930709	4.473631858	8.43E-04	-0.313147489	0.131790229
cg41772685_TC21	1.08129791	2.017629979	4.473103287	8.44E-04	-0.31396979	0.131790229
cg32581635_TC21	0.578050187	-1.295600773	4.472995986	8.44E-04	-0.314136724	0.131790229
cg36174628_TC21	0.746659535	-1.242227602	4.471952107	8.45E-04	-0.315760834	0.131851575
cg34463541_BC21	0.664176729	-0.762910165	4.471842125	8.46E-04	-0.315931958	0.131851575
cg29897703_BC21	0.617432816	1.403067162	4.471385508	8.46E-04	-0.316642439	0.131851575
cg43392573_BC21	0.938516386	-3.129956	4.471242881	8.46E-04	-0.316864369	0.131851575
cg46735696_BC21	0.584309204	-2.613881537	4.471122722	8.47E-04	-0.317051341	0.131851575
cg28744902_TC11	0.459945354	3.377018297	4.470659425	8.47E-04	-0.317772265	0.131883831
cg29708494_BC21	0.719824909	1.870685381	4.469865427	8.48E-04	-0.31900786	0.131928192
cg29986227_TC21	-0.831475632	-2.481608795	-4.4698234	8.48E-04	-0.319073265	0.131928192
cg28658069_TC21	-0.88497665	0.460560647	-4.469386645	8.49E-04	-0.319752971	0.131954642
cg29478041_TC21	0.494063971	-1.571500585	4.468884112	8.50E-04	-0.320535081	0.131995891
cg33709661_BC21	0.946903216	-0.724393691	4.468224744	8.51E-04	-0.321561336	0.132018191
cg39045968_BC21	0.472279878	-3.56088911	4.468148086	8.51E-04	-0.321680653	0.132018191
cg43660929_BC21	0.462176975	-1.282111932	4.467091475	8.52E-04	-0.323325332	0.132085441
cg29465101_BC21	0.574825495	-1.131647838	4.466820444	8.53E-04	-0.323747234	0.132085441
cg39091683_TC11	-0.934388038	2.113680514	-4.466075661	8.54E-04	-0.324906663	0.132085441
cg45582326_TC21	0.610579523	2.592032305	4.465827302	8.54E-04	-0.325293311	0.132085441
cg38519259_BC21	0.455057675	-0.911836936	4.465448359	8.55E-04	-0.32588327	0.132085441
cg43253142_TC21	0.782701971	-3.36882984	4.465313595	8.55E-04	-0.326093082	0.132085441
cg35522972_TC21	0.502640287	-0.853505077	4.465263869	8.55E-04	-0.326170501	0.132085441
cg40048245_BC21	0.774517654	-0.5617269	4.464989808	8.55E-04	-0.326597196	0.132085441
cg32384375_BC21	0.546124606	-1.675856031	4.464958277	8.55E-04	-0.326646288	0.132085441
cg29694436_TC21	0.863074993	-0.175267916	4.464676187	8.56E-04	-0.327085494	0.132085441
cg36151761_TC21	0.838291212	-1.438386321	4.463549634	8.58E-04	-0.328839628	0.132267488
cg42472411_TC21	0.737589718	-0.834572965	4.462476455	8.59E-04	-0.330510827	0.132437828
cg42695470_TC21	-1.958811501	1.027631646	-4.460409324	8.62E-04	-0.333730331	0.132686112
cg29022266_TC21	0.625641517	-1.113570181	4.460284704	8.62E-04	-0.333924444	0.132686112
cg30848233_BC21	0.683971798	-1.005972313	4.460050172	8.63E-04	-0.334289765	0.132686112
cg43667385_BC21	0.444131474	-0.524892013	4.459817042	8.63E-04	-0.334652912	0.132686112
cg39755498_BC21	1.31997383	0.19754029	4.45979737	8.63E-04	-0.334683555	0.132686112
cg46818416_BC21	0.59965512	-0.564386025	4.458914118	8.64E-04	-0.33605947	0.132687089
cg36095134_BC21	0.743831934	-0.438622847	4.458910765	8.64E-04	-0.336064694	0.132687089
cg45274082_BC21	0.539942735	1.644577617	4.45884876	8.64E-04	-0.336161289	0.132687089
cg34593188_BC21	0.439840991	-0.778360031	4.458157654	8.65E-04	-0.337237969	0.132697007
cg40150309_TC21	1.206396488	-0.725673693	4.457865826	8.66E-04	-0.337692632	0.132697007
cg33904478_TC21	0.509304091	-0.656697733	4.457862108	8.66E-04	-0.337698424	0.132697007
cg33381165_BC11	-0.534454345	1.815019665	-4.456495822	8.68E-04	-0.33982724	0.132824026
cg42749707_TC21	0.725551684	1.623408006	4.456276855	8.68E-04	-0.34016844	0.132824026
cg37984283_TC21	0.618066131	-1.857428795	4.456207455	8.68E-04	-0.340276582	0.132824026
cg45377835_TC21	0.520657317	2.071202452	4.455700829	8.69E-04	-0.34106605	0.132824026
cg37171019_BC21	0.91686246	-3.204189418	4.455581059	8.69E-04	-0.341252691	0.132824026
cg31792683_TC21	2.145785598	1.575059375	4.455239915	8.70E-04	-0.341784318	0.132824026
cg41807254_BC21	0.874309674	-2.795022841	4.455106091	8.70E-04	-0.34199287	0.132824026
cg37315386_TC21	0.657735164	0.707959698	4.45378117	8.72E-04	-0.34405777	0.132924541
cg41679517_BC21	0.827347	1.879659583	4.45326699	8.73E-04	-0.344859194	0.132924541
cg39232434_TC21	0.527310697	-1.35537663	4.453019115	8.73E-04	-0.345245557	0.132924541
cg41901581_TC21	0.595459896	0.734006403	4.452823919	8.73E-04	-0.345549815	0.132924541
cg30004295_BC21	0.610546773	-3.812635052	4.452722246	8.73E-04	-0.345708298	0.132924541
cg35333754_TC21	0.452126772	3.30546385	4.451785553	8.75E-04	-0.347168445	0.132924541
cg41331615_TC21	0.514589332	0.551426405	4.451672062	8.75E-04	-0.347345367	0.132924541
cg38953427_BC21	0.54431744	-0.691668728	4.450975791	8.76E-04	-0.348430831	0.132924541
cg34985757_TC21	0.793502959	-2.085324539	4.450799111	8.76E-04	-0.348706281	0.132924541
cg37234567_TC11	-10.22661691	-9.957901356	-4.450769206	8.76E-04	-0.348752903	0.132924541
cg41473841_TC11	-0.624430635	1.605903726	-4.449985589	8.78E-04	-0.349974647	0.132924541
cg43446259_TC21	0.750753889	-1.193506294	4.449301211	8.79E-04	-0.35104174	0.132924541
cg36182758_BC21	-5.046776937	-2.43725947	-4.449232259	8.79E-04	-0.351149255	0.132924541
cg35805963_TC21	0.539583301	1.060166117	4.448769814	8.79E-04	-0.351870351	0.132924541
cg33670080_TC21	0.606994525	1.025640129	4.448676267	8.79E-04	-0.352016222	0.132924541
cg44089422_BC11	-0.441350271	0.270870761	-4.448666161	8.79E-04	-0.352031982	0.132924541
cg41514433_TC21	0.701253064	0.204387636	4.44842628	8.80E-04	-0.352406048	0.132924541
cg43450847_BC21	0.548802231	-3.321546704	4.447155829	8.82E-04	-0.3543873	0.132924541
cg34964742_BC21	0.665250075	-1.360568956	4.446800866	8.82E-04	-0.354940904	0.132924541
cg37520253_BC21	0.454936479	-2.013235262	4.446583646	8.83E-04	-0.355279692	0.132924541
ch859458457_BC21	0.634588609	3.542050484	4.446547579	8.83E-04	-0.355335944	0.132924541
cg34488695_BC21	0.612642472	-1.063290263	4.446462757	8.83E-04	-0.355468238	0.132924541
cg41714625_BC21	0.558219125	3.42197456	4.44565763	8.84E-04	-0.356724031	0.132924541
cg47396853_BC21	0.869672343	1.564008164	4.445619103	8.84E-04	-0.356784126	0.132924541
cg34628185_BC21	-0.547854148	-1.032464386	-4.445396142	8.84E-04	-0.357131905	0.132924541
cg34743583_BC11	-1.08533569	-1.909346715	-4.445343722	8.84E-04	-0.357213672	0.132924541
cg31624327_BC11	0.714936178	-0.678931707	4.444898189	8.85E-04	-0.35790865	0.132924541
cg32981047_TC21	0.603245368	-1.748798986	4.444764424	8.85E-04	-0.358117313	0.132924541
cg46566042_BC21	0.667202046	-1.148947628	4.444444525	8.86E-04	-0.358616343	0.132924541
cg45319419_TC21	0.505988969	-1.934303995	4.444356022	8.86E-04	-0.358754406	0.132924541
cg36846372_BC21	0.698101109	-2.483379224	4.444159564	8.86E-04	-0.359060883	0.132924541
cg36134629_TC21	0.66397548	-1.843042764	4.443858619	8.87E-04	-0.359530369	0.132924541
cg30156299_TC11	-0.834351482	2.399454729	-4.443098753	8.88E-04	-0.360715854	0.132924541
cg29039221_BC21	0.453126886	2.342761098	4.443090543	8.88E-04	-0.360728664	0.132924541
cg30293910_TC21	0.546284063	-0.689421854	4.443013316	8.88E-04	-0.360849151	0.132924541
cg40222458_BC21	0.768834997	0.776312647	4.442924793	8.88E-04	-0.360987265	0.132924541
cg41070854_BC21	-1.017002093	0.499538613	-4.44275275	8.88E-04	-0.36125569	0.132924541
cg33089414_TC21	0.694190428	-1.073052965	4.44262916	8.89E-04	-0.361448519	0.132924541
cg46631600_TC21	0.525697939	-1.054711554	4.442595468	8.89E-04	-0.361501087	0.132924541
cg32530100_TC11	-0.555268696	2.483445364	-4.442157915	8.89E-04	-0.362183795	0.132954315
cg46329984_BC11	-0.913010478	-4.006926628	-4.440500583	8.92E-04	-0.36476996	0.133188525
cg43268120_TC21	1.009260178	-0.629488831	4.440347447	8.92E-04	-0.365008939	0.133188525
cg44963600_BC11	-0.578039557	2.179392239	-4.439987488	8.93E-04	-0.365570695	0.133188525
cg42446074_TC21	0.497514976	-1.182663264	4.439901942	8.93E-04	-0.365704202	0.133188525
cg38362993_TC21	0.742129356	-1.297166805	4.438785573	8.94E-04	-0.367446551	0.133310132
cg40256560_TC21	0.374675168	2.857402154	4.4387559	8.94E-04	-0.367492866	0.133310132
cg47088794_TC21	0.63321693	-1.568296462	4.437564346	8.96E-04	-0.369352767	0.13344813
cg29697668_BC21	0.784544838	-0.454815197	4.437538957	8.96E-04	-0.369392399	0.13344813
cg42454212_BC11	0.420695861	-1.178540342	4.436877994	8.97E-04	-0.370424191	0.133491402
cg29986556_BC21	0.758413014	2.650106198	4.436739854	8.98E-04	-0.370639842	0.133491402
cg42635547_TC21	1.038864732	-3.496860357	4.435625499	8.99E-04	-0.372379565	0.133641638
cg42728873_TC21	0.600119745	-1.558736646	4.434897707	9.00E-04	-0.373515889	0.133641638
cg42497921_BC21	0.655975902	-0.823162093	4.434877328	9.00E-04	-0.373547709	0.133641638
cg41066261_BC21	0.503167481	0.373871465	4.434823778	9.00E-04	-0.373631321	0.133641638
cg30355914_BC21	0.750829157	-2.072369545	4.434560575	9.01E-04	-0.374042289	0.133641638
cg36447426_TC21	0.709151485	-1.522889135	4.433236506	9.03E-04	-0.37610986	0.133783215
cg35055876_BC21	0.55305315	-1.219939144	4.432886576	9.03E-04	-0.376656329	0.133783215
cg31380979_TC21	1.101449891	-1.854537599	4.432752717	9.04E-04	-0.376865375	0.133783215
cg31999801_TC21	0.913576992	-1.355129196	4.432682572	9.04E-04	-0.376974921	0.133783215
cg37719929_TC21	0.399270907	-0.929785904	4.432424299	9.04E-04	-0.377378272	0.133783215
cg42714186_BC21	0.469897444	0.683880321	4.432046418	9.05E-04	-0.377968435	0.133800408
cg42328536_TC21	0.775712361	1.635500317	4.430997905	9.06E-04	-0.379606083	0.133931824
cg43389664_TC21	0.566160739	-3.31346829	4.43084538	9.07E-04	-0.379844322	0.133931824
cg34861504_TC21	1.867114343	1.608506012	4.430369872	9.07E-04	-0.380587072	0.133931824
cg29232817_BC21	0.475769672	-0.949325394	4.429896351	9.08E-04	-0.381326748	0.133931824
cg46970248_BC21	0.446743691	2.874844265	4.429760807	9.08E-04	-0.381538485	0.133931824
cg34986577_BC11	0.676157042	-1.119137865	4.429385274	9.09E-04	-0.382125129	0.133931824
cg41628953_TC21	0.726288577	-1.372112932	4.429356333	9.09E-04	-0.38217034	0.133931824
cg38029062_TC21	0.655538098	2.26509666	4.429005655	9.09E-04	-0.382718176	0.133931824
cg28288812_TC21	0.491069952	-2.480081813	4.428686036	9.10E-04	-0.383217507	0.133931824
cg35884108_TC21	0.449986988	-0.927134605	4.428454744	9.10E-04	-0.383578855	0.133931824
cg42042841_BC21	0.618153814	-0.650713634	4.427859493	9.11E-04	-0.384508858	0.133993946
cg32868168_BC21	0.492217469	-1.9529867	4.427317055	9.12E-04	-0.385356391	0.133993946
cg34874495_BC21	0.541252479	-1.91065148	4.427281166	9.12E-04	-0.385412467	0.133993946
cg43010333_TC21	0.649189555	-0.476043508	4.426485647	9.13E-04	-0.38665551	0.134107128
cg42482292_TC21	0.655661749	-0.600766296	4.424443849	9.17E-04	-0.389846355	0.134468275
cg42920185_TC11	-0.42248764	1.123275602	-4.424266271	9.17E-04	-0.390123896	0.134468275
cg43974458_TC21	0.544376465	2.999175645	4.424008563	9.17E-04	-0.390526682	0.134468275
cg45292681_TC21	0.474517658	-1.487553899	4.423459874	9.18E-04	-0.391384291	0.134525419
cg31951531_TC21	0.699932259	-0.319952854	4.423051732	9.19E-04	-0.392022252	0.13455038
cg39071987_TC21	0.613831122	-4.037002893	4.422224849	9.20E-04	-0.393314814	0.134554287
cg34004107_TC21	0.695358715	-0.84029655	4.422194669	9.20E-04	-0.393361993	0.134554287
cg45144523_BC21	0.650993369	-0.917128194	4.422032763	9.20E-04	-0.393615093	0.134554287
cg28940664_BC21	0.695044049	1.502168456	4.421839012	9.21E-04	-0.393917979	0.134554287
cg38891632_BC21	0.73663304	-2.761527762	4.42136394	9.21E-04	-0.394660673	0.134594801
cg45307175_BC21	0.419636665	-0.328499229	4.42048181	9.23E-04	-0.396039816	0.13459862
cg32705764_BC11	-0.395366851	1.293862497	-4.420415205	9.23E-04	-0.396143952	0.13459862
cg39534943_TC21	0.640929714	-1.334466805	4.420175462	9.23E-04	-0.396518795	0.13459862
cg38546349_BC21	0.578863965	-0.700104663	4.419995557	9.24E-04	-0.396800086	0.13459862
cg41240954_BC21	0.502098042	1.028339358	4.418889565	9.25E-04	-0.39852946	0.13459862
cg42499191_TC21	0.532918644	2.994543682	4.41887208	9.25E-04	-0.398556801	0.13459862
cg43961531_BC21	0.510452454	1.621487233	4.418756367	9.25E-04	-0.398737747	0.13459862
cg37627303_BC21	0.949867323	-1.10364708	4.418288433	9.26E-04	-0.399469489	0.13459862
cg34869191_TC11	-0.687297243	2.73585293	-4.417811894	9.27E-04	-0.400214722	0.13459862
cg36034660_BC21	1.084439435	-0.526448385	4.417768446	9.27E-04	-0.400282669	0.13459862
cg32829137_BC21	0.55120194	-1.366439287	4.417751417	9.27E-04	-0.400309301	0.13459862
cg30443716_BC21	0.603214513	-2.240137263	4.417558613	9.27E-04	-0.400610828	0.13459862
cg35172814_TC21	0.687497135	-0.187663645	4.4174809	9.27E-04	-0.400732365	0.13459862
cg34061995_TC21	0.580712339	-0.995362444	4.416881756	9.28E-04	-0.401669408	0.134631652
cg42064261_BC21	0.783398247	-1.114967355	4.416744577	9.29E-04	-0.40188396	0.134631652
cg38246371_TC21	0.700546734	-1.37110493	4.41582339	9.30E-04	-0.40332479	0.134701837
cg29250120_BC21	0.510710208	-1.449647405	4.415573684	9.31E-04	-0.403715376	0.134701837
cg30275178_TC21	0.692284273	-4.190776995	4.415551536	9.31E-04	-0.403750021	0.134701837
cg32320815_TC21	0.520661502	-0.387744061	4.415041637	9.31E-04	-0.404547627	0.13475111
cg46795791_BC21	0.962152141	-0.018831306	4.414711953	9.32E-04	-0.405063354	0.134759
cg41732863_BC21	0.396786256	-1.166945386	4.414358765	9.32E-04	-0.405615866	0.134772331
cg31441399_TC21	0.458541926	0.963635416	4.413967909	9.33E-04	-0.406227325	0.134783419
cg43293227_BC21	0.861373497	-1.31441501	4.413427032	9.34E-04	-0.407073515	0.134783419
cg44008673_BC21	0.685764071	-0.790119662	4.413425851	9.34E-04	-0.407075362	0.134783419
cg44495033_TC21	0.756074554	-1.06596307	4.412703944	9.35E-04	-0.408204836	0.134878674
cg44528058_TC21	0.839675822	-2.120793137	4.412271317	9.36E-04	-0.408881748	0.134878674
cg47705534_TC21	0.75015735	0.595093365	4.412069186	9.36E-04	-0.409198023	0.134878674
cg32530605_BC11	-1.192711924	0.356167474	-4.411834414	9.36E-04	-0.409565377	0.134878674
cg43245908_TC21	1.028869724	-0.521756016	4.410424394	9.39E-04	-0.41177185	0.13491116
cg32000098_TC21	0.596288883	-0.729965647	4.41024535	9.39E-04	-0.412052047	0.13491116
cg40280531_TC11	-0.937849948	0.501381296	-4.409497728	9.40E-04	-0.413222101	0.13491116
cg35596484_BC11	0.922789988	-2.988553084	4.40940862	9.40E-04	-0.413361564	0.13491116
cg43713601_TC21	0.608396704	0.360647939	4.40876259	9.41E-04	-0.414372696	0.13491116
cg44525521_BC21	0.828043762	-0.228958745	4.408630962	9.42E-04	-0.414578721	0.13491116
[truncated: 285,051 more rows]
