# Supplementary material for: Maternal Inflammation Alters Nuclear and Mitochondrial DNA Methylation Patterns in Neonatal Brain Monocytes
Source: Cells. 2026 Apr 18;15(8):714. doi: 10.3390/cells15080714 (PMC13115308; doi:10.3390/cells15080714)
Supplement: Supplementary file 1 [file cells-15-00714-s001.zip › Table S2.HIE vs Control Differential Methylation and Log Fold Change statistics.csv]

logFC	AveExpr	t	P.Value	adj.P.Val	B	TargetID	FDR
6.919540031937695	1.3804123346267487	54.69581884255054	2.8811595085178977e-15	8.270368369200625e-10	8.840986874366493	cg29968111_TC21	8.270368369200625e-10
4.936921812809112	-0.5051848691953206	35.52625783433469	4.0157554809403566e-13	5.680265733593212e-8	8.542311839906349	cg43457386_TC21	5.680265733593212e-8
4.550233008116924	-1.7886134981356112	34.31993184308402	5.955257263286723e-13	5.680265733593212e-8	8.506537759072398	cg29962350_TC21	5.680265733593212e-8
4.33723632468629	1.158004986610548	33.455715996072996	7.96476836979693e-13	5.680265733593212e-8	8.478669807626023	cg34594172_TC21	5.680265733593212e-8
4.627897740830755	0.8282922960809733	32.824896265330004	9.894209603889935e-13	5.680265733593212e-8	8.457028841130873	cg34600918_TC21	5.680265733593212e-8
4.106675647254911	-2.1529512328661893	31.949915749768195	1.345965107276263e-12	6.439321400727521e-8	8.425032405566597	cg34601094_TC21	6.439321400727521e-8
4.998627279565694	0.9218032408587722	30.789707198812305	2.0506513962499116e-12	8.004928370074338e-8	8.37868522781097	cg39104461_BC21	8.004928370074338e-8
-4.437728129645838	-3.0553142583537465	-30.56249816055565	2.230950251196471e-12	8.004928370074338e-8	8.369038720517512	cg37521841_TC21	8.004928370074338e-8
4.331871280536491	-1.9606129681887878	28.603743722966843	4.736877535436794e-12	1.5108007739412574e-7	8.27704155789983	cg46436820_BC21	1.5108007739412574e-7
2.678453933155261	1.7886206258595405	27.847418397014	6.4214714072151945e-12	1.8432833674411215e-7	8.236747631337296	cg32421165_TC21	1.8432833674411215e-7
5.4767560887141675	0.6148611644973931	26.38565321216585	1.183660731490176e-11	3.0888164815841363e-7	8.14992379755932	cg34598923_BC21	3.0888164815841363e-7
4.2025729016120446	0.17348860734517177	23.994647595336367	3.467688724785819e-11	8.295000403748077e-7	7.976765318166732	cg34601960_BC21	8.295000403748077e-7
4.727013882346021	-2.366318351183071	23.114953682026798	5.28654852762139e-11	1.1673105806567077e-6	7.901042418043694	cg34595073_TC21	1.1673105806567077e-6
3.176327939861199	2.202754446602907	22.912298464460594	5.838611725282003e-11	1.197123925530142e-6	7.882525945469393	cg40752587_TC21	1.197123925530142e-6
-2.6079990379292974	-2.2554725914833473	-21.463002746224596	1.2187536783142815e-10	2.33228828906743e-6	7.736873731510126	cg37509751_TC21	2.33228828906743e-6
4.513779000409811	0.22290699801164654	21.01280896047156	1.5466971704714992e-10	2.774871392399024e-6	7.686387849099715	cg34601707_TC21	2.774871392399024e-6
4.4184892223926395	-2.1918418340380312	20.56500850054898	1.9699823577515053e-10	3.1813068273873823e-6	7.633401813046566	cg34600897_BC21	3.1813068273873823e-6
3.822714697057082	-0.5718927441343203	20.541993260908654	1.9948971570448662e-10	3.1813068273873823e-6	7.630600365668885	cg34621531_TC21	3.1813068273873823e-6
4.574126056557611	1.7712845185789041	20.18159432989967	2.433086386970439e-10	3.675881301999287e-6	7.585691837551879	cg34611223_BC21	3.675881301999287e-6
2.690847705426793	1.4566360849633613	19.735206565906665	3.126219760253042e-10	4.467953367055975e-6	7.527237287977915	cg37484419_TC21	4.467953367055975e-6
3.0003526535912926	-1.9169984378790195	19.65684430318754	3.268664717233077e-10	4.467953367055975e-6	7.516637244222469	cg34596189_BC21	4.467953367055975e-6
-2.5975697133806817	0.6763001155360209	-19.162039530659264	4.347801508847575e-10	5.672892832339529e-6	7.44724151154672	cg41523614_BC21	5.672892832339529e-6
2.7827354718923756	0.5461797318725634	18.95314478301811	4.914579879352953e-10	6.133609366818544e-6	7.416612999635284	cg34612141_BC11	6.133609366818544e-6
4.008137993386995	0.05187254731936732	18.130274642353726	8.065510155813674e-10	9.646686209276312e-6	7.287611838550093	cg34603149_BC21	9.646686209276312e-6
4.27160584955686	-1.9017247107609827	17.994525375575456	8.770065340714331e-10	1.0069789024208194e-5	7.264966610467294	cg34606143_BC21	1.0069789024208194e-5
-2.3974681808337506	0.6655322799681124	-17.921685772781423	9.175392769743344e-10	1.0129986517518565e-5	7.25264733668393	cg43680953_TC21	1.0129986517518565e-5
3.796480306986803	-2.3025022449062624	17.695401924147056	1.056967227543614e-9	1.1237127506162756e-5	7.213607591977215	cg34611228_BC21	1.1237127506162756e-5
4.586725763488083	0.4462484321792502	17.43168774942014	1.2490907766038938e-9	1.2679034074988965e-5	7.166595943358503	cg39099743_TC21	1.2679034074988965e-5
2.856744541752361	1.800123117316251	17.392258389540906	1.2809335940591534e-9	1.2679034074988965e-5	7.159422711375315	cg37224659_BC11	1.2679034074988965e-5
3.4859843113000015	-0.5240198459278664	17.28357128693677	1.3733537916233512e-9	1.3140706862849433e-5	7.139450852989659	cg34612115_BC21	1.3140706862849433e-5
-2.1104496430698463	-0.8736621269508604	-16.706885770798635	2.0014286174011113e-9	1.8532583374999646e-5	7.0283942272087785	cg29986622_TC21	1.8532583374999646e-5
-2.005093507002631	-0.8810931789033265	-16.534772327121644	2.244760426282939e-9	1.9721374438990322e-5	6.993507190171567	cg29971642_BC21	1.9721374438990322e-5
3.325770982088284	-2.1480804013266734	16.51991629342734	2.2672194965569784e-9	1.9721374438990322e-5	6.990456698933693	cg34601071_BC21	1.9721374438990322e-5
-1.9162826701105649	0.12051988045241122	-16.150001552883737	2.9129011809960715e-9	2.4247366073578538e-5	6.912424933592179	cg39138112_TC21	2.4247366073578538e-5
2.001782531448366	1.632965132891965	16.128322502571773	2.956480796290712e-9	2.4247366073578538e-5	6.9077251546491105	cg39138184_BC21	2.4247366073578538e-5
4.9048594642307926	0.9143205723982368	16.061885409096817	3.0944918413285353e-9	2.467427452925989e-5	6.893232621755047	cg34593350_BC21	2.467427452925989e-5
2.0595649342576516	0.5738783704692074	15.989537785630567	3.2527630989115217e-9	2.4822344288830586e-5	6.877295470310067	cg28924267_BC21	2.4822344288830586e-5
4.3786460782721575	0.4141091723475291	15.974825303864613	3.2860096950899227e-9	2.4822344288830586e-5	6.874034530848425	cg39092040_TC21	2.4822344288830586e-5
-1.4627477072127797	-1.4644606013221284	-15.568127908172585	4.367730074611025e-9	3.214761327992551e-5	6.781138895905455	cg29984735_TC21	3.214761327992551e-5
5.114842883734036	0.5011653330460095	15.406160525040518	4.901176780755742e-9	3.5172069872898396e-5	6.742611744564185	cg39115043_BC21	3.5172069872898396e-5
4.531524749439154	-0.05397602947458929	15.276608498077167	5.378694703842638e-9	3.765742231068364e-5	6.711140974632036	cg34593454_BC21	3.765742231068364e-5
-3.0481475113741823	-2.2669096371786237	-14.991716039232903	6.615732870340241e-9	4.5215383819789665e-5	6.639818168412212	cg37521785_TC21	4.5215383819789665e-5
1.5662509916217744	0.20488116706345733	14.062014815166934	1.333969275515366e-8	8.905020477597345e-5	6.385104880785276	cg29975229_TC11	8.905020477597345e-5
1.8539020508572777	2.546948412227621	13.655907300066197	1.8361763715951396e-8	1.1978964260599655e-4	6.262202411566758	cg44313415_TC21	1.1978964260599655e-4
3.3277645009133923	-1.741352382617839	13.541848762748737	2.011649212501983e-8	1.2832086809970984e-4	6.226294957966589	cg34593978_TC21	1.2832086809970984e-4
1.478971388516365	-3.4594046162726357	12.991964008528248	3.154392247281159e-8	1.9684093360479495e-4	6.044048710322805	cg41504385_BC21	1.9684093360479495e-4
2.0633709957680546	4.600574995353754	12.942138714753334	3.2883444226121765e-8	2.0083388649166494e-4	6.026753990742453	cg43457456_TO11	2.0083388649166494e-4
4.1468255456024385	-0.45033035868572757	12.861114605676413	3.5194896573478044e-8	2.0389597681536723e-4	5.998340826787775	cg34601619_BC21	2.0389597681536723e-4
4.885046931447841	0.690189209001258	12.8581736933999	3.52820335798062e-8	2.0389597681536723e-4	5.997302731009201	cg34606886_TC21	2.0389597681536723e-4
3.3349469960879192	-2.319695115911227	12.850323957492861	3.551575976578422e-8	2.0389597681536723e-4	5.9945295551758715	cg39106871_TC21	2.0389597681536723e-4
4.050728028184211	-2.324464226729396	12.764469431929168	3.81842835895546e-8	2.1491761969375778e-4	5.963974803208528	cg34595322_BC21	2.1491761969375778e-4
2.3536132030862458	1.4859263205233302	12.597985950983832	4.399767786735993e-8	2.4287564291972438e-4	5.903536978328958	cg37469106_TC21	2.4287564291972438e-4
2.6271079486098556	-0.8012256549651757	12.546846339661952	4.597036405818023e-8	2.489772264698233e-4	5.8846512115255685	cg36563579_TC21	2.489772264698233e-4
1.808049544078378	1.0945847980906989	12.523425606385715	4.690555078024256e-8	2.49337747249419e-4	5.875950883093729	cg39138270_TC21	2.49337747249419e-4
1.6988492934938542	0.23749704689190768	12.501595107654548	4.7795780396320445e-8	2.4945052295934154e-4	5.867812215953602	cg39105878_BC21	2.4945052295934154e-4
3.6269804230052247	-0.2815886437667135	12.447496970733448	5.008155572957448e-8	2.5671268878882776e-4	5.847522125583543	cg34596188_BC21	2.5671268878882776e-4
-1.828633611326138	0.5815935329835488	-12.290698904403236	5.7400897853787257e-8	2.8906890752508125e-4	5.787719397290591	cg29986623_BC11	2.8906890752508125e-4
2.7956982140378717	-0.0044200225265189075	12.251877867611418	5.938646026268225e-8	2.9391178307591276e-4	5.772681205314839	cg37226800_TC21	2.9391178307591276e-4
3.8484400281656175	-1.7164323283131586	12.130737829697434	6.607476022027637e-8	3.2147050713949714e-4	5.725151390551554	cg32592692_BC21	3.2147050713949714e-4
1.4256071098702643	1.874844863306838	11.910316210123758	8.042782562171318e-8	3.811141090669902e-4	5.636266157861247	cg34595826_TC21	3.811141090669902e-4
-5.854841864576641	-0.37789215345456617	-11.902579992415351	8.09892376000223e-8	3.811141090669902e-4	5.633088959130433	cg32598188_TC11	3.811141090669902e-4
2.495449757330582	2.1536255979827392	11.863282665553834	8.390716155458723e-8	3.884766245845849e-4	5.616888584046492	cg39099631_BC11	3.884766245845849e-4
-3.836418136674275	0.9914619756991565	-11.79824967014092	8.89885533655855e-8	4.0546292450144956e-4	5.5898520288586315	cg34600091_TC21	4.0546292450144956e-4
3.678923640780791	-0.7094083894667083	11.694462020023716	9.779975567275246e-8	4.3864718540411867e-4	5.546110801127874	cg34596785_TC21	4.3864718540411867e-4
4.88117477339258	0.5018593945393021	11.599965186083502	1.0664561200628726e-7	4.709634296369962e-4	5.505640425822772	cg39098987_TC21	4.709634296369962e-4
3.850472221660452	-2.9734609001191146	11.480653547422438	1.1906910055829054e-7	5.178603835645046e-4	5.453646948890727	cg34605038_TC21	5.178603835645046e-4
1.684186493023552	1.2120486314939234	11.431692563567164	1.2461208979044787e-7	5.338791100648964e-4	5.432016698098781	cg32620555_TC21	5.338791100648964e-4
3.567078005538275	-2.12065194445759	11.331389035612652	1.3685775701655575e-7	5.777208698765048e-4	5.3871604644874544	cg34617621_BC21	5.777208698765048e-4
-3.831065303605408	-0.4612566254997723	-11.306467851926921	1.4009781985159525e-7	5.828272346144988e-4	5.3759010244640635	cg32979759_TC21	5.828272346144988e-4
-1.3134808149095392	-0.46087717505963244	-11.233818681224754	1.5002505285385423e-7	6.152098774528408e-4	5.342814489845379	cg30018452_BC21	6.152098774528408e-4
1.810113521188073	-0.702860066627077	11.153964024442093	1.6182043613113136e-7	6.542331857949473e-4	5.305988554493046	cg41776457_BC21	6.542331857949473e-4
1.823844212609555	1.4291232495780029	11.134489809441929	1.6484638559185383e-7	6.572104858908562e-4	5.296934272280742	cg40754068_TC21	6.572104858908562e-4
2.226257138119255	2.4242331601040603	11.01083483632304	1.855443854083163e-7	7.199532826109512e-4	5.238760309382581	cg34599058_BC21	7.199532826109512e-4
-3.542891616585214	-1.023810360907849	-10.997970595031143	1.8785366507404435e-7	7.199532826109512e-4	5.232639911556692	cg29982178_TC11	7.199532826109512e-4
5.27413091647739	-2.4973217824213245	10.996562398742336	1.881083302414957e-7	7.199532826109512e-4	5.23196914721003	cg34595214_TC21	7.199532826109512e-4
3.188103563641494	3.1912635598489056	10.798978247411018	2.2782075276201142e-7	8.604729878991497e-4	5.136289279909514	cg47286847_BC11	8.604729878991497e-4
2.0390877864999783	-5.787858899847135	10.740696283621414	2.4119793622705406e-7	8.991671116100762e-4	5.107463043125412	rs259964007_TC11	8.991671116100762e-4
-3.0596912621064276	-2.774455851315869	-10.643724353319012	2.653708942279712e-7	9.765989126684503e-4	5.058877981485109	cg29984736_TC21	9.765989126684503e-4
-5.48240520295446	-0.7944493567220497	-10.519864715641404	3.0011850147900193e-7	0.0010904938715132595	4.995669959405815	cg34596283_TC21	0.0010904938715132595
1.1258487679138653	-0.38626449916141575	10.412553142475042	3.3420640633503537e-7	0.0011991743617308988	4.939840364736472	cg39090365_BC11	0.0011991743617308988
-1.5801363661811914	-1.1740080516375844	-10.25842254728677	3.9067824682925875e-7	0.0013683052718474543	4.857877983106663	cg37473488_BC21	0.0013683052718474543
1.7243751155450553	-1.1239439650684302	10.243422368980129	3.9670032561337617e-7	0.0013683052718474543	4.849787598376828	cg29988329_TC21	0.0013683052718474543
-2.542669038648431	-0.6051369141469919	-10.242285960773646	3.9716061755598094e-7	0.0013683052718474543	4.849173842965124	cg41094954_BC21	0.0013683052718474543
5.531199863844828	-1.7948659445371282	10.234304191063039	4.0040983394943796e-7	0.0013683052718474543	4.844859718205326	cg34617673_BC21	0.0013683052718474543
5.151671252147366	-2.7742864341277276	10.201813877100602	4.139348476231278e-7	0.0013978823295319861	4.82723897596372	cg34600894_TC21	0.0013978823295319861
1.384648117082731	1.1023430362747606	10.07967442788036	4.693591488057315e-7	0.0015666226007521537	4.7601300904397075	cg37473142_BC21	0.0015666226007521537
-1.5129070385420473	0.2888994629165448	-9.999110114342143	5.102669032280758e-7	0.0016835875238117146	4.715102730202048	cg44099044_BC21	0.0016835875238117146
1.7502361593807798	4.509970687055013	9.96677532526147	5.277522032255354e-7	0.0016962247057018304	4.696858027253954	cg29975228_TC11	0.0016962247057018304
-1.9086656997492073	0.5685759214304367	-9.9626856825214265	5.300093133877363e-7	0.0016962247057018304	4.694543368669807	cg34851571_TC21	0.0016962247057018304
-1.7639405711693066	1.6063001502601342	-9.95941034777115	5.318245027457403e-7	0.0016962247057018304	4.692688439493891	cg39103687_BC11	0.0016962247057018304
-1.30299097532408	-1.1054422436839821	-9.940445715056558	5.424672780806897e-7	0.0017111563975061757	4.681927952466577	cg29966662_BC21	0.0017111563975061757
6.168436313101993	1.484057417446062	9.925818005697613	5.508329841794071e-7	0.0017186587837902045	4.673604642640857	cg34598910_BC11	0.0017186587837902045
1.0505223083369337	0.7374288988848723	9.866203918848223	5.863930477696498e-7	0.001809936821099763	4.639469989358597	cg32889695_BC21	0.001809936821099763
-1.4674447197601486	0.4396276291064789	-9.837711178348444	6.042560534280976e-7	0.001845230852516334	4.623033254657772	cg44096949_TC11	0.001845230852516334
1.146374995051521	0.8197895507878463	9.82128456311121	6.148202038953769e-7	0.001857727784507031	4.6135210744948765	cg37501272_BC11	0.001857727784507031
1.6467062148484857	-2.6407680127664293	9.672512465975176	7.20084738323076e-7	0.0021531283764129054	4.526154855506565	cg34614332_TC21	0.0021531283764129054
5.532503526701841	-1.7102756171677924	9.577563916731028	7.973152334353604e-7	0.002359477708841445	4.469232190702021	cg34619534_BC21	0.002359477708841445
4.749320037369396	-1.294915362095826	9.54851889691475	8.226874724759959e-7	0.0024097187650432106	4.451635104022154	cg34872668_BC21	0.0024097187650432106
-5.580508950164092	-0.726276574293741	-9.463592983150397	9.019942447951368e-7	0.0026153277572570103	4.399680508775475	cg37521776_TC21	0.0026153277572570103
1.477514779782656	-1.285741512961432	9.399913444280635	9.668518352116709e-7	0.002747253362285824	4.360227679470704	cg43454647_TC21	0.002747253362285824
5.318695199644762	0.3530887308127175	9.393254332794807	9.739187374194757e-7	0.002747253362285824	4.35607722225061	cg41476973_BC21	0.002747253362285824
-1.1810712720440113	-2.2380896257370937	-9.391110484876686	9.762056887411743e-7	0.002747253362285824	4.354740012423424	cg34722204_TC21	0.002747253362285824
1.874579361140681	1.7110307865207184	9.230511137662159	1.1651239580565477e-6	0.003247076040389631	4.253163379885933	cg32659975_TC11	0.003247076040389631
1.8354253677472894	4.290358174249307	9.21498269567984	1.1853765110339115e-6	0.003271753148964272	4.243193344504142	cg37100742_BC11	0.003271753148964272
3.2222344862408034	-0.8447086329958886	9.15133423966815	1.2724358491496809e-6	0.0034785972428420563	4.202050115929135	cg34596000_TC21	0.0034785972428420563
-2.9826573472264415	-1.301018390527546	-9.049664311461354	1.4260974275906489e-6	0.003861898741414111	4.135392635747021	cg29967520_BC21	0.003861898741414111
1.1359256860513738	-2.1145797804670146	9.026400073855214	1.4639944452260167e-6	0.0038683035791153633	4.119976144428488	cg40977002_BC11	0.0038683035791153633
8.50606697995377	-2.0083197354616145	9.025883060491115	1.4648488606322063e-6	0.0038683035791153633	4.119632837234123	rs29717428_BC11	0.0038683035791153633
1.3544178328876133	-3.4727446896427594	9.023441670862967	1.4688907511707875e-6	0.0038683035791153633	4.118011294859409	cg34860866_BC21	0.0038683035791153633
6.14695731123647	-1.616798757139549	9.007936509757528	1.494842351077446e-6	0.0039008590625161897	4.1076970991199655	cg34618440_TC21	0.0039008590625161897
-2.7441115757868877	-0.5053311829429206	-8.868366360465522	1.751934390346706e-6	0.0045305654662074046	4.013608907096419	cg29983948_TC21	0.0045305654662074046
1.520250771958825	0.6962875047613839	8.839789997212037	1.810222222558363e-6	0.00463950258022659	3.99406536131724	cg38819662_BC21	0.00463950258022659
3.045241735777076	1.426287779585036	8.738885398651766	2.0333148382190414e-6	0.005165159507175008	3.9242839457409797	cg41494066_BC11	0.005165159507175008
8.706794472866529	-1.2769620384842801	8.726358903632917	2.0630098725235365e-6	0.005194622665858606	3.915536449571915	rs29717428_BC12	0.005194622665858606
-0.882242331242444	0.2014066553758751	-8.693394998979578	2.1434040686152856e-6	0.005350122938226241	3.892426942462217	cg29964584_TC21	0.005350122938226241
6.01040289403427	-0.19973360095831244	8.65636066112769	2.2377619622970268e-6	0.0055374963041151855	3.8663071882999898	cg30547121_TC21	0.0055374963041151855
-1.611277047190942	0.5636607100129183	-8.638270513647209	2.285467626683248e-6	0.005607209249909627	3.853487906185027	cg32528701_TC21	0.005607209249909627
1.9560373812151237	-3.498465353960861	8.55239110999195	2.527343509005651e-6	0.006141325243358205	3.792083931398505	cg39875049_BC21	0.006141325243358205
1.0286935191305	-0.9356951543582037	8.546151215385926	2.545959602715995e-6	0.006141325243358205	3.7875869491921836	cg37224937_BC21	0.006141325243358205
0.8007966788175787	2.4464460706244946	8.513056551880872	2.647188907345085e-6	0.006332296465445056	3.763655344888317	cg47297495_BC21	0.006332296465445056
-2.486669246095996	1.3013235482889907	-8.489493087471548	2.7218965987812793e-06	0.0064571935428112915	3.7465327566601605	cg29956944_TC21	0.0064571935428112915
1.833374587254459	-3.2074562596851983	8.461356132755531	2.8140844348549954e-6	0.006621171614960054	3.7259956508358716	cg34603596_TC21	0.006621171614960054
1.3491485829928627	1.0008350569163555	8.366623717243801	3.149958904170105e-6	0.0073511845808295	3.656114993325737	cg29984288_TC21	0.0073511845808295
3.223112394834165	-3.2041615590119865	8.342724563612164	3.241331510899491e-6	0.00750342105002983	3.6383047199114777	cg41496272_TC11	0.00750342105002983
7.0667944578868465	-1.552703128902455	8.319042319953166	3.3346885891729845e-6	0.007657778876176842	3.6205836625719208	cg39110861_TC21	0.007657778876176842
-1.1765126426192443	-1.6895834310602837	-8.290301855071686	3.451881623846954e-6	0.00786398904861324	3.5989803410538332	cg32579681_BC21	0.00786398904861324
-1.579275902515532	-4.16979040610993	-8.274688961607456	3.5173926905834667e-6	0.007919247480811643	3.5871997241854885	cg30546158_BC21	0.007919247480811643
6.510593352025617	-1.93246744178702	8.271411411627476	3.531313978553877e-6	0.007919247480811643	3.5847226438373827	cg39106336_TC21	0.007919247480811643
1.5163707716235202	-0.36575196379002356	8.203519400864588	3.833398639212909e-6	0.008505479752023625	3.533096128178407	cg34594261_TC21	0.008505479752023625
-1.4437673026131272	-3.2045488935948354	-8.199531476358786	3.851985256098489e-6	0.008505479752023625	3.5300448196963092	cg29980394_BC21	0.008505479752023625
1.3457141457247934	1.0059517376525526	8.16284599457509	4.027576123149174e-6	0.008825310886640994	3.5018768937084754	cg34619298_BC21	0.008825310886640994
6.601344400158404	-1.225310139546369	8.1564662671444	4.058979513547362e-6	0.008826742949725533	3.496960210458397	rs29717428_BC21	0.008826742949725533
-1.4156041633605414	1.2006629720036315	-8.088456935061323	4.410571390903907e-6	0.00951920690044336	3.4442102276196653	cg29957252_BC21	0.00951920690044336
-1.2967658857303936	0.3801909309139741	-8.045975484961119	4.646677845500386e-6	0.009953946832469298	3.410945619324332	cg40736716_BC21	0.009953946832469298
-0.6816382409030355	-1.440956528856617	-7.973385106725442	5.0820941767138295e-6	0.010788440258230801	3.3535385409272855	cg37230900_BC21	0.010788440258230801
-2.212326179409513	0.9471894707600452	-7.968741126655659	5.111401759691304e-6	0.010788440258230801	3.3498414458396546	cg37797105_BC21	0.010788440258230801
1.492226385690922	2.1965130170153224	7.960583754139991	5.163321814265955e-6	0.010818478297701039	3.3433401638508222	cg39307494_BC21	0.010818478297701039
2.296751469521059	-0.30663811757354137	7.934477420274537	5.3333215324780595e-6	0.011093695260129181	3.322472426826913	cg41491260_BC21	0.011093695260129181
-1.449377791997306	2.6138168587792174	-7.902534422801211	5.549538590594085e-6	0.011460396060647712	3.2968113787369937	cg29956942_BC21	0.011460396060647712
1.0966075302692637	-1.5608878729454083	7.879770153373449	5.70935551588222e-6	0.011706217863099937	3.278437701214793	cg45322317_BC21	0.011706217863099937
-1.0923348397117987	0.7030519895871573	-7.860579698930007	5.847918413222943e-6	0.011905283549756352	3.262892555071579	cg34601108_BC21	0.011905283549756352
-2.3079643149794857	1.2196492427716543	-7.828029691653045	6.091256725608655e-6	0.012313346782295525	3.2364079480704184	cg34611145_TC21	0.012313346782295525
1.754329860298959	0.8716567277725821	7.819472798907766	6.157013610428491e-6	0.012359236062052435	3.229420909189944	cg34592900_TC21	0.012359236062052435
2.7209581827021925	1.535714484561719	7.810584510139587	6.226123891207068e-6	0.012411172659520757	3.2221523780580412	cg34604344_BC11	0.012411172659520757
-1.1193494368699604	2.1181140182633875	-7.796433824034564	6.337873601063385e-6	0.012546804256449964	3.2105574969379695	cg29981127_BC11	0.012546804256449964
-1.125270513334065	2.29053912780233	-7.765482050900365	6.5898707884960595e-6	0.012956317875601328	3.185097486958078	cg41063218_TC11	0.012956317875601328
-0.7279701425931538	0.9862229464756048	-7.758661759868858	6.64683052441927e-6	0.012979406136289466	3.1794690808607964	cg34598234_TC21	0.012979406136289466
-1.3817034769097853	-0.3180687336604225	-7.743367002546154	6.776492918624115e-6	0.013143191164128732	3.16682315567804	cg43689247_TC21	0.013143191164128732
1.837345006621132	3.2962631559846396	7.723226626805096	6.951386099080331e-6	0.013326703818548776	3.1501200179024043	cg36185022_BC21	0.013326703818548776
1.6849740747921786	2.3580951670374177	7.721799288057603	6.963962977816814e-6	0.013326703818548776	3.1489340795269722	cg34607301_TC11	0.013326703818548776
3.4769475616659236	0.25902377303450913	7.703168474154796	7.130382907867821e-6	0.013554810686777868	3.1334275201238047	cg39106762_TC21	0.013554810686777868
-1.4329648850877583	1.2927022715078484	-7.613144325268205	7.996836714044725e-6	0.015101920912937753	3.0577966263116334	cg41058326_TC21	0.015101920912937753
1.1830789799980053	1.9347067911546894	7.581932515911943	8.32303841461577e-6	0.015615216842584686	3.0313009632637495	cg34847846_TC21	0.015615216842584686
2.7928205767419665	-4.738313180248959	7.548049182198191	8.693367901158348e-6	0.01620409906511366	3.002376371541388	cg45827485_TC11	0.01620409906511366
1.653110818834446	1.0272800231890664	7.50153777221149	9.23073464636014e-6	0.01709472503379147	2.9623970991558384	cg39098132_TC21	0.01709472503379147
1.1854989164147	0.5187488341009963	7.480318807037241	9.487607658175798e-6	0.017457806271021555	2.944052017556375	cg34599922_TC21	0.017457806271021555
2.352510370294377	-1.7918011061427566	7.461722180631812	9.71903429887314e-6	0.017769737550901495	2.927919174291352	cg34609192_BC21	0.017769737550901495
-2.438786204143875	1.2981445313591917	-7.44397970396876	9.945474018756601e-6	0.01806866023470938	2.912479341375608	cg34611148_TC21	0.01806866023470938
-1.5894716146998977	-5.4552336467028475	-7.436832274777267	1.00382842049244e-5	0.018122575352349367	2.9062462478890634	cg36879072_BC11	0.018122575352349367
-0.9755610459710448	-0.3780971257362207	-7.426066662782106	1.017983167328643e-5	0.0182167819041012	2.8968434189998025	cg37520515_BC21	0.0182167819041012
-1.4493672046163528	0.134990791722568	-7.419643441014375	1.0265301689457022e-5	0.0182167819041012	2.891225031694418	cg44094058_BC11	0.0182167819041012
2.3587067862638538	1.6756855246299067	7.418480939897972	1.0280852354866382e-5	0.0182167819041012	2.8902075324794243	cg34604715_TC21	0.0182167819041012
-1.4395859270457145	-1.2621846913999786	-7.400008247612765	1.05313742719956e-5	0.018546202360591024	2.874011791102463	cg37195492_TC21	0.018546202360591024
1.259847205414708	-3.9372517999203187	7.354694203663352	1.1174015401962475e-5	0.019479675978433024	2.834065711337317	cg32581100_TC21	0.019479675978433024
11.689767803961235	-10.332853349637878	7.353114259539914	1.1197166125906457e-5	0.019479675978433024	2.832667336736627	cg41460551_BC11	0.019479675978433024
-3.1563386130535873	1.6842960187120313	-7.284874085396897	1.2247755516650633e-5	0.021179025428039545	2.771907649153322	cg36184211_TC11	0.021179025428039545
1.035591549484786	-1.4342133179210221	7.263089466127053	1.2604975455427778e-5	0.02166621679329667	2.7523614560897354	cg34603597_TC21	0.02166621679329667
-1.078869383781876	-0.7750270197216718	-7.254824842743938	1.274340032127075e-5	0.021773768227504573	2.744927005853606	cg30402095_TC21	0.021773768227504573
1.8142588951603038	0.19000608108796935	7.204127068301081	1.3628934707490934e-5	0.02314902785671759	2.6990916881578464	cg36563580_TC21	0.02314902785671759
1.4101612829704329	1.4101979214179317	7.153357760099131	1.4582010038948856e-5	0.024607465427326638	2.652793032076227	cg37573012_TC21	0.024607465427326638
1.137047571280501	-0.5298387976270466	7.1494106839247005	1.4659037059999495e-5	0.024607465427326638	2.6491767275837574	cg37227164_BC11	0.024607465427326638
-1.2382128873022804	-3.8873432394211878	-7.141817758343049	1.4808439152683981e-5	0.02471373522545312	2.642213265013151	cg37511526_TC11	0.02471373522545312
-3.3465362400963783	-2.2461818221913625	-7.135928563541446	1.4925439020944753e-5	0.024765013126949082	2.636806091190543	cg44313145_BC21	0.024765013126949082
-6.221908528091154	-2.1776007153352945	-7.0865570196227585	1.5946076724587112e-5	0.026306444389613395	2.5912618112487866	cg39783380_BC21	0.026306444389613395
1.1495437538106796	1.9830576801017106	7.0608885028918955	1.6505975544198874e-5	0.027074515885498782	2.56743163674488	cg32423291_TC11	0.027074515885498782
-7.601358907145228	-1.0994527623524855	-7.041286519664624	1.6947691070050064e-5	0.02752451761059424	2.549163419082447	cg30470672_TC21	0.02752451761059424
1.0759904115424175	-2.1035020649758893	7.038800689733011	1.700460395552733e-5	0.02752451761059424	2.5468423836825984	cg31712740_TC21	0.02752451761059424
-3.651407505976609	-2.5533905395806515	-7.036042936204252	1.706798165715302e-5	0.02752451761059424	2.544266305204637	cg37797098_BC21	0.02752451761059424
-0.7659099845538765	-0.715513794989521	-7.01952058416883	1.7453019560295353e-5	0.027988208183144028	2.5288071340057563	cg29975660_BC11	0.027988208183144028
1.338352708147284	1.8328952614758551	7.014319919731782	1.7576129195516582e-5	0.028029043808739083	2.5239321471984297	cg44636005_BC21	0.028029043808739083
-1.1222718768897715	-0.7675448000436309	-7.008477185943701	1.7715545915088012e-5	0.02809528980622107	2.5184501663638272	cg35845648_TC21	0.02809528980622107
5.598381724406432	0.9746903000707565	6.9887057567903526	1.8196158412810793e-5	0.02869894105712823	2.4998591593713133	cg29974189_BC11	0.02869894105712823
0.9614190379620648	2.0321390459164457	6.973498225881858	1.8575306500615233e-5	0.029136840060118047	2.485517114464656	cg29957117_BC11	0.029136840060118047
-1.6116554500392348	-1.66506986293076	-6.945138122831443	1.9305109095757397e-5	0.030117019380093268	2.458672126129768	cg42591507_TC21	0.030117019380093268
-1.840272410729649	-1.8440036421034702	-6.9359142516426475	1.9549026227399588e-5	0.03033269177608136	2.4499132143370055	cg39237599_BC11	0.03033269177608136
1.7381150989492848	0.8425955793695897	6.927074500418555	1.9785877815124844e-5	0.03047458083425246	2.4415062190458627	cg32528468_BC21	0.03047458083425246
0.7896695743060937	0.20847891647173433	6.924597265495094	1.9852801309894478e-5	0.03047458083425246	2.4391480022421117	cg46023719_TC21	0.03047458083425246
-1.6716994086645856	-2.8113990355269216	-6.88487930363679	2.095947411349659e-5	0.0316903836328886	2.401203067901111	cg42238157_TC21	0.0316903836328886
-1.4910371444910533	-2.2041364901561713	-6.880732212618367	2.1078769542287292e-5	0.0316903836328886	2.397226397238059	cg39101367_BC21	0.0316903836328886
0.9277651175961904	-0.41472580017716976	6.879380395394274	2.1117812566771987e-5	0.0316903836328886	2.3959295292911307	cg39113464_TC21	0.0316903836328886
0.8856554016238918	1.6682392669144601	6.873159854567519	2.1298471737652398e-5	0.0316903836328886	2.389958025608715	cg42236828_BC21	0.0316903836328886
0.8204722023743805	-1.931252945516119	6.871027486647418	2.1360780096115362e-5	0.0316903836328886	2.3879095818717957	cg29980379_BC21	0.0316903836328886
1.0592557803081977	0.8511096253277871	6.868642390118771	2.143070401746212e-5	0.0316903836328886	2.3856174820538083	cg39423247_BC11	0.0316903836328886
1.3300665727589323	-0.7830460965511911	6.867400521415922	2.1467208663620335e-5	0.0316903836328886	2.384423669209518	cg30245323_TC21	0.0316903836328886
0.6094247632497893	1.9264012883306416	6.865335965116592	2.1528043227358567e-5	0.0316903836328886	2.382438449696311	cg34682303_TC21	0.0316903836328886
4.065537051040485	0.11039360886896747	6.857103360726786	2.1772463895249082e-5	0.03188666204658801	2.3745153228871914	cg39100157_BC21	0.03188666204658801
-1.392049345046987	3.1755386501672667	-6.843022835697528	2.2197401726817747e-5	0.032343980536462105	2.3609385638301017	cg39090476_TC21	0.032343980536462105
0.9759632438670724	-2.0006438423443673	6.82279522503652	2.2823425890594036e-5	0.03308820404997484	2.3413781148326986	cg39091657_BC21	0.03308820404997484
0.9121130695184683	1.2645455370607284	6.800649470664507	2.3530498953453078e-5	0.03394185791250606	2.319886153453801	cg34887162_BC21	0.03394185791250606
1.991134036811955	1.0101696861286313	6.775124194588005	2.437460314702844e-5	0.03498364916677257	2.2950147712107825	cg34609919_BC11	0.03498364916677257
-1.0074441938281637	1.221705827699293	-6.770111944670895	2.4544120784102915e-5	0.03505169090087931	2.2901183562327745	cg29973562_BC11	0.03505169090087931
6.614030206149867	-0.6664644329202561	6.760832772299935	2.4861279576001186e-5	0.03532886288262941	2.2810427225215335	cg34620144_BC21	0.03532886288262941
0.948640565602943	-0.9709711034575154	6.75002035232583	2.52363728913238e-5	0.035685225805194565	2.270449587197378	cg41071430_TC21	0.035685225805194565
0.7070460810165051	2.0902054955869414	6.72321220932286	2.6192678556258006e-5	0.03685592342928363	2.244101931282934	cg34875100_BC21	0.03685592342928363
0.9423483855334962	2.263665451961943	6.692884195874443	2.7321382665491394e-5	0.038256599483557585	2.2141514916603393	cg29989311_TC21	0.038256599483557585
-0.6390300113015783	-1.9658731644500034	-6.644911975385887	2.9214043304694756e-5	0.040584543473405774	2.1664643285444125	cg37477381_BC21	0.040584543473405774
-1.214618095894263	0.19721275143112607	-6.643625651515487	2.926668001740113e-5	0.040584543473405774	2.165180364512019	cg29959047_BC21	0.040584543473405774
0.8199603205618604	-0.6660786346892387	6.638086916390731	2.9494485112428278e-5	0.040703807459242965	2.1596486310838667	cg44097004_TC21	0.040703807459242965
3.136605854292987	0.7560890475199549	6.608937493296766	3.072497083790769e-5	0.042199056837422984	2.13045142183754	cg36563578_TC21	0.042199056837422984
-2.1979956422882103	1.5450990520517374	-6.602075094897245	3.102254461478657e-5	0.042206276132005525	2.1235570530568797	cg35217571_BC21	0.042206276132005525
3.523899160636491	-0.6805385141477306	6.601264172939862	3.105791115662661e-5	0.042206276132005525	2.1227418306848014	cg39096566_TC21	0.042206276132005525
0.8308799987335158	0.18502441229989558	6.598670192200213	3.1171330917906884e-5	0.042206276132005525	2.12013335179107	cg37827552_BC21	0.042206276132005525
0.6390032725741961	-0.39954488750528244	6.579448385973212	3.202568145045037e-5	0.04315949230212102	2.1007688523214716	cg29980210_BC21	0.04315949230212102
0.9395378266721761	1.9838324796323359	6.563309207288016	3.2762309795999166e-5	0.043734581944378	2.0844618042386225	cg39869692_TC21	0.043734581944378
0.9364033069368165	2.269876591201267	6.561109920997684	3.286408083416601e-5	0.043734581944378	2.0822362408137582	cg34589798_TC21	0.043734581944378
2.4641367223212427	1.348072020018479	6.560130920152908	3.290949207450147e-5	0.043734581944378	2.0812452802081154	cg39308673_BC21	0.043734581944378
-2.4476858254616785	-2.5396421387334716	-6.545007334360786	3.3619570457792716e-5	0.044472339630918886	2.065916370113399	cg42238159_TC21	0.044472339630918886
1.9092723176328779	3.713632662595189	6.529648081844419	3.4357461228608186e-5	0.04523995066822009	2.0503089974181767	cg44097708_BC11	0.04523995066822009
-0.9606449160539483	-1.1435977324273285	-6.483423796610541	3.668425897401419e-5	0.04808318054105377	2.003096507483474	cg34614856_BC21	0.04808318054105377
0.8928903309147931	1.4882267568300165	6.446274448547822	3.8675936015709526e-5	0.05046330651504281	1.9648892174087331	cg37524627_TC11	0.05046330651504281
0.7190657521608204	0.2551652489184134	6.428427197305712	3.9673474034388184e-5	0.051530636749190624	1.9464498048026257	cg47072027_TC21	0.051530636749190624
4.622410308757428	-0.9909546562757061	6.384034743690688	4.227554724116602e-5	0.054663044304399576	1.9003473629881622	cg46319793_BC11	0.054663044304399576
1.3984953924140702	-0.44907213369386706	6.364851762259215	4.345568756871012e-5	0.0559370184600818	1.880320499266892	cg29959262_TC21	0.0559370184600818
-0.7049129165735715	-0.08787957558313857	-6.356745380794961	4.396489750654379e-5	0.05633983852345265	1.8718384202689355	cg44094374_BC11	0.05633983852345265
-1.2523374620860541	0.21887009565404944	-6.302648589732631	4.753002714745932e-5	0.06032117288164839	1.8149432652618387	cg31697842_TC21	0.06032117288164839
0.8745897277278365	-0.7391049290779875	6.300509542262597	4.767717701927443e-5	0.06032117288164839	1.812683133948207	cg38668719_BC11	0.06032117288164839
2.165259604294208	1.9830879332750189	6.300147013290418	4.770216423666325e-5	0.06032117288164839	1.8123000046899422	cg39107157_BC11	0.06032117288164839
-1.031050262647904	-0.9767072367398059	-6.296967266290927	4.792192594112227e-5	0.06033328439210152	1.8089385932108586	cg29971644_TC21	0.06033328439210152
3.3087244207794866	-0.2614538067237588	6.287799492207553	4.8561593981225884e-5	0.06085039763620376	1.7992372042655083	cg34623341_BC21	0.06085039763620376
-0.6270307350435372	0.821933558743785	-6.2850297403668085	4.875663283862346e-5	0.06085039763620376	1.7963033608489347	cg29984217_BC21	0.06085039763620376
-0.7075305703935011	-1.5544541722984881	-6.28116195657071	4.903038900047569e-5	0.0609271565479937	1.7922041986178572	cg32705517_TC21	0.0609271565479937
1.05365996808571	-2.6854097699414377	6.2370506077978805	5.227090643710567e-5	0.06467398143435855	1.7452694611782436	cg44191922_BC21	0.06467398143435855
-1.2668222704840488	0.5252312627410225	-6.231265067614448	5.271255133259833e-5	0.06493031161525178	1.7390883923057459	cg29957269_BC21	0.06493031161525178
-2.473760860004548	0.9904675544336703	-6.228429248670363	5.293047524113889e-5	0.06493031161525178	1.7360565628511662	cg34735915_BC21	0.06493031161525178
0.9394521983785648	-1.2420265188664659	6.220036274301208	5.3581086473174806e-5	0.06544872711542479	1.7270752175778439	cg32579542_TC21	0.06544872711542479
0.6660629675484033	-3.5350104614225035	6.190885577228946	5.590773297013096e-5	0.06773357507912298	1.6957850160467531	cg38504358_BC21	0.06773357507912298
0.6596958235045216	-0.7975016746623852	6.189944935772411	5.598457739470412e-5	0.06773357507912298	1.694772851664907	cg29966954_BC21	0.06773357507912298
0.7355972783975515	2.8307161083803503	6.1878085749635705	5.615952227427719e-5	0.06773357507912298	1.6924734721271024	cg30730425_TC11	0.06773357507912298
0.7837928106267578	-1.1548934000895892	6.176247985255688	5.7116354466830135e-5	0.06839729735559172	1.680016809564064	cg36247698_TC21	0.06839729735559172
-0.7251063551363962	0.08622752876193687	-6.175409991540929	5.718638343613312e-5	0.06839729735559172	1.6791129481968126	cg34626165_TC21	0.06839729735559172
2.1641979209202753	1.708540434181886	6.167900052651045	5.781806257937242e-5	0.06886587080252636	1.6710071979927354	cg47298971_TC21	0.06886587080252636
1.1842372450509808	-2.5221531106519435	6.160502093986254	5.84475855155246e-5	0.0693280141414518	1.663012600001088	cg34848869_TC21	0.0693280141414518
-2.291184368936375	-1.2870751705075165	-6.157533190599474	5.8702268554886636e-5	0.06934356456247	1.6598015450869852	cg37861517_TC21	0.06934356456247
0.7463235711947052	-1.2441377317017857	6.104385549577538	6.346687530675075e-5	0.07466461703607707	1.6020557396576853	cg40736886_BC21	0.07466461703607707
1.695467635637027	-1.1069905381106961	6.098828008980255	6.398834594081656e-5	0.0747384781907157	1.5959885209666496	cg41137472_BC21	0.0747384781907157
-0.912853262587582	-4.5959371637696655	-6.0976395037382805	6.410045505170961e-5	0.0747384781907157	1.594690308310291	cg47083127_TC11	0.0747384781907157
-2.019549222526023	-0.22368801155316742	-6.091636121321541	6.466994197557507e-5	0.0747384781907157	1.588128944152282	cg29959107_TC21	0.0747384781907157
-1.2033730708148471	1.0779237757349598	-6.091078204455164	6.472313908701674e-5	0.0747384781907157	1.587518847382353	cg34847774_BC21	0.0747384781907157
0.8068027605058727	-2.3488683491327946	6.087888472551687	6.50281733538864e-5	0.0747384781907157	1.5840297314538674	cg31355408_BC11	0.0747384781907157
-16.235532093487077	-5.079528685253953	-6.087224470228697	6.509186395289645e-5	0.0747384781907157	1.5833031797758856	rs13484029_BC21	0.0747384781907157
0.705327713459341	0.027194997549302578	6.0672962595043	6.703456341034108e-5	0.07666243596389805	1.5614612967052341	cg29971629_TC21	0.07666243596389805
-1.0000120344982455	-3.790169504800182	-6.049789837951707	6.879206321580118e-5	0.07836016565911004	1.5422155292331743	cg38686770_BC21	0.07836016565911004
0.8456403478473942	-1.3985751121172862	6.043402234582918	6.944546710405518e-5	0.07863119860910113	1.5351797079193483	cg33478025_BC21	0.07863119860910113
-0.8000062599487618	-0.32854616337495357	-6.042115770419521	6.957785907232778e-5	0.07863119860910113	1.5337618135884252	cg44094979_TC21	0.07863119860910113
0.7825044813099233	3.0633724592624474	6.018670821404493	7.203819922641141e-5	0.08103973899342812	1.5078699679699081	cg47216516_BC11	0.08103973899342812
0.8569955208928751	-1.0788542845106985	6.01647122296315	7.227372646687894e-5	0.08103973899342812	1.5054357720071012	cg39107739_TC11	0.08103973899342812
-1.2872199449972315	1.4187288412468908	-6.00255297859119	7.378315651738493e-5	0.08241033104402858	1.4900130539596876	cg43454723_TC21	0.08241033104402858
0.6740372688184716	1.072885953842471	5.993872674289832	7.474146725643893e-5	0.08315712471302635	1.4803769396502116	cg34870907_TC21	0.08315712471302635
3.2287820031322	2.085873501777397	5.986065325118685	7.561470457577898e-5	0.08380386466593574	1.4716983945903719	cg30547118_BC21	0.08380386466593574
-0.6807572497315195	1.958225590692206	-5.9807336328275715	7.621726960208421e-5	0.0839043174037049	1.4657654896211039	cg34594263_TC21	0.0839043174037049
0.9349268275164525	0.46226039269967706	5.980093662879241	7.628993848586301e-5	0.0839043174037049	1.4650530133185864	cg46339766_BC11	0.0839043174037049
1.493949699421687	0.2206568124851313	5.96860069409034	7.760757915093441e-5	0.0848478782367476	1.4522454464022063	cg36180372_BC21	0.0848478782367476
-1.1585094048938989	0.543453197777974	-5.96746541638991	7.773904189606208e-5	0.0848478782367476	1.45097902837919	cg34598992_TC21	0.0848478782367476
-0.7277114860244558	-0.33588775354616424	-5.962950649253035	7.826418821294555e-5	0.08509748191865917	1.445940457296465	cg29975605_TC21	0.08509748191865917
-1.2449037878692746	-1.9650642301118388	-5.956107966691392	7.90673087183438e-5	0.08556149223913276	1.4382969197238076	cg29978511_TC11	0.08556149223913276
-1.0078502819269382	4.483063811241186	-5.954248333738255	7.928708216550884e-5	0.08556149223913276	1.436218187685486	cg29959683_TC11	0.08556149223913276
2.385545642858863	1.4874560369241652	5.95007345157621	7.978284149579732e-5	0.08577402491149295	1.431549167642694	cg36563575_TC21	0.08577402491149295
-3.3371454032754397	1.4810913542486777	-5.928359735800768	8.24149490103533e-5	0.08827317579635043	1.4072149665239362	cg29592273_TC11	0.08827317579635043
1.0033975856050423	2.9976208188858258	5.9153925101421905	8.403067683290909e-5	0.08906267693953081	1.3926424072448889	cg32581185_TC21	0.08906267693953081
2.9121566715661946	-1.0486531442498397	5.914097636619206	8.419385669572609e-5	0.08906267693953081	1.3911855685781847	cg39100179_BC21	0.08906267693953081
0.6219249361541161	0.17332897345964202	5.913590638234212	8.425784024055288e-5	0.08906267693953081	1.3906150717299486	cg43453860_BC11	0.08906267693953081
1.8538260300991884	-2.2078163610329766	5.9104503535876765	8.465529851693682e-5	0.08906267693953081	1.3870804550898441	cg47303936_BC21	0.08906267693953081
0.8997135316343545	-2.713633252319133	5.910071374793719	8.470339942341721e-5	0.08906267693953081	1.386653767146183	cg33791966_TC11	0.08906267693953081
2.268533736359121	1.994675594226367	5.89247341033165	8.696925183907572e-5	0.09111140051243315	1.366811938487798	cg30547118_BC22	0.09111140051243315
0.6247953768662504	3.3029172523099857	5.872428334412021	8.962882912614256e-5	0.09355620145694261	1.344142986115001	cg42890510_TC21	0.09355620145694261
0.7700780477837759	1.6368497133963678	5.868258582507047	9.019284350426758e-5	0.093803825101087	1.3394183120267886	cg29986804_TC21	0.093803825101087
0.6039504561877416	0.6954217843870835	5.864928954503041	9.064592535833955e-5	0.09393470351664754	1.3356433143340851	cg36944825_TC11	0.09393470351664754
-7.1448878153913356	-1.0730761295591884	-5.8557226821890245	9.191129823669105e-5	0.09490337467209412	1.3251951952769074	cg37584011_TC21	0.09490337467209412
0.8004019776797856	-0.3011549588551199	5.819315203507131	9.710209766939057e-5	0.099903789017916	1.2837265660385633	cg39098531_TC21	0.099903789017916
0.9659656279660044	0.7503011806658461	5.8036075183525675	9.943688801638506e-5	0.10147395234195764	1.2657612059038836	cg29839752_TC21	0.10147395234195764
0.6365916151132782	2.113042012393451	5.799329521132314	1.0008303891276419e-4	0.10147395234195764	1.2608605824627137	cg32718760_BC21	0.10147395234195764
-1.846219371744764	0.4038390905766254	-5.797994028640434	1.0028566369561198e-4	0.10147395234195764	1.2593300407723547	cg43683195_TC21	0.10147395234195764
-1.406773119888423	-3.499169238291368	-5.797857831098026	1.0030635242531168e-4	0.10147395234195764	1.2591739333535514	cg28264546_BC21	0.10147395234195764
0.602245241256852	0.9636354160475443	5.7972695980024405	1.0039575845711886e-4	0.10147395234195764	1.258499671464019	cg31441399_TC21	0.10147395234195764
-5.654224380365284	-3.2035399138066722	-5.79311447784409	1.0102971164709574e-4	0.10175641659052223	1.2537350799509497	cg44093179_TC11	0.10175641659052223
0.805128113021465	-0.8634909909804341	5.778167247673709	1.0334558323309491e-4	0.10372499883587376	1.2365694956640692	cg46478901_BC21	0.10372499883587376
-1.269188362781133	0.10078751353875992	-5.764217343349694	1.0555778048503942e-4	0.10557617034226678	1.2205126619582387	cg39105695_TC21	0.10557617034226678
0.8609839124527268	2.0438506328403343	5.760813230143358	1.0610519858135535e-4	0.10575519879436825	1.2165890414662037	cg34262842_TC21	0.10575519879436825
0.769664991559504	0.15670953001318003	5.7567967994901	1.0675495892581176e-4	0.10603463999880368	1.2119569485861401	cg29959256_BC21	0.10603463999880368
-0.7636312593078497	-1.275378997249427	-5.7542388132304305	1.0717097748319484e-4	0.10608078995362441	1.209005330669246	cg31998798_TC21	0.10608078995362441
1.0365489891486672	1.8586931142450092	5.749534882165005	1.0794049715820951e-4	0.10647532546138845	1.2035744374421693	cg39423268_TC11	0.10647532546138845
-1.3517714399909357	-0.37622874290181313	-5.746830850061403	1.0838550263288333e-4	0.10654814565331903	1.2004506933975776	cg34599585_BC21	0.10654814565331903
1.105312260666316	-0.499881679836567	5.7339419717253275	1.105335423909786e-4	0.10828891926051334	1.185542961615881	cg30015565_TC21	0.10828891926051334
1.6473799514453416	0.6358010390686899	5.721401882545766	1.1266682658045627e-4	0.11000344411537406	1.1710096331303435	cg39843430_BC21	0.11000344411537406
-1.1631791596719614	-5.8631504561312795	-5.715513048698182	1.1368364340724182e-4	0.11061996555948735	1.164174891379452	cg30188880_BC11	0.11061996555948735
0.8230437707025686	-1.9113473247170703	5.707217821293955	1.1513250749970752e-4	0.11165130499253731	1.1545365051023762	cg44882390_BC21	0.11165130499253731
-6.4696600773064326	-2.437259470404367	-5.703644262547678	1.1576269590434143e-4	0.11188445070485255	1.1503804526972674	cg36182758_BC21	0.11188445070485255
0.6478501348946972	3.4312407521818584	5.692618398501558	1.1773023503973114e-4	0.11340424150387525	1.1375426877198613	cg47256472_TC21	0.11340424150387525
0.740200279904208	5.863681581758828	5.688871941598742	1.1840682563503079e-4	0.1136745127041324	1.1331755218501414	cg44207066_BC11	0.1136745127041324
1.9629539807939556	-0.9584153348389647	5.682367016586046	1.1959139170974694e-4	0.11442902996760954	1.1255867848804764	cg34598315_TC21	0.11442902996760954
0.7915116003253457	-1.9022787694665861	5.673742940787423	1.2118126376072435e-4	0.11556505568942167	1.1155139113496295	cg39485341_TC21	0.11556505568942167
0.6452430188628858	1.1866819022520119	5.661085581294345	1.2355537835223763e-4	0.11719261658058219	1.1007055942974793	cg37476032_TC11	0.11719261658058219
0.94759476002178	-1.641982343665643	5.660299432116275	1.237044515726055e-4	0.11719261658058219	1.0997848839167563	cg46437923_BC21	0.11719261658058219
1.1647043382661297	0.031212163545621105	5.657671141890735	1.2420422557396559e-4	0.11727902286515401	1.0967059027390391	cg38731291_BC21	0.11727902286515401
-0.6508643033960322	-2.1048100685185642	-5.646294751310444	1.2639227276709487e-4	0.1186148081379939	1.0833641680880088	cg29981090_BC21	0.1186148081379939
1.22104886265913	-2.6756712013005157	5.646021499444089	1.2644532760921836e-4	0.1186148081379939	1.0830434193176774	cg38233089_BC21	0.1186148081379939
1.1540618347107179	-1.0470026268226038	5.6347549668054615	1.2865352517051523e-4	0.12023051730901023	1.0698066419254815	cg34614807_TC11	0.12023051730901023
0.5862314003534999	-3.9194631145563235	5.632978608582357	1.290053974261458e-4	0.12023051730901023	1.0677175231165457	cg42774510_BC21	0.12023051730901023
-0.5431539305270727	-1.5043995736077684	-5.625091502017741	1.30580085710938e-4	0.12130425114344581	1.0584347753624996	cg39111738_TC11	0.12130425114344581
-0.8866547870580678	-1.1102427221576825	-5.620514331176906	1.3150326160189674e-4	0.12176777820265955	1.0530424449232259	cg37507070_BC21	0.12176777820265955
0.9326103891297355	1.2901994928810803	5.617814116157833	1.320511124522348e-4	0.12188190298846946	1.04985954399696	cg43683229_BC21	0.12188190298846946
0.6956690721164489	2.5210450421211807	5.611201914264497	1.334029084324606e-4	0.12246747473190595	1.0420597208670879	cg47305388_TC21	0.12246747473190595
-0.8117550473948576	-3.060135296762206	-5.610541022180535	1.3353882456396642e-4	0.12246747473190595	1.0412796856407676	cg41654392_BC21	0.12246747473190595
1.7975996804410335	0.4069022015651584	5.594678953104494	1.368453486777492e-4	0.12510018260492967	1.0225340665310139	cg36180379_BC21	0.12510018260492967
1.332459820568427	2.272844747337606	5.59043365797337	1.377449351357835e-4	0.12552280517691003	1.017509205836677	cg44099138_BC21	0.12552280517691003
10.019317755349972	-11.190769657183441	5.578121002198572	1.403896175406189e-4	0.12752797378175523	1.0029168926876801	cg29497122_TC11	0.12752797378175523
0.7049810007583166	-1.9580933200862765	5.5605478891306745	1.4425775208095934e-4	0.13062835247583401	0.9820420247979511	cg42516874_BC21	0.13062835247583401
-7.51410531056826	-0.581792782200523	-5.557354460925767	1.4497271591895766e-4	0.13086295001426665	0.978242513056756	rs36342546_BC21	0.13086295001426665
1.8450937325036918	-3.6002770883092223	5.525769095333984	1.5224972200761252e-4	0.1366684865638046	0.9405617500179897	cg32586288_TC21	0.1366684865638046
0.8110903510617566	2.655544376944167	5.525317875627117	1.5235643860100147e-4	0.1366684865638046	0.9400221264334077	cg37508167_BC11	0.1366684865638046
-1.2386321144711863	-5.018515731367449	-5.5189186668268455	1.5387845002075073e-4	0.13760376659955295	0.9323651467390182	cg35805461_BC11	0.13760376659955295
1.3966878463142507	3.8171408913039686	5.516438207938477	1.54472732587216e-4	0.13769862123394327	0.9293951286877489	cg37511481_TC21	0.13769862123394327
0.6798766984628135	2.837089506478891	5.514478665957743	1.5494392843951813e-4	0.13769862123394327	0.9270480400364383	cg30254849_TC21	0.13769862123394327
0.651514547856545	-0.47185572847137897	5.507700089490172	1.5658568896129206e-4	0.1387281543714163	0.9189233965872834	cg29032349_BC11	0.1387281543714163
0.6714506248848306	-1.5777452159201113	5.501793835924392	1.5803118626482653e-4	0.13941360320644536	0.9118374172014247	cg36184118_TC21	0.13941360320644536
0.9614286500173932	0.6838342680481686	5.500577083027615	1.5833072511862458e-4	0.13941360320644536	0.9103768316652863	cg36185731_BC21	0.13941360320644536
0.5295764323356071	1.066973204052873	5.486723451471878	1.617838801394668e-4	0.14201854065453806	0.8937278017873886	cg43657320_BC21	0.14201854065453806
-0.6057092278081897	1.8759492135479807	-5.479617976859719	1.63585828936985e-4	0.1431625371840291	0.8851748918511779	cg41652454_TC21	0.1431625371840291
-0.5166384831790919	0.5270214209380202	-5.473066846117986	1.6526601854297107e-4	0.14419334535793266	0.877281025751576	cg44096714_BC21	0.14419334535793266
1.570948365087851	-4.076969480840977	5.470159450158229	1.6601752885022614e-4	0.14441009592865883	0.8737751948836765	cg36234844_TC21	0.14441009592865883
-0.7718388512078556	1.4511343784330877	-5.462103987017388	1.6811867173816748e-4	0.14549145068777972	0.864053540587066	cg34607172_TC11	0.14549145068777972
-3.7509420994313727	-1.9261347521945131	-5.461511258779796	1.682743829588673e-4	0.14549145068777972	0.8633377411557479	cg34732862_BC21	0.14549145068777972
1.0973336548055113	-0.41144682077448125	5.451560583872208	1.7091135725272024e-4	0.14712984514970776	0.8513113085004527	cg37475807_BC21	0.14712984514970776
0.6881504241559709	0.34978573209190705	5.450501976022768	1.7119445490333527e-4	0.14712984514970776	0.8500307981853421	cg36585318_TC21	0.14712984514970776
-2.0450058940648472	-0.236165381418333	-5.443864678196308	1.7298077361911607e-4	0.14822128676826052	0.8419975098525683	cg37508817_BC21	0.14822128676826052
-0.5958409769043831	-0.4620737955970976	-5.438856538522057	1.7434167796381294e-4	0.14850085398627394	0.8359306676316214	cg46321689_BC21	0.14850085398627394
0.5808239546341922	0.2642332170013071	5.4385412725335325	1.744277259052799e-4	0.14850085398627394	0.8355486011636906	cg41523822_TC21	0.14850085398627394
-1.0113828284994524	-2.48160879496221	-5.436963465594738	1.7485904423396827e-4	0.14850085398627394	0.833636204082099	cg29986227_TC21	0.14850085398627394
-0.9128516694859794	-2.605756444553329	-5.429595325956664	1.768882280340751e-4	0.1497810202276733	0.8246995104666448	cg37705506_TC11	0.1497810202276733
-1.5372955678604932	-5.2962738895508945	-5.419786917042832	1.7962818603600828e-4	0.1516537376518711	0.8127875531474489	cg41273058_TC11	0.1516537376518711
0.6378287924035273	1.408570589355319	5.415385288994335	1.808723289492967e-4	0.15203645276504738	0.8074361795368823	cg29987763_BC21	0.15203645276504738
0.8481847190335767	-0.356225644886716	5.414439668456602	1.8114080071641246e-4	0.15203645276504738	0.8062860557608431	cg39092195_BC11	0.15203645276504738
-5.374815323992078	-3.224392065470668	-5.408348814079439	1.8288018917368592e-4	0.15280060784613797	0.7988740272587282	cg32539534_BC11	0.15280060784613797
1.2804801132528656	-2.314067778841084	5.407528257558043	1.8311586517704743e-4	0.15280060784613797	0.7978749609262632	cg41074845_BC21	0.15280060784613797
0.5784976368953665	0.5132252032019096	5.39730839899611	1.8607821826664066e-4	0.154822471169389	0.7854214147432712	cg28224111_TC21	0.154822471169389
-0.5734072473622338	-3.4390814955189457	-5.393044620919822	1.8732906901336403e-4	0.15541274352683856	0.7802200460197923	cg45571235_BC11	0.15541274352683856
0.813975892890114	3.7609487925718343	5.390399036489322	1.8810966236833463e-4	0.1556106011032578	0.7769910236294884	cg33700374_TC11	0.1556106011032578
0.5660020941047657	-1.0489942042572007	5.384368329186713	1.8990193640588455e-4	0.15638470701318377	0.7696255309895417	cg29959002_BC11	0.15638470701318377
5.629827432563094	-1.4674183874253222	5.382029210810848	1.9060195337612803e-4	0.15638470701318377	0.7667668896701079	cg32560584_BC21	0.15638470701318377
1.3982112143293839	0.2565671861602272	5.379481202856957	1.9136758895652717e-4	0.15638470701318377	0.7636518175159903	cg34868395_TC21	0.15638470701318377
0.5233711672809509	2.0367429454222536	5.378943415542519	1.9152960055973057e-4	0.15638470701318377	0.7629941917854763	cg41508868_BC21	0.15638470701318377
16.98055020316678	-4.227489190116487	5.377215491603035	1.9205112993187198e-4	0.15638470701318377	0.7608808636013347	cg34620256_BC21	0.15638470701318377
-0.9278407011424815	1.0109450077494884	-5.376345652140699	1.9231423645934114e-4	0.15638470701318377	0.7598168030274088	cg34589187_BC21	0.15638470701318377
0.7916303415195303	-0.49777610643489306	5.373118929038587	1.93293579556544e-4	0.15673706782967783	0.7558683876900991	cg43711587_TC21	0.15673706782967783
-0.7178610705718262	2.241928457096611	-5.364214951982597	1.9602347010401366e-4	0.15850292138973837	0.7449629927416002	cg29963965_TC21	0.15850292138973837
-1.250153044332239	-2.1131926057205663	-5.3619516426917855	1.9672385907292423e-4	0.15862242625528905	0.7421886141069551	cg35522223_TO21	0.15862242625528905
1.5715919994507108	0.39343854373180365	5.3534933053470315	1.993648233679941e-4	0.16027970690434495	0.731811980828625	cg34593145_BO11	0.16027970690434495
-0.7216090617503284	-4.073658920185692	-5.3518065191552155	1.9989595914215465e-4	0.16027970690434495	0.7297410666944009	cg36014054_TC11	0.16027970690434495
-0.8032891053967279	0.3427581597776017	-5.348680885678019	2.0088411649500152e-4	0.16040751622222385	0.725902254749764	cg29079620_BC21	0.16040751622222385
0.9409765429391026	3.9873397825454595	5.3468111841173895	2.014776821498738e-4	0.16040751622222385	0.7236050817143544	cg34615379_BC11	0.16040751622222385
0.45738202896258273	-0.16505630249274075	5.346012502838251	2.0173180057907268e-4	0.16040751622222385	0.7226236009928293	cg41540948_TC21	0.16040751622222385
0.5003694879722819	-0.007733524943268308	5.341177856968456	2.0327730029552228e-4	0.16071416202512834	0.7166799098651753	cg46743840_TC21	0.16071416202512834
-1.8677487716784638	-1.7903266965221978	-5.339408678103894	2.0384597962140109e-4	0.16071416202512834	0.7145038137004693	cg37520522_BC21	0.16071416202512834
0.7420413940996773	2.1240149087784714	5.338076390515641	2.042753355433024e-4	0.16071416202512834	0.7128647148098644	cg40444730_TC21	0.16071416202512834
0.8500049233228508	2.8254648675628458	5.336279975852871	2.0485577911026753e-4	0.16071416202512834	0.7106540878559269	cg32109887_BC11	0.16071416202512834
1.1737327280950605	3.3767746701913164	5.3360912641275435	2.0491685525586822e-4	0.16071416202512834	0.7104218290080029	cg34863108_BC21	0.16071416202512834
-1.0277551580111997	-2.0510050636608135	-5.332694820303744	2.0601940282555549e-4	0.16094623818820522	0.7062405003580627	cg31692867_BC11	0.16094623818820522
-1.0076726776260378	0.8037891099091236	-5.331728774299456	2.0633414266942873e-4	0.16094623818820522	0.7050508225028027	cg39105806_TC21	0.16094623818820522
-0.9082535109312888	1.4560761404870917	-5.328247511523372	2.07472566355296e-4	0.16107588689582092	0.7007622497273234	cg34593053_TC21	0.16107588689582092
1.4136938319923589	1.5931343217755516	5.327029049155467	2.0787258765859017e-4	0.16107588689582092	0.6992606967770527	cg32584899_BC11	0.16107588689582092
0.5250991536484718	0.3729425769743751	5.326082871419813	2.0818377996289694e-4	0.16107588689582092	0.6980945008995532	cg34863308_TC21	0.16107588689582092
-2.921408892001056	0.41491086326572746	-5.321300832353489	2.0976411243061701e-4	0.1618623346053995	0.6921979543302408	cg35851619_BC21	0.1618623346053995
0.5519675776477819	-3.9922416330649124	5.31473205128855	2.1195560700284645e-4	0.16311489809696267	0.68409137923146	cg46762592_BC21	0.16311489809696267
0.6596738841916656	-1.1293686548576147	5.312273758568799	2.127819578486006e-4	0.1633129973273818	0.6810555407256436	cg37454356_BC21	0.1633129973273818
-1.2156198602828052	0.4995386132596464	-5.310410385079593	2.1341059498211046e-4	0.16335869677230616	0.6787536488527017	cg41070854_BC21	0.16335869677230616
0.7622180114259931	1.4426360100038684	5.301575576908186	2.164179680296567e-4	0.1652201535183855	0.6678309906194801	cg32581083_TC21	0.1652201535183855
0.5100372005947773	2.719696762445827	5.299184566718296	2.172395431963804e-4	0.1654074559005862	0.6648724629507186	cg31459184_BC21	0.1654074559005862
-1.0141203725651788	-3.280103383153804	-5.29598689906928	2.1834344660936903e-4	0.16540793675795562	0.6609141682452933	cg44366081_TC21	0.16540793675795562
1.3898473156233682	0.9319523290528764	5.295844791453349	2.183926425057139e-4	0.16540793675795562	0.6607382138817561	cg44853639_BC21	0.16540793675795562
-1.2185102458166037	-3.933880616647456	-5.290229698438405	2.2034591933447982e-4	0.16644814774990116	0.6537827587470462	cg37727316_BC11	0.16644814774990116
0.7576344848877581	1.8411577595293214	5.279922125732749	2.239797115332499e-4	0.1684135517160082	0.6409995833112898	cg44374238_BC11	0.1684135517160082
0.5484515899318813	1.1328478610683206	5.279524495215379	2.2412115225749915e-4	0.1684135517160082	0.6405060606488542	cg34859910_TC21	0.1684135517160082
-3.438761874507711	-1.5662495228874673	-5.274409594517643	2.259490023480926e-4	0.16934376272590074	0.6341550598912455	cg34879114_BC21	0.16934376272590074
3.4879101645802852	-1.5535842775940472	5.264358913229203	2.2958670495737033e-4	0.17135449284671322	0.621661431960816	cg30724014_BC21	0.17135449284671322
2.0890452852695733	-0.41718905748617147	5.262696893738231	2.3019418409987884e-4	0.17135449284671322	0.6195936451450947	cg34863559_BC21	0.17135449284671322
0.7367074311713604	-2.3393575097673076	5.261062411728144	2.307932535804632e-4	0.17135449284671322	0.6175596228040758	cg39933034_BC21	0.17135449284671322
-0.8181799722487932	2.7358529302264136	-5.25910041108571	2.3151453973449884e-4	0.17135449284671322	0.6151173720566003	cg34869191_TC11	0.17135449284671322
0.7150945067949738	-0.823413980612707	5.258823331084814	2.3161659371024118e-4	0.17135449284671322	0.6147724124870857	cg36185426_TC21	0.17135449284671322
0.9089579677470762	0.5318540677718359	5.256492470001976	2.3247697810041386e-4	0.17147081046240348	0.611869973169922	cg41139462_BC21	0.17147081046240348
-1.595324021864267	0.6388535260200474	-5.255164899264268	2.3296852841085997e-4	0.17147081046240348	0.6102164058823893	cg34868663_TC21	0.17147081046240348
0.6160957747743527	-1.3110172766864416	5.248864734915566	2.3531625191713736e-4	0.1725890266944185	0.6023647576495792	cg42977409_TC21	0.1725890266944185
0.5529257581899099	1.8704117532258957	5.247867120785821	2.356902925072707e-4	0.1725890266944185	0.6011208000518762	cg28327487_BC21	0.1725890266944185
-1.1790150373219939	-0.9888258063846531	-5.2384888452052065	2.3923737687611286e-4	0.17442958726383287	0.5894177658118283	cg32631289_BC21	0.17442958726383287
2.0452421500612683	-4.7137452176844645	5.23801229706597	2.394191164673407e-4	0.17442958726383287	0.5888226550354752	cg29986213_TC11	0.17442958726383287
0.932473602884064	-1.0612104674428575	5.229890863002223	2.4253886860955455e-4	0.1762551448971459	0.5786742251538817	cg41803820_BC11	0.1762551448971459
0.5686518076761287	-4.472603127646129	5.2270503751147475	2.4364011227465872e-4	0.1764066690657607	0.5751219259964273	cg41031773_BC21	0.1764066690657607
-0.9581641195504695	-1.5155104959922963	-5.226185476288984	2.4397647663858905e-4	0.1764066690657607	0.5740399931880784	cg32623271_TC11	0.1764066690657607
0.8065583257087453	-0.14033417107641005	5.22109476313187	2.459662437949339e-4	0.17739851829481354	0.5676690486797602	cg40475654_BC21	0.17739851829481354
0.6393487051406463	-3.287133217854616	5.217362069888742	2.47436091728528e-4	0.1780113537109623	0.562994613599173	cg34723130_TC21	0.1780113537109623
2.555234323555872	1.0118346621031993	5.215003185020768	2.4836974368503984e-4	0.17823633731197672	0.5600392705795141	cg37856509_BC21	0.17823633731197672
0.7327703097113429	-0.5946002097577802	5.205107044893449	2.523273645515655e-4	0.18062486282924406	0.5476296753423666	cg30046190_BC21	0.18062486282924406
-5.683982352581033	-2.6246285440286696	-5.202061588221825	2.5355863855964654e-4	0.18105474427499138	0.5438070978653533	cg47400592_BC21	0.18105474427499138
1.3423821092071235	1.3935665237258612	5.196532453103822	2.558102924096796e-4	0.18220929140495914	0.5368627117441571	cg29310169_BC21	0.18220929140495914
1.0087219922478778	0.27962376800943806	5.193449133431951	2.5707508045506584e-4	0.18262460230609356	0.5329877358400044	cg37651585_TC21	0.18262460230609356
0.6067634749307178	5.675573344314263	5.192014580816424	2.57665786218317e-4	0.18262460230609356	0.531184259370038	rs47959292_BC11	0.18262460230609356
0.6396645566588655	2.5815165430683185	5.184716786038775	2.606930524177805e-4	0.18431512486828544	0.5220038311656614	cg41251032_TC21	0.18431512486828544
0.519316980271769	1.5100825648942449	5.180937841193775	2.6227535652150743e-4	0.18497823363513197	0.5172461723395791	cg35655603_BC21	0.18497823363513197
0.8761723931071526	-3.6988995637394475	5.177385479649427	2.637720273005591e-4	0.1855297657386526	0.5127713857223153	cg44963597_BC21	0.1855297657386526
2.14342863663453	-2.581764357598951	5.175054891185146	2.647588367272603e-4	0.1855297657386526	0.509834363933078	cg39143244_BC21	0.1855297657386526
-3.224215187222494	-2.2026999909384295	-5.17449530064805	2.649963558712683e-4	0.1855297657386526	0.5091290158655681	cg30625466_BC21	0.1855297657386526
-0.9859912631340777	0.5734847154287923	-5.170354950627111	2.667607336772292e-4	0.18565794300221816	0.5039084330277426	cg37503597_BC11	0.18565794300221816
0.7046080079379726	1.7023345062784283	5.1702328486678715	2.6681295420572274e-4	0.18565794300221816	0.5037544263758926	cg34847647_TC11	0.18565794300221816
0.662633715457811	0.403896434157181	5.169515957303092	2.6711977167711583e-4	0.18565794300221816	0.5028501592449359	cg32423277_BC21	0.18565794300221816
0.5941681813540098	1.8326475182630275	5.1610162241773585	2.7078601200266077e-4	0.1875154014108626	0.4921216295754469	cg31342161_TC21	0.1875154014108626
-1.191297912018626	-0.8270793773507759	-5.159108463646404	2.716161678321689e-4	0.1875154014108626	0.4897117924267702	cg34878551_TC21	0.1875154014108626
1.272774740644519	0.4279395657908792	5.158796933496282	2.7175198392934624e-4	0.1875154014108626	0.48931821152272903	cg42105864_TC21	0.1875154014108626
-4.284011281971192	-3.3401204190272518	-5.155606595941882	2.7314698784248857e-4	0.188026002062797	0.4852865770224275	cg32536916_TC21	0.188026002062797
0.6163857343293349	0.7946955174221442	5.152811748797403	2.743752665572044e-4	0.18841966570632904	0.4817531876277572	cg29963326_BC11	0.18841966570632904
1.814823414846527	-1.1266373450771796	5.146596394547893	2.7712771759745737e-4	0.1898556356476137	0.4738902732405874	cg39092586_TC21	0.1898556356476137
-0.8153227304484143	-1.343515378836619	-5.144569801646441	2.7803147120219015e-4	0.1900212709728302	0.47132493892285865	cg35506941_TC11	0.1900212709728302
0.6312367443844082	1.1065659949210251	5.13933371651827	2.803809079429829e-4	0.19117182808796493	0.464693421461714	cg34941749_TC21	0.19117182808796493
1.193898902587331	0.5625781527501595	5.137425749772081	2.812422108432848e-4	0.19130468393972727	0.4622757242554787	ch732579504_BC21	0.19130468393972727
0.6596701627425827	1.8310743016702382	5.135480805812578	2.821230782822565e-4	0.1914501882291294	0.4598104830065557	cg29977105_TC21	0.1914501882291294
0.618272818073411	3.232305672739805	5.128081822500469	2.8550076117075517e-4	0.1932853620143049	0.4504258304988209	cg33854026_TC21	0.1932853620143049
-0.7782196744973178	2.1261239939628602	-5.12145280559051	2.8856316892155484e-4	0.19487387127693048	0.44200924528225816	cg41489733_BC21	0.19487387127693048
-0.5570271694798876	1.3889064766108878	-5.120073069147029	2.892049091237498e-4	0.19487387127693048	0.4402564376327902	cg40132462_TC11	0.19487387127693048
0.7213003062599963	-1.3911861551960223	5.117917307579621	2.902106062973891e-4	0.19509357034582092	0.43751707366793546	cg39171088_TC21	0.19509357034582092
-0.7845654835068725	-3.150707590209688	-5.110134040521798	2.9387241893161106e-4	0.19658144440287795	0.4276196426615817	cg30281408_BC11	0.19658144440287795
-1.5218065710064796	1.4730353744427342	-5.109867515080489	2.939986710352332e-4	0.19658144440287795	0.42728052426847185	cg44094056_TC11	0.19658144440287795
1.3940846461901728	-2.281394222435309	5.108022302938671	2.94874310800386e-4	0.19658144440287795	0.4249323783227128	cg38572387_BC21	0.19658144440287795
-1.784065245912462	-1.4409924529408389	-5.106201289393033	2.9574116287801324e-4	0.19658144440287795	0.4226144142474233	cg34098044_TC21	0.19658144440287795
-1.0861712260667185	-1.743770416625886	-5.105977130227777	2.9584805428337665e-4	0.19658144440287795	0.42232904050116993	cg34895762_BC21	0.19658144440287795
0.9284867464340163	1.4585908306616386	5.101060371291295	2.9820290684604093e-4	0.19768855521975995	0.4160672688049667	cg38735839_BC21	0.19768855521975995
-1.295842106426583	-1.3480973942781393	-5.097328785369882	3.0000331141789334e-4	0.19842384917628175	0.4113119230884452	cg32631292_BC21	0.19842384917628175
1.095420345399589	-1.672063086884292	5.093959586628648	3.0163871553972736e-4	0.19904688113949137	0.407016192070885	cg46831955_BC21	0.19904688113949137
-1.2088466195368848	0.14605576671502057	-5.089226377747276	3.0395209767664826e-4	0.20011341660110524	0.40097783171052903	cg39089795_BC11	0.20011341660110524
1.0048779452109153	-3.6623770458623404	5.080422079862104	3.083051271846881e-4	0.20208633905657916	0.38973488344782936	cg38893181_TC21	0.20208633905657916
-0.7036382871947324	0.4518814928314738	-5.080318377020092	3.083567897815073e-4	0.20208633905657916	0.3896023719283557	cg43966193_TC11	0.20208633905657916
1.9239563414800092	-3.089395317319349	5.07381904847292	3.1161289156671234e-4	0.20375508092078534	0.38129359699024246	cg34613205_BC21	0.20375508092078534
0.5057306457168287	-2.6521735201548555	5.069988977636882	3.1354866926189224e-4	0.20412004080833918	0.3763935913396308	cg37455347_BC21	0.20412004080833918
0.7745334495568446	2.948159906939073	5.069170904599989	3.13963775974776e-4	0.20412004080833918	0.3753466404253061	cg41068624_TC11	0.20412004080833918
0.6420487260962282	0.3720165082800512	5.067411895240521	3.1485829501152834e-4	0.20412004080833918	0.3730950859423041	cg29071591_TC21	0.20412004080833918
1.1787341711144603	-0.12443454406418267	5.067084148576483	3.1502526245841907e-4	0.20412004080833918	0.37267550339942357	cg34996717_TC21	0.20412004080833918
0.5337369724793402	0.07510260107697236	5.065709615800916	3.157265219261543e-4	0.20412004080833918	0.37091560701794357	cg33843408_BC21	0.20412004080833918
-0.6517207291244986	1.4735056938574245	-5.064177192680298	3.1651027330177107e-4	0.20416690775567053	0.36895314637471444	cg44098287_BC21	0.20416690775567053
9.71119077493525	-10.952295389805002	5.056865192501643	3.202782911244255e-4	0.20613426786382588	0.3595832904207974	cg47352964_BC11	0.20613426786382588
-4.374538703216596	-3.3277689373485315	-5.04923387550014	0.00032426129937207575	0.20823088587193367	0.3497938150210276	cg33846689_BC21	0.20823088587193367
-0.7488655092794394	-5.5312053353120225	-5.046825479815991	3.255291173581465e-4	0.20823967672386198	0.3467021060718576	cg33517546_BC11	0.20823967672386198
1.132567394326923	3.1386415533620817	5.0456836399512115	3.261320237740655e-4	0.20823967672386198	0.34523593107793715	cg30528325_BC11	0.20823967672386198
0.7675275647947459	-2.6834655103029332	5.045079806980128	0.00032645133086827343	0.20823967672386198	0.3444604853157216	cg31748359_TC11	0.20823967672386198
1.6095615942013717	1.957557828774966	5.040883615244243	3.286793941705681e-4	0.20919605342940484	0.33906986986418897	cg36549722_BC21	0.20919605342940484
-0.7065431027128568	1.703088191854019	-5.038076002967529	3.301790993235146e-4	0.2092678498199158	0.33546128761361693	cg30470020_TC21	0.2092678498199158
-1.4734093255794338	0.09552827546553747	-5.03684498622439	3.3083892655523485e-4	0.2092678498199158	0.33387862559606063	cg29054766_TC21	0.2092678498199158
0.5316595970173412	1.8184212881032342	5.036051792135389	3.312648156643507e-4	0.2092678498199158	0.3328587053955223	cg31705783_TC21	0.2092678498199158
-1.1858977158186637	1.4714838695704673	-5.034254209670451	3.3223212885211443e-4	0.2092678498199158	0.33054687735100874	cg39103188_TC21	0.2092678498199158
-0.8518327799803793	-0.5874578752912581	-5.032678609235829	3.330824359315366e-4	0.2092678498199158	0.32852004932378787	cg41653057_TC21	0.2092678498199158
1.2165283434295562	2.017629979439984	5.032523305478044	3.331663729932121e-4	0.2092678498199158	0.328320244402879	cg41772685_TC21	0.2092678498199158
-0.4860208415664422	1.976777215646168	-5.025598049345184	3.369320049252339e-4	0.21117103059779124	0.31940612550382674	cg43318592_BC11	0.21117103059779124
0.9823957175862086	1.5640081644202222	5.021842081032065	3.389930485190433e-4	0.21199990104006833	0.31456781608016016	cg47396853_BC21	0.21199990104006833
-0.5919973527123001	-0.39447318901360523	-5.018344826800728	3.409240642322392e-4	0.21274402747361795	0.31006045627823475	cg39050914_BC21	0.21274402747361795
0.6453297068937383	0.9828968719712029	5.012757283089236	3.440333111068097e-4	0.21390171581539222	0.30285443703702697	cg45456770_BC21	0.21390171581539222
-1.1592479539001443	-0.7180030153026977	-5.01115635568751	3.4492965641103436e-4	0.21390171581539222	0.3007887378631242	cg39142413_TC11	0.21390171581539222
0.6535780615536195	-3.870869109951812	5.011004536245732	3.450147863526445e-4	0.21390171581539222	0.3005928188079299	cg35580424_BC21	0.21390171581539222
3.6075250628431212	1.0751310499938491	5.007934961069468	3.467407475262777e-4	0.214419246322096	0.2966307090155178	rs230933543_BC11	0.214419246322096
1.5463865255642197	-0.9402696229996643	5.005774576710655	3.479609379471981e-4	0.214419246322096	0.29384112254612127	cg31870566_BC21	0.214419246322096
0.5678638593104721	2.064870621375277	5.005545708581106	3.4809046781430667e-4	0.214419246322096	0.29354554771402697	cg44284327_TC11	0.214419246322096
0.8237940439388112	3.4342729946081945	4.9948308379945505	3.5421182208118866e-4	0.21772270562827664	0.2796969855821061	cg36974272_BC11	0.21772270562827664
2.1430049037573173	-2.401466481821922	4.990059438584968	3.569740717293948e-4	0.21895172497846746	0.2735233944716011	cg42953241_BC11	0.21895172497846746
0.9202421801709826	1.200520947242105	4.984843051371999	3.6001989658074606e-4	0.2203490646343351	0.2667692954576495	cg34624719_TC21	0.2203490646343351
0.5984510194413639	0.94413062499532	4.97800918015889	3.640516151057463e-4	0.22234258748107333	0.25791339815600445	cg41137661_BC21	0.22234258748107333
-0.6126715418087354	-1.0324643863560845	-4.971337203850844	3.68033689846349e-4	0.2242973899583747	0.24925908931565388	cg34628185_BC21	0.2242973899583747
0.5451515316996642	1.4043441568377373	4.967658442205645	3.702488886448094e-4	0.2247884185919268	0.24448385160070885	cg44098522_BC21	0.2247884185919268
0.824210001738607	-0.8573549462946957	4.967399102496484	3.704055808882821e-4	0.2247884185919268	0.24414712122493132	cg29885730_BC21	0.2247884185919268
0.982990370814024	1.954067178175703	4.959521400579935	3.7519867249188285e-4	0.2267564466072989	0.23391276690055562	cg45956576_TC11	0.2267564466072989
0.6639830256128515	-0.2006188559747116	4.959472873393682	3.7522839971596233e-4	0.2267564466072989	0.23384968757408586	cg45005677_BC11	0.2267564466072989
0.561647917168457	1.1163043829526889	4.952046544787563	3.7980702831216724e-4	0.2290228008665565	0.2241913317754083	cg35198725_TC21	0.2290228008665565
-1.8890195305373823	-7.590873394316586	-4.950374906526055	3.8084574282655015e-4	0.2290228008665565	0.22201588965175834	cg35691480_BC11	0.2290228008665565
0.6227636536680807	-0.3891203636632512	4.949375878385695	3.814679406443492e-4	0.2290228008665565	0.220715528537208	cg37163852_TC21	0.2290228008665565
0.581172136786135	0.3040988110232346	4.9482505487178825	3.821700805263214e-4	0.2290228008665565	0.2192505527306663	cg45913552_BC21	0.2290228008665565
0.5362855204910608	2.594504085917169	4.943117096744151	3.85390346569677e-4	0.23047145621422038	0.2125648059272347	cg30351329_BC21	0.23047145621422038
0.6207130871831594	0.8416946881723336	4.939392838202181	3.8774447244524344e-4	0.23109383678082193	0.20771137825303487	cg29968756_TC11	0.23109383678082193
-0.46162768892436756	1.5971591930131366	-4.938690187764135	3.8819031575925865e-4	0.23109383678082193	0.20679540653064699	cg46366827_TC21	0.23109383678082193
1.7058915397531398	-1.428040078181093	4.936699519584155	3.894563583550643e-4	0.23109383678082193	0.2041998940911185	cg34613167_TC22	0.23109383678082193
-0.7938881573139369	-1.8444472705866073	-4.936327446702874	3.8969347395431035e-4	0.23109383678082193	0.2037146908069687	cg29986233_BC11	0.23109383678082193
1.4148993554223943	0.0684010549218749	4.934312530675205	3.9098018578992167e-4	0.23109383678082193	0.20108669387720646	cg34602183_BC21	0.23109383678082193
0.7499531996427393	-0.4012438904986556	4.9338729866661035	3.912614689966189e-4	0.23109383678082193	0.20051331131980898	cg44097005_BC21	0.23109383678082193
2.3227737280808842	0.9215853747694785	4.9323848493993765	3.9221537380758673e-4	0.23118156684079624	0.1985717845935122	cg33250199_BC21	0.23118156684079624
-0.6431133083545786	-1.6291611632958916	-4.930202970247857	3.936183966232641e-4	0.23153311629243437	0.1957244272545271	cg42239748_BC11	0.23153311629243437
-13.712862438011808	-6.982673965208961	-4.91780401960605	4.016922233254509e-4	0.23538619238232053	0.1795273612641619	cg37543680_BC21	0.23538619238232053
0.8204099152056157	0.42314422661878537	4.916114951998592	4.02805501414345e-4	0.23538619238232053	0.17731873053924385	cg35608333_TC11	0.23538619238232053
-0.9094095522367641	0.8874507850767491	-4.914440419510562	4.03912402930653e-4	0.23538619238232053	0.17512859527112123	cg38511362_TC21	0.23538619238232053
3.904191693470008	0.5265275120269222	4.9144197313357285	4.039260982415353e-4	0.23538619238232053	0.17510153385175897	cg32586751_TC21	0.23538619238232053
1.0876578796522833	-0.47976764953880197	4.9139021074213876	4.0426891776514204e-4	0.23538619238232053	0.1744244243169284	cg39764374_TC21	0.23538619238232053
1.1523767967157887	-6.077724777855427	4.904679114303356	4.1042882671525117e-4	0.2384890581146009	0.16235158311461007	cg44188448_TC11	0.2384890581146009
6.503467789918771	1.3947425993527591	4.9013187484041705	4.126976327621237e-4	0.23932294037245982	0.1579490537522732	rs214721427_BC11	0.23932294037245982
0.7026901526459435	-2.1331736110589086	4.889403264595747	4.2084943369996174e-4	0.24293895027579934	0.14232169431889474	cg28958341_TC21	0.24293895027579934
-4.883853709559936	-0.3596334797297215	-4.889143376290617	4.210291075690996e-4	0.24293895027579934	0.1419805600330717	cg36180606_BC21	0.24293895027579934
0.5807388359534313	0.9185326473753814	4.887168709127889	4.223969315147281e-4	0.24293895027579934	0.13938817555168193	cg34603162_TC21	0.24293895027579934
0.7430686081400061	0.6311502777289089	4.886837346133097	4.2262691934854814e-4	0.24293895027579934	0.13895308614090052	cg39430538_TC11	0.24293895027579934
0.5101711330933412	1.4786300382029507	4.8860630186878735	0.00042316486722835626	0.24293895027579934	0.13793629387130313	cg44016337_BC21	0.24293895027579934
1.1312273155167434	1.3537973743157303	4.876020458412579	4.302073067272151e-4	0.24648903671865688	0.12473928918375865	cg28611274_BC21	0.24648903671865688
0.5484440976470473	2.590507921250112	4.865035547671363	4.380518627774036e-4	0.2501323179563006	0.11028306383391939	cg40937416_TC21	0.2501323179563006
0.5424625798471303	2.0340537658279074	4.863971936558612	4.388193527149121e-4	0.2501323179563006	0.10888218648200798	cg47380534_TC21	0.2501323179563006
-0.920574719760437	0.04916543118435262	-4.863472481783519	4.391802412470841e-4	0.2501323179563006	0.10822428640995785	cg34601708_TC21	0.2501323179563006
-0.8209176517418868	1.335974805421524	-4.861171141483111	4.408471437173469e-4	0.2502078595549702	0.10519229521648565	cg41139357_TC21	0.2502078595549702
0.6505610493861893	-1.608135587539605	4.860883187426864	4.4105618162276576e-4	0.2502078595549702	0.10481285155062814	cg29990288_BC21	0.2502078595549702
1.3456850575867823	-0.24535409975923952	4.858486825085733	4.42799847363513e-4	0.25070157038598895	0.10165452954607002	cg29112894_BC21	0.25070157038598895
0.6605676409714327	-3.07157614518972	4.851749799800338	4.47740833024019e-4	0.25262354331451053	0.0927698151907892	cg40011795_BC11	0.25262354331451053
0.7180706084255657	-0.5089866894594479	4.85146002089762	4.479546544054551e-4	0.25262354331451053	0.09238747437888417	cg46488095_TC21	0.25262354331451053
0.5431656768431598	1.0927256212047232	4.847166685063793	4.511352137128369e-4	0.25342341206161906	0.08672097678760426	cg34929753_BC21	0.25342341206161906
0.8886607878335471	-3.167166172024159	4.847161997778131	4.5113869905412764e-4	0.25342341206161906	0.08671478852539938	cg29588674_TC21	0.25342341206161906
-1.1712217438300092	0.8606471414956788	-4.845914926014912	4.5206699445706465e-4	0.2534488882009774	0.0850682350791434	cg40641233_TC21	0.2534488882009774
0.7532626898003274	-3.2423243894862024	4.839519458772601	4.5685929455419765e-4	0.255341963863462	0.07661966797133246	cg29847136_BC21	0.255341963863462
1.7421218559118858	1.673389241109199	4.839037392406505	4.5722267697550763e-4	0.255341963863462	0.07598254804836291	cg34593145_BC11	0.255341963863462
0.6262950420950868	2.7993355842218595	4.835754512539527	4.597054069452385e-4	0.2562299748808363	0.0716426381982389	cg40754824_BC21	0.2562299748808363
-2.0068362229068875	0.6024232179647743	-4.832500570059367	4.6218023327358596e-4	0.2564240428782537	0.0673390686237667	cg29056104_BC21	0.2564240428782537
-0.6783524066111344	-4.539293739385541	-4.831121222805203	4.6323353362367185e-4	0.2564240428782537	0.06551420905252847	cg31985369_BC11	0.2564240428782537
0.8609157733413667	-1.3344194491184869	4.829608976771245	4.643912170176404e-4	0.2564240428782537	0.06351313263582181	cg38820457_BC21	0.2564240428782537
0.7615768831303005	0.8161326104025491	4.828747071351714	4.650523987532861e-4	0.2564240428782537	0.06237243402016279	cg32534705_BC21	0.2564240428782537
-0.6893763679347372	-0.792850588929587	-4.8282836068972035	4.654083387006888e-4	0.2564240428782537	0.061759001423620674	cg29646336_TC11	0.2564240428782537
0.647306828926729	1.2032174444768426	4.825883698045063	4.6725604823602985e-4	0.2564240428782537	0.05858191046274097	cg37228324_TC21	0.2564240428782537
-0.5435007721368625	-2.146006319180462	-4.82473034044071	4.681467677874517e-4	0.2564240428782537	0.05705468313989215	cg29983704_BC21	0.2564240428782537
-1.877935585600357	-0.4155330584770424	-4.824275179778875	4.684987717438226e-4	0.2564240428782537	0.05645191283500228	cg33846288_BC21	0.2564240428782537
0.7113921979955915	-3.567611495626788	4.823964099407927	4.6873950941844577e-4	0.2564240428782537	0.056039926960458786	cg34500377_TC21	0.2564240428782537
-0.5731205423050869	-2.9936263792595197	-4.823644898939716	4.689866661246583e-4	0.2564240428782537	0.055617168977776466	cg43639621_TC21	0.2564240428782537
0.629406953387931	0.5141888556508121	4.820611332140267	4.71342398919546e-4	0.25722212093128455	0.051598514511125515	cg33536902_TC11	0.25722212093128455
1.4230067615007238	3.228702772182771	4.81622907932392	4.747674315338386e-4	0.2585996038364105	0.04579029612337848	cg34925947_BC11	0.2585996038364105
1.34481889410833	2.5220928338956616	4.812778424706994	4.7748274864012856e-4	0.2593778324170021	0.04121438605675287	cg29310515_TC21	0.2593778324170021
0.7779483850233646	-2.7196204683162004	4.812119142078311	4.780033908677725e-4	0.2593778324170021	0.04033986863005712	cg32236231_TC21	0.2593778324170021
1.151653341384205	4.5593806086795645	4.810545274018511	4.792487027439628e-4	0.259562905891801	0.03825186719713436	cg39782241_TC11	0.259562905891801
0.6635800316391531	-1.0674462336257562	4.808156334806306	4.811454492688493e-4	0.2600994373119081	0.03508168664562206	cg36563551_TC21	0.2600994373119081
0.46329929223771416	-1.3384039373658327	4.805242870934738	4.834693288905007e-4	0.26086441890604933	0.031214062771208972	cg46293711_TC21	0.26086441890604933
0.6287387171493075	-1.1909071885706406	4.803591098856374	4.8479207263212043e-4	0.26108736294380896	0.029020658483108974	cg46031209_TC21	0.26108736294380896
0.526777428543391	-1.2973040888103826	4.791977924716564	4.941998908069759e-4	0.26565557800775735	0.013585598829331857	cg46871684_TC21	0.26565557800775735
0.6387520352049294	2.725063640979229	4.790018385869474	4.95806121005871e-4	0.26600999044317986	0.010978794159530736	cg40806215_TC21	0.26600999044317986
0.6533483008347999	0.5198776477548227	4.787843927320325	4.975949386060231e-4	0.26600999044317986	0.008085273465555431	cg29963329_BC21	0.26600999044317986
0.6464247369318196	0.2061944286300338	4.787790090583301	4.976393132485197e-4	0.26600999044317986	0.008013622952687705	cg28414294_TC21	0.26600999044317986
0.5075659870808611	2.761372111287291	4.785757365665155	4.993178196381089e-4	0.2664111154779167	0.005307919861488486	cg42601220_BC21	0.2664111154779167
0.505414153330602	3.40568901060301	4.780221647279451	5.03919099819042e-4	0.26836730538600373	-0.002064269299416388	cg28240483_BC11	0.26836730538600373
0.6815360926616503	3.542050484006489	4.775507500915832	5.07872584865145e-4	0.2696865997069686	-0.008346652997913928	ch859458457_BC21	0.2696865997069686
-1.3487978131785112	-1.3879962543531998	-4.775029360055613	5.082753891010975e-4	0.2696865997069686	-0.008984077175355765	cg29959890_TC11	0.2696865997069686
0.5843579846382491	1.18211498401061	4.770117334411816	5.124329412251668e-4	0.27046479219220826	-0.015534815080189723	cg40788451_TC21	0.27046479219220826
0.8905525155521747	1.1034750032971645	4.7691586629161105	5.13248518637401e-4	0.27046479219220826	-0.016813814121888093	cg38650771_BC12	0.27046479219220826
0.6763934958356161	1.457206726753819	4.767761087944743	5.14439929443689e-4	0.27046479219220826	-0.018678664677024948	cg32384927_TC21	0.27046479219220826
-3.0985341375720323	-4.778326719565573	-4.764991074958676	5.168099092902617e-4	0.27046479219220826	-0.022375855436127523	cg30548266_TC11	0.27046479219220826
3.0690364593337907	-3.5287903554539795	4.764807195229771	5.169676390015825e-4	0.27046479219220826	-0.02262133182732473	cg36234980_BC11	0.27046479219220826
-0.607189565201637	-1.424417087156869	-4.763667419266049	5.179464523851395e-4	0.27046479219220826	-0.024143048553948887	cg30546679_TC21	0.27046479219220826
0.5606084625929297	1.4981353217862796	4.763283840421909	5.182762983909937e-4	0.27046479219220826	-0.024655217454889744	cg44587027_TC21	0.27046479219220826
1.0292276304902677	1.253252517256712	4.7632824942442396	5.182774563803536e-4	0.27046479219220826	-0.02465701496820838	cg32584898_TC21	0.27046479219220826
0.44249668848516066	3.1375521071466688	4.763236982901325	5.183166070831836e-4	0.27046479219220826	-0.0247177851794671	cg38983504_BC21	0.27046479219220826
1.040009799659921	-2.8366095031918936	4.762252500735104	5.19164258832631e-4	0.27046479219220826	-0.026032431265227807	cg38665335_BC21	0.27046479219220826
0.5437819951600535	-0.602604339897797	4.7547570927195455	5.256658022649008e-4	0.27327719469150236	-0.03604723193113735	cg43638860_BC21	0.27327719469150236
0.5998326541003467	-0.12703234189463203	4.753840412813883	5.264667781376095e-4	0.27327719469150236	-0.037272718549576034	cg31692587_TC21	0.27327719469150236
0.8268599895227169	-3.562033380110188	4.750900208072854	5.29044521938402e-4	0.2741195487769283	-0.04120441636887939	cg41549232_BC21	0.2741195487769283
1.936916570179637	-3.42959107707871	4.74825435042843	5.313755284198839e-4	0.2748312530323021	-0.04474382503731267	cg47038130_TC21	0.2748312530323021
-1.0645233521701285	-0.5171995028164246	-4.743186155662897	5.358707658070642e-4	0.2757686573859285	-0.05152711841750879	cg42907799_BC11	0.2757686573859285
-4.067178670164771	-4.6870639206548415	-4.742892727865135	5.361322406962627e-4	0.2757686573859285	-0.051919983545859694	cg42249641_BC21	0.2757686573859285
1.3638272050789593	-2.995604581386826	4.7424283489887085	5.365463245223045e-4	0.2757686573859285	-0.05254176329082938	cg46504877_TC21	0.2757686573859285
-1.9249636143579678	0.5649249962679577	-4.741885551263924	5.370307593754887e-4	0.2757686573859285	-0.05326859056877087	cg39336756_TC21	0.2757686573859285
4.735513367522463	0.5320243411088827	4.737010626117688	5.414021465169591e-4	0.2774610884519281	-0.05979865598896161	cg32583784_TC21	0.2774610884519281
-0.8939279502826016	-4.479886153953746	-4.735802017368441	5.424916812894394e-4	0.2774610884519281	-0.06141826728218458	cg29512561_BC21	0.2774610884519281
0.6917049781814435	1.5177766456524762	4.73498846372931	5.432263776693384e-4	0.2774610884519281	-0.06250862637938681	cg34901907_BC21	0.2774610884519281
0.8938404629600503	-1.8255153359662113	4.730171362842744	5.475980038299271e-4	0.27919717051399745	-0.06896712151811535	cg42035892_TC21	0.27919717051399745
0.7812773060952094	-2.8082898673301617	4.727500098633077	5.500381298881976e-4	0.2799440517454027	-0.07255037910528372	cg43749424_BC21	0.2799440517454027
3.6046650822624846	-0.21481897009175172	4.7245388744122385	5.527564633067916e-4	0.2800519490661465	-0.076524073732406	cg34855918_BC11	0.2800519490661465
1.0904691388211734	0.767827882404304	4.723410825921587	5.537956886667409e-4	0.2800519490661465	-0.07803822238683544	cg39430393_TC21	0.2800519490661465
2.0882157010800846	-1.456674338141147	4.723077515174876	5.541031464763867e-4	0.2800519490661465	-0.0784856595520349	cg35850990_TC21	0.2800519490661465
-4.952662151067157	0.7176863298544567	-4.7230239091792585	5.541526112857384e-4	0.2800519490661465	-0.07855762221423923	cg39143077_TC21	0.2800519490661465
0.5492907560273509	0.6230595293014674	4.719086321702289	5.577987076761764e-4	0.28120090081796334	-0.08384498004227314	cg28806543_TC21	0.28120090081796334
0.6825099377464501	-1.0440577431743125	4.71845530661808	5.583853456409653e-4	0.28120090081796334	-0.08469255746719018	cg32077471_TC21	0.28120090081796334
0.6115914107923182	-0.4913677899356126	4.71665258996825	5.60064851573017e-4	0.28155274193351054	-0.08711435001818213	cg44191921_TC21	0.28155274193351054
0.5685051802734788	2.8132484903690207	4.713986694506413	5.62558258893538e-4	0.28231179757935326	-0.09069680498758093	cg31529245_TC21	0.28231179757935326
0.6378312905324304	1.8338092554395775	4.710074331574007	5.662385876081682e-4	0.2836350613468733	-0.09595655710389739	cg41654946_BC11	0.2836350613468733
0.5531813830681687	4.261272230871107	4.709087037014804	5.671713123605827e-4	0.2836350613468733	-0.09728429758039248	cg43762986_TC11	0.2836350613468733
0.6048402330379083	1.9596118394776185	4.7061946309453635	5.699131362439249e-4	0.2843564675042578	-0.10117507820713278	cg38368350_BC21	0.2843564675042578
0.7239897719943728	0.05301618262332365	4.7051779713529065	5.708801661034597e-4	0.2843564675042578	-0.10254301130763555	cg30245320_TC21	0.2843564675042578
0.8316450568768432	-0.45180873821384016	4.702909097202103	5.730444926398739e-4	0.2843564675042578	-0.10559648113713926	cg29959003_TC21	0.2843564675042578
0.6497460586479864	0.6252792443217154	4.702868019120582	5.730837570987963e-4	0.2843564675042578	-0.10565177276739135	cg36182697_TC21	0.2843564675042578
0.8456773928853316	-1.5056640509459573	4.698990711906047	5.76802610070392e-4	0.2843564675042578	-0.11087202376161187	cg38737809_BC21	0.2843564675042578
-2.1934891353865313	1.3476819148936643	-4.698908920981468	5.768813304498368e-4	0.2843564675042578	-0.11098217244999198	cg31689840_BC21	0.2843564675042578
0.6920009493523462	0.5075390090185087	4.697627142335651	5.78116462176089e-4	0.2843564675042578	-0.11270851176430252	cg38729789_BC21	0.2843564675042578
0.7653494815399409	4.07548139322302	4.696798156275907	5.789167559758341e-4	0.2843564675042578	-0.11382517080032173	cg28222327_TC11	0.2843564675042578
0.6237137257610299	-3.614307226260386	4.6967431575492995	5.789698922045006e-4	0.2843564675042578	-0.11389925936987133	cg45188865_BC21	0.2843564675042578
0.8390318419980085	5.164350134338645	4.69636051204667	5.793397212524965e-4	0.2843564675042578	-0.11441473444735895	cg42149727_BC11	0.2843564675042578
-0.7204241341437502	0.3318061022680945	-4.6961837412226	5.79510654903295e-4	0.2843564675042578	-0.11465287732776552	cg37033211_TC11	0.2843564675042578
0.6741848937620012	2.1546697546438782	4.694907998601168	5.807458402274731e-4	0.28447626866432796	-0.11637170170721678	cg44890041_TC21	0.28447626866432796
0.5200798946981555	1.7041820097847573	4.692032133632969	5.835404152450984e-4	0.2853582217991576	-0.12024744749137817	cg42878141_TC11	0.2853582217991576
1.10385558124819	-1.7952275460411378	4.688794998851219	5.867029249676641e-4	0.2861903169878269	-0.12461181909745456	cg29971528_TC21	0.2861903169878269
3.0225753726783227	0.7274793820974652	4.688251136976476	5.872360101230797e-4	0.2861903169878269	-0.1253452466111762	rs230933543_BC21	0.2861903169878269
0.5045883328529726	0.7568424128669924	4.686800392615915	5.886604934110216e-4	0.28625225453517755	-0.12730191051726525	cg28120874_TC21	0.28625225453517755
-4.731192420355645	-2.585067936631631	-4.6843788759539375	5.910462525798694e-4	0.28625225453517755	-0.13056871356242272	cg36181927_BC21	0.28625225453517755
1.7414777347139239	1.435950023022992	4.683013759513971	5.923956773730706e-4	0.28625225453517755	-0.13241081204050698	cg36463979_BC21	0.28625225453517755
1.222946544409698	2.012804654788335	4.682917150152054	5.924912985416349e-4	0.28625225453517755	-0.13254118991705877	cg34604468_BC21	0.28625225453517755
0.4478727292448639	2.2445272894020567	4.682109944793929	5.932908799284982e-4	0.28625225453517755	-0.13363060756852274	cg32104529_BC21	0.28625225453517755
12.342200966256891	-8.095921626751217	4.682053911942061	5.933464255301538e-4	0.28625225453517755	-0.13370623469949372	cg30052240_TC11	0.28625225453517755
-0.3775942608897379	0.6993023645193369	-4.680953877764175	5.944379989180648e-4	0.28629769729770216	-0.13519105507228435	cg34873411_TC11	0.28629769729770216
1.096049323841651	-3.49686035719767	4.679785713806247	5.955994833521182e-4	0.2863766025062404	-0.13676807056701623	cg42635547_TC21	0.2863766025062404
0.7263011341175276	0.9596593698509154	4.677502044715877	5.978769718291649e-4	0.28699094442067186	-0.13985170812327308	cg29352063_BC21	0.28699094442067186
0.8453588553919098	4.190037475130127	4.674211865974124	6.011743111392206e-4	0.28730637396334724	-0.14429605330078932	cg44199113_BC11	0.28730637396334724
-1.466668803543698	1.4577981915274059	-4.674078709073015	6.013081585437189e-4	0.28730637396334724	-0.14447596070495816	cg33233641_TC21	0.28730637396334724
1.3704460182173754	4.48651499539767	4.673851345638672	6.01536773217111e-4	0.28730637396334724	-0.14478315715863843	cg28592878_BC11	0.28730637396334724
0.6893576355032662	2.701184802658323	4.671396048132916	6.040113956759683e-4	0.2880090882537985	-0.14810115213681296	cg40319831_BC21	0.2880090882537985
0.5562201537224256	-1.6904164873032226	4.668560308793011	6.068827398271714e-4	0.2888654339705169	-0.1519345842174893	cg45903493_BC21	0.2888654339705169
0.6370611973878935	-1.3435696342115324	4.667637744773962	6.07819969058325e-4	0.2888654339705169	-0.15318203770782102	cg40360951_TC11	0.2888654339705169
-2.2789865174044985	-1.047000480617542	-4.665835523611395	6.096552179633765e-4	0.28925872779568135	-0.15561936036833757	cg29056510_BC21	0.28925872779568135
0.6271059566971129	-0.6054944934538696	4.663946052129786	6.115855542582975e-4	0.28969576460370344	-0.1581752946542414	cg41572394_BC21	0.28969576460370344
0.7051845646365846	3.4462248436773097	4.6606441453029985	6.149742684656566e-4	0.2908210276162549	-0.16264337396658224	cg34372414_BC21	0.2908210276162549
0.43192593559045545	0.11685444094215916	4.658808662642977	6.168665110994036e-4	0.29123607238665095	-0.16512794510025497	cg36240778_BC21	0.29123607238665095
0.5376864986950047	0.2917425339089364	4.657157285516207	6.185741699231395e-4	0.2914628608355072	-0.16736381138558265	cg31578696_TC21	0.2914628608355072
4.64172063037818	-1.0990126214100508	4.656381970341222	6.19377617521893e-4	0.2914628608355072	-0.16841370745391426	cg34599057_BC21	0.2914628608355072
0.6694305292837543	2.9593194309168087	4.654335869909945	6.215032171275956e-4	0.2919844492250021	-0.17118495000279044	cg34727602_BC21	0.2919844492250021
-0.6864090079389653	-4.206220444474794	-4.652143514588828	6.237892403817693e-4	0.2925795775352727	-0.1741550974104369	cg37561491_TC21	0.2925795775352727
1.2543056905235979	3.74108075197817	4.6485552789079705	6.275498158172781e-4	0.29353292914201634	-0.17901817096915806	cg47287125_TC11	0.29353292914201634
0.7647376332688216	0.7174378945104066	4.6482536744641365	6.278669865640064e-4	0.29353292914201634	-0.17942703330629595	cg34038660_TC22	0.29353292914201634
-0.7737875088133306	-3.024937209027467	-4.646310463363119	6.299145217840482e-4	0.29401132272863584	-0.18206168075535967	cg44261297_TC21	0.29401132272863584
-3.4532983371886927	1.633168789728797	-4.642737227443593	6.336978753148747e-4	0.2952970375148292	-0.1869080815750923	cg46488714_TC21	0.2952970375148292
-0.8643298180106811	-4.251053179165893	-4.641256132761534	6.352730361249958e-4	0.2953555942448541	-0.18891755597268478	cg38212738_BC21	0.2953555942448541
-0.49282954168841986	0.2257951855802499	-4.6406851247370575	6.358814047842529e-4	0.2953555942448541	-0.1896923736050491	cg46608190_TC21	0.2953555942448541
-0.5445844543665943	1.479732791575764	-4.638784285181138	6.379110170712442e-4	0.2958196404689833	-0.19227209102610576	cg29974195_BC11	0.2958196404689833
3.5577380617602645	1.8660182353818537	4.636203887042269	6.406770920257758e-4	0.29629557186924316	-0.19577508293167067	cg34257020_TC21	0.29629557186924316
-13.665368609820067	-6.780296050598316	-4.634299232547359	6.427268585023532e-4	0.29629557186924316	-0.19836147514891067	cg31183104_BC11	0.29629557186924316
1.4295207855397083	1.0901357482888683	4.632334736758638	6.448482247270374e-4	0.29629557186924316	-0.2010297938984369	cg39142344_BC21	0.29629557186924316
0.5835898423591583	5.195241820110268	4.631719088272382	6.455145430759781e-4	0.29629557186924316	-0.20186615089310145	cg38192533_BC11	0.29629557186924316
0.5864730820434053	-0.18028970985932485	4.631682677164886	6.455539735202121e-4	0.29629557186924316	-0.20191561737526165	cg34848060_BC21	0.29629557186924316
1.218724724951829	1.1401161484893163	4.6316416836902805	6.455983693371709e-4	0.29629557186924316	-0.20197130953185827	cg28782407_TC21	0.29629557186924316
0.4666650132146577	1.84711878660674	4.630178363356217	6.471852379393759e-4	0.29629557186924316	-0.20395951301632564	cg34868137_BC21	0.29629557186924316
0.7328603433782743	0.6296567543599471	4.629178093027641	6.482723120637869e-4	0.29629557186924316	-0.2053187893864834	cg32663431_BC21	0.29629557186924316
0.796975408269961	-1.189874154592415	4.6291588597366555	6.482932331607418e-4	0.29629557186924316	-0.20534492739604726	cg44422093_TC21	0.29629557186924316
0.8165055297936089	0.7276869135406593	4.627520604116904	6.500778514892871e-4	0.29629557186924316	-0.20757155171775743	cg40750223_BC21	0.29629557186924316
0.5454343178982519	1.5778101996614262	4.627324681128383	6.502916226358585e-4	0.29629557186924316	-0.20783787061449388	cg38136704_BC21	0.29629557186924316
0.6136094870047883	2.999771443745707	4.6257804066731465	6.519791570470928e-4	0.2965936878452741	-0.20993724422862758	cg34033048_TC21	0.2965936878452741
1.2202016372041815	-2.481849256351572	4.622998555607118	6.550306614832955e-4	0.2975103661056645	-0.21372010221780524	cg37608996_TC21	0.2975103661056645
0.7718814325129854	0.29748883725651515	4.621149639368666	6.570670721016642e-4	0.297741371917736	-0.21623507186531654	cg45043203_TC21	0.297741371917736
0.9869935026846889	1.3849922989632033	4.620263684973409	6.580452182572593e-4	0.297741371917736	-0.21744039426642647	cg48343900_TC21	0.297741371917736
0.6334950460405402	2.0590493802270746	4.619715685409847	6.586510056358207e-4	0.297741371917736	-0.21818600489933804	cg46024192_BC21	0.297741371917736
0.6256088852285919	2.2522587412462824	4.61655234818189	6.621593612133388e-4	0.2985553377015316	-0.22249108171682774	cg28159597_BC21	0.2985553377015316
-0.8828021793981273	-4.513176176144269	-4.616217576568705	6.62531789290631e-4	0.2985553377015316	-0.2229467843910724	cg38742838_TC11	0.2985553377015316
0.5794876893576422	0.9722567919029063	4.60695674824981	6.72921772072941e-4	0.3015653527932736	-0.2355607033419247	cg29960306_TC21	0.3015653527932736
-1.9840079435371056	1.8131140151619036	-4.606852045423332	6.730402119205255e-4	0.3015653527932736	-0.2357034017564228	cg38734670_BC21	0.3015653527932736
0.8908839905793783	-0.2828555854311933	4.606169487138554	6.738128571656842e-4	0.3015653527932736	-0.23663370035205844	cg33983161_TC21	0.3015653527932736
0.523229058813338	0.8075253794607895	4.605821470770434	6.742071637204079e-4	0.3015653527932736	-0.23710806349000002	cg40752846_BC21	0.3015653527932736
0.5314293808003905	2.7418339131049336	4.605594700155498	6.744642274630959e-4	0.3015653527932736	-0.2374171741711102	cg30006077_TC21	0.3015653527932736
1.705637852313124	-0.8800962663859954	4.604150419206013	6.761038529982715e-4	0.3018283219333652	-0.23938608179881005	cg43972064_BC11	0.3018283219333652
-0.4145649675142127	2.3677889505647496	-4.601330082669723	6.793176965738024e-4	0.3027921503129037	-0.24323193777346575	cg40741599_BC11	0.3027921503129037
1.1203711381110446	-2.2918089029546085	4.5966591021662335	6.846756301020337e-4	0.30432967578981795	-0.24960441035727143	cg41074846_BC21	0.30432967578981795
0.5899134097697689	0.8791014972799248	4.595339833753523	6.861969215129937e-4	0.30432967578981795	-0.25140493521024077	cg46742968_TC11	0.30432967578981795
0.5929037141702231	2.3520289022815226	4.595185611922762	6.863749906489796e-4	0.30432967578981795	-0.2516154354657827	cg41777591_BC11	0.30432967578981795
0.5437415759325946	0.2744844865793549	4.594128104333363	6.875973246469303e-4	0.30432967578981795	-0.25305895885112495	cg34878733_TC21	0.30432967578981795
-0.7907025375477579	1.5338767253338534	-4.593721301386058	6.880681400020619e-4	0.30432967578981795	-0.25361430653824524	cg32525298_TC21	0.30432967578981795
-0.703530932486252	2.2472667598695635	-4.589254077515452	6.932605644678139e-4	0.30565506459793396	-0.2597146386173925	cg39752243_BC11	0.30565506459793396
-1.8096698774075297	1.6324873557862771	-4.5891963811725915	6.93327894849703e-4	0.30565506459793396	-0.259793450044719	cg32658821_TC21	0.30565506459793396
7.802281119458285	1.360242599390856	4.5883989377021575	6.942591956727154e-4	0.30565506459793396	-0.2608827925572994	rs214721427_BC21	0.30565506459793396
0.6043246504106027	-0.6385059767982504	4.5856149674421625	6.975207584895706e-4	0.30647895091826627	-0.2646866839261506	cg44260320_TC21	0.30647895091826627
-1.9235269874917602	-6.062086147202018	-4.584980828308201	6.982659254504307e-4	0.30647895091826627	-0.26555333140828274	cg42146152_BC11	0.30647895091826627
0.3921000952453093	1.14160684391219	4.580016995313289	7.041277199038559e-4	0.3085799419822928	-0.2723395771458188	cg37148949_TC21	0.3085799419822928
2.0854642241247627	1.6428679759644729	4.577313740001739	7.073416406233752e-4	0.30951588100753025	-0.2760371001898072	cg36546327_TC21	0.30951588100753025
0.760528111818247	-1.6187119192180308	4.575336062074585	7.097026413195383e-4	0.31007632144714375	-0.2787429789305227	cg39783101_BC21	0.31007632144714375
-2.6836685915449046	-1.107874607144524	-4.5741918129633365	7.110724399581024e-4	0.3102026502887132	-0.2803088618664775	cg34732863_BC21	0.3102026502887132
-1.5195375884365383	-5.93627172952659	-4.568886731808297	7.174594900059325e-4	0.31251403126889665	-0.2875717296205833	cg43426560_TC11	0.31251403126889665
-0.7590711689052116	1.7407311382544906	-4.567313936830619	7.193645743137319e-4	0.3128690925102375	-0.2897258860023104	cg42583182_TC11	0.3128690925102375
-0.43717150531240745	-1.6190341083284356	-4.565411559215832	7.216759504758192e-4	0.31291026301518454	-0.2923320230968862	cg31225116_TC21	0.31291026301518454
0.5364844846690668	-1.730889127595464	4.5624368647592615	7.253057764419848e-4	0.31291026301518454	-0.2964084223487138	cg29190138_BC21	0.31291026301518454
-1.73539763829665	-5.0067551704026485	-4.562057103605393	7.257705477341406e-4	0.31291026301518454	-0.2969289416918359	cg28165847_BC11	0.31291026301518454
0.5244376347585753	0.9952126661686163	4.561021047848801	7.270401119976072e-4	0.31291026301518454	-0.29834913764453397	cg29890765_TC21	0.31291026301518454
0.8518283992187774	-3.8753061610420096	4.560888837428859	7.272022874262174e-4	0.31291026301518454	-0.29853038131294163	cg38154702_TC21	0.31291026301518454
0.5217844486013148	1.7100302614031953	4.560378206255906	7.278290068528416e-4	0.31291026301518454	-0.29923042009004774	cg37100978_TC11	0.31291026301518454
0.5507547394557453	0.839654367964325	4.558302125705775	7.303828957402637e-4	0.31291026301518454	-0.3020770422860535	cg36299722_BC11	0.31291026301518454
-1.4975905389842765	-3.403233888338067	-4.558127094563113	7.30598638388141e-4	0.31291026301518454	-0.30231707067177105	cg38853638_TC21	0.31291026301518454
0.6280586160614026	2.3046813948588847	4.557702941217763	7.311217246734401e-4	0.31291026301518454	-0.3028987539468382	ch128141766_BC21	0.31291026301518454
0.5888790726962272	0.8079269788124641	4.557657250351793	7.311780962233682e-4	0.31291026301518454	-0.3029614161891052	cg35537104_TC21	0.31291026301518454
0.4684508234647531	-2.777333437168509	4.557436735192648	7.314502228991075e-4	0.31291026301518454	-0.3032638443852296	cg34615593_TC21	0.31291026301518454
0.7744257720554968	0.59509336520141	4.554804515246784	7.34706708651397e-4	0.3138356558309278	-0.3068744833991648	cg47705534_TC21	0.3138356558309278
0.6607577852618012	2.209737720597003	4.5538761874248985	7.358588175192136e-4	0.3138607333861668	-0.30814816434854997	cg46405446_BC11	0.3138607333861668
0.39185257516825	2.165117579400869	4.551857451147462	7.383707170723766e-4	0.3144648580647266	-0.3109184173861399	cg42187577_TC21	0.3144648580647266
-0.8390209419773922	4.3198426985957	-4.549080672463552	7.41840511090674e-4	0.3154745462349303	-0.3147300596699809	cg34872020_TC11	0.3154745462349303
0.6300506626244657	0.8319835539063519	4.54710175350421	7.443237285198746e-4	0.3155270130198899	-0.3174473041266568	cg43534422_BC21	0.3155270130198899
-0.7994605700034909	-3.485074116795345	-4.54688086241692	7.446014495444531e-4	0.3155270130198899	-0.3177506505775929	cg29376578_TC11	0.3155270130198899
0.5833853803679163	0.0783682951787117	4.546356220051868	7.452615043633002e-4	0.3155270130198899	-0.3184711678879957	cg34841434_BC21	0.3155270130198899
0.5343185810690212	2.448473909401743	4.542666196560003	7.499212681552076e-4	0.31703225334897256	-0.32354020079047885	cg33688056_BC11	0.31703225334897256
0.5465864305476122	1.2942825783653522	4.541500073347829	7.514001799185528e-4	0.317190325949442	-0.3251426074544028	cg40817416_TC11	0.317190325949442
-0.9835750168458404	-2.009783120468015	-4.540065983272275	7.532231198641446e-4	0.31749294648605386	-0.3271135571430879	cg32623273_BC11	0.31749294648605386
0.6160451487286566	-0.6039977960619259	4.536039730112394	7.583658531807999e-4	0.31919196210490997	-0.33264895413367324	cg37651587_BC21	0.31919196210490997
0.7256725775655384	2.4534524049923023	4.53244473990018	7.629887771723093e-4	0.32049720317853114	-0.33759379802172074	cg41775011_TC21	0.32049720317853114
0.7266756987803893	-2.159179237384423	4.531023404520198	7.64824645173073e-4	0.32049720317853114	-0.3395494324221744	cg46040644_TC21	0.32049720317853114
2.056155466951508	-2.0055540226028397	4.530966976487984	7.648976257436691e-4	0.32049720317853114	-0.33962707967891337	cg29407424_BC21	0.32049720317853114
1.6455581793089538	2.636174052777338	4.528741454101141	7.67781797453297e-4	0.32049720317853114	-0.3426899251980462	cg34874448_TC21	0.32049720317853114
0.907143330725417	0.9624422088180009	4.52824159442715	7.684311549860526e-4	0.32049720317853114	-0.3433779675112216	cg43958894_TC21	0.32049720317853114
0.6639290073430091	0.4745104031633758	4.527723858563707	7.691043407874988e-4	0.32049720317853114	-0.34409066115566134	cg43289524_BC21	0.32049720317853114
0.5741024060979827	1.2806281475389993	4.527586834658859	7.69282609266706e-4	0.32049720317853114	-0.3442792902704852	cg41345103_TC21	0.32049720317853114
1.5979937953377705	-3.3352313971773544	4.524968454354548	7.726974459281756e-4	0.32145333601983017	-0.3478844107856496	cg30245587_BC11	0.32145333601983017
1.0168305448895503	0.843111925333874	4.5221205234575805	7.764296646005671e-4	0.32214588154471424	-0.35180692528576074	cg32139836_TC21	0.32214588154471424
12.790075058058825	-7.484864473435344	4.5219857980942715	7.76606688831013e-4	0.32214588154471424	-0.3519925198290528	cg46631994_TC21	0.32214588154471424
0.912205846682297	1.0978844549655922	4.518741939954053	7.80881769269452e-4	0.3224886928474938	-0.35646212418533807	cg29185925_TC21	0.3224886928474938
-0.8978928760615501	-1.8191481242049015	-4.517705937506342	7.822522966308332e-4	0.3224886928474938	-0.3578899778939473	cg37647998_TC21	0.3224886928474938
-0.4973686942699116	-2.230392933835823	-4.517692383508205	7.822702438736079e-4	0.3224886928474938	-0.3579086596938099	cg45489742_TC21	0.3224886928474938
-0.4394244391348878	-3.493341339265584	-4.51564013269037	7.849926639300495e-4	0.3224886928474938	-0.360737689582157	cg32511191_BC21	0.3224886928474938
3.1214223634844993	-1.535127303931669	4.515450448984984	7.852447892009302e-4	0.3224886928474938	-0.36099920522284457	cg44508543_TC21	0.3224886928474938
0.41634789425091645	1.1509549149968763	4.5152854651646175	7.854641525479651e-4	0.3224886928474938	-0.3612266723145616	cg38655581_BC21	0.3224886928474938
0.9437936794629211	0.847895933885235	4.514606160066756	7.863680355278748e-4	0.3224886928474938	-0.362163295459184	cg42838480_TC11	0.3224886928474938
0.6375823902274569	-1.7940024204028773	4.514566545406296	7.86420780328325e-4	0.3224886928474938	-0.3622179184348502	cg34847354_BC21	0.3224886928474938
0.6747009822934529	0.3278083109310775	4.512890992742409	7.886550800390032e-4	0.3229435673683251	-0.3645285132066016	cg44508943_TC21	0.3229435673683251
1.1467127412344797	0.8913074250226604	4.511824217380965	7.900810510537938e-4	0.3230666178133782	-0.36599985191748985	cg47388124_TC21	0.3230666178133782
-0.6582754012637437	-4.12985189619277	-4.50971738258681	7.929052079250316e-4	0.3237602275033859	-0.3689062542811987	cg33372870_BC11	0.3237602275033859
0.8386060953928909	-0.9446373708353253	4.507887110898269	7.953672077715218e-4	0.3243042002710445	-0.3714317516160106	cg29989348_BC21	0.3243042002710445
1.2996555950544255	0.5745430335307707	4.504418316985523	8.000552309306095e-4	0.32562622943582253	-0.3762197338887816	cg32986114_TC21	0.32562622943582253
0.5178699883496947	4.176333204426421	4.503811494835831	8.008783068513873e-4	0.32562622943582253	-0.3770575430833061	ch901633666_BC21	0.32562622943582253
0.49459311371318737	-2.606346407558167	4.498606679402733	8.079744354523985e-4	0.32752949188952357	-0.38424615854756183	cg31642339_BC21	0.32752949188952357
1.5814981940223056	1.0507679406850365	4.49793964683755	8.088885934989512e-4	0.32752949188952357	-0.3851677632155619	cg34862103_BC21	0.32752949188952357
-1.2274248024459782	0.07239765037946091	-4.496574419033512	8.107629907099052e-4	0.32752949188952357	-0.3870542653244238	cg43971830_TC21	0.32752949188952357
-0.7662482979696037	-4.773042358715451	-4.496415462992396	8.109815252514695e-4	0.32752949188952357	-0.38727393499742213	cg28706846_TC11	0.32752949188952357
-0.9250002740543601	-0.013686497497579862	-4.496209716606627	8.112644791271601e-4	0.32752949188952357	-0.3875582731019982	cg33248799_BC21	0.32752949188952357
0.5433021368230526	1.7396991088491318	4.494710739254284	8.133290738780343e-4	0.32790184080995755	-0.3896300531291619	cg29981988_TC21	0.32790184080995755
-2.798562493157532	-4.7402986097676	-4.489520161242578	8.20520784615077e-4	0.3301658963703348	-0.396807063509077	cg32158781_BC11	0.3301658963703348
1.358214496669396	1.1393456875074321	4.488999918677348	8.212452534694967e-4	0.3301658963703348	-0.39752665603811366	cg42916766_BC21	0.3301658963703348
-1.020836949159067	2.584782821821394	-4.486858479314185	8.24234383915748e-4	0.33053411300094954	-0.4004891519104383	cg39111055_TC11	0.33053411300094954
0.7373646725656511	1.6320887172681793	4.486694232267551	8.244641174313878e-4	0.33053411300094954	-0.4007164057368051	cg29970375_BC21	0.33053411300094954
14.882640748030816	-5.926123446864932	4.4787258211105945	8.356903704684701e-4	0.3344278167178836	-0.41174709454778835	cg40485198_BC21	0.3344278167178836
-0.6506414489228161	-0.8676060684588375	-4.478150945338034	8.365064358245617e-4	0.3344278167178836	-0.41254331416204604	cg39137788_TC21	0.3344278167178836
0.5515578059531165	2.7689549729895613	4.47666365877042	8.386215817768625e-4	0.3348071280237112	-0.4146035099196732	cg30239554_TC11	0.3348071280237112
-0.9509458556860344	-1.0396339415351201	-4.475237740594689	8.406547014620181e-4	0.334859410636244	-0.41657905096531156	cg34652284_BC11	0.334859410636244
11.774901195203892	-8.411068635808904	4.474380065805161	8.418800820872264e-4	0.334859410636244	-0.4177674845447914	cg40321613_BC21	0.334859410636244
0.9442757655269525	1.2496291166698732	4.474119868192677	8.422522016351443e-4	0.334859410636244	-0.4181280510160912	cg36342442_BC21	0.334859410636244
0.5226017356910028	0.6835506965855255	4.471730278833001	8.4567770287345e-4	0.3357562719361325	-0.421439940454599	cg41454319_BC11	0.3357562719361325
0.7962207566809469	-2.0853245390078863	4.466043380308191	8.538886155856164e-4	0.33829583514265354	-0.4293256863032804	cg34985757_TC21	0.33829583514265354
0.7278628175206272	2.6680405546542234	4.465669589232072	8.544312157408948e-4	0.33829583514265354	-0.42984419637616966	ch265699739_BC21	0.33829583514265354
0.5772376854339543	0.05080615370497247	4.462940185451218	8.584041915775975e-4	0.3391058790536845	-0.43363104896611215	cg34872826_TC21	0.3391058790536845
0.7799652485377342	-4.254527720113125	4.462641706495435	8.588398330326726e-4	0.3391058790536845	-0.434045243759412	cg41459216_TC21	0.3391058790536845
1.494032476800752	0.5243318219556793	4.454776913768765	8.704024281962084e-4	0.342488609247872	-0.44496453514350165	cg29592215_BO21	0.342488609247872
-0.44321216992482926	0.48614571214557867	-4.454682135711695	8.705427558494403e-4	0.342488609247872	-0.4450961865779286	cg35175645_BC21	0.342488609247872
0.47884897497668755	2.726083795270321	4.4542696251480765	8.711537911470868e-4	0.342488609247872	-0.4456692019589701	cg32110761_BC21	0.342488609247872
-0.9344881233634492	-4.664881080947065	-4.453577734742405	8.721796668183049e-4	0.342488609247872	-0.4466303664243254	cg28656334_TC11	0.342488609247872
0.5459696035788468	4.145270606564317	4.451508534533002	8.752552374498892e-4	0.3432267976912441	-0.4495053533206059	cg44334096_TC11	0.3432267976912441
0.7451310309798065	3.16971903629278	4.448588272929108	8.796150812330412e-4	0.3444659059589965	-0.4535640524977591	cg45805381_BC21	0.3444659059589965
4.6930648934551735	-0.03758511866864897	4.444517022564981	8.857312065375526e-4	0.34638847797902517	-0.4592248462281372	cg48032407_TC21	0.34638847797902517
0.6101094029398322	1.5290902257818233	4.442496291940781	8.887833741550544e-4	0.3466596360098269	-0.46203557184433475	cg35614823_BC21	0.3466596360098269
-0.6656207976505226	4.283616667112609	-4.441436451049792	8.903885774146541e-4	0.3466596360098269	-0.4635100277742712	cg29376035_BC11	0.3466596360098269
0.7947337891750363	-2.417904497688139	4.441339089796279	8.905361896443153e-4	0.3466596360098269	-0.4636454867331796	cg29592895_BC21	0.3466596360098269
0.8578438008186895	-4.309493467463675	4.4408650755787615	8.912552216521591e-4	0.3466596360098269	-0.46430500674478026	cg39044915_BC21	0.3466596360098269
-0.6339823843672274	0.5503797320003375	-4.439265230487177	8.936865065978254e-4	0.34713492790109035	-0.4665312319351802	cg41375919_TC21	0.34713492790109035
0.8041029448901298	1.9534386220642677	4.434552900356079	9.008881712197324e-4	0.3494593912819246	-0.4730910646825093	cg42287407_BC21	0.3494593912819246
1.1402086201894441	-2.461252390772167	4.433233434562417	9.029155006803562e-4	0.34977313693697204	-0.4749285063765285	cg44190933_TC21	0.34977313693697204
0.6150863304448454	-0.5812921282496419	4.4314207497848495	9.057084223806129e-4	0.3503822138064082	-0.47745326510324926	cg37833704_TC21	0.3503822138064082
0.787251560244268	2.3457161879063277	4.430416382829462	9.072597991652198e-4	0.3504325339719637	-0.47885241379002785	cg39779074_BC11	0.3504325339719637
0.9746350347693541	-0.1693513152655028	4.429002160147397	9.094489584740716e-4	0.3504325339719637	-0.48082280577449765	cg36334824_TC21	0.3504325339719637
0.6886967677151121	1.6385022422570965	4.428968638467954	9.095009155516913e-4	0.3504325339719637	-0.4808695145550512	cg29055107_TC21	0.3504325339719637
1.305705396162288	-4.6710768431338	4.427378515485867	9.119690983134916e-4	0.35067101219719526	-0.4830853933168706	cg29344517_TC11	0.35067101219719526
-0.48810342865046935	0.6158308943923045	-4.426996483248548	9.125631287626017e-4	0.35067101219719526	-0.4836178287199351	cg29987581_TC11	0.35067101219719526
0.8137895993043496	1.4376113825795223	4.424998521865486	9.156763926660111e-4	0.35139693651708354	-0.48640277155401446	ch345891802_BC21	0.35139693651708354
0.675341555907385	1.8252239021225205	4.423286615402433	9.183527425860892e-4	0.3514938197622501	-0.48878951785954516	cg37229410_TC21	0.3514938197622501
0.6529766296604592	-0.22473786971080048	4.423270573688262	9.183778603786363e-4	0.3514938197622501	-0.4888118856030932	cg37095615_BC21	0.3514938197622501
0.8392849759539356	2.369818212307833	4.421524423132256	9.211162411811319e-4	0.3516230202976816	-0.49124688657001947	cg40939941_BC21	0.3516230202976816
-0.789677366910586	1.1076782058360328	-4.419837338852589	9.237700909923492e-4	0.3516230202976816	-0.49360000567204754	cg32580235_TC21	0.3516230202976816
0.48323212064444254	2.6193170037115756	4.4189814764026645	9.25119447463822e-4	0.3516230202976816	-0.4947939318967043	cg36014552_BC21	0.3516230202976816
0.6246616815390806	1.7616971583961931	4.417911339307219	9.268095262313111e-4	0.3516230202976816	-0.49628694355044534	cg30468351_TC21	0.3516230202976816
0.5255983632975489	-0.8409539987965171	4.417862324024584	9.268870137515692e-4	0.3516230202976816	-0.4963553322723424	cg28785443_TC11	0.3516230202976816
0.5219520237885678	2.7467266845171885	4.4169470868628595	9.28335141410527e-4	0.3516230202976816	-0.4976323936538716	cg45293750_BC21	0.3516230202976816
1.472786046126219	0.5108093258035662	4.416928249604306	9.28364971330842e-4	0.3516230202976816	-0.49765867939248043	cg37651584_TC11	0.3516230202976816
0.9387817614228591	2.662492569495916	4.416833476782063	9.285150649212425e-4	0.3516230202976816	-0.49779092743796394	cg47073944_TC21	0.3516230202976816
-0.6157306306179469	-0.6317607460458186	-4.4154058532704346	9.307790884450201e-4	0.3520159912228498	-0.4997832462287768	cg31715954_BC21	0.3520159912228498
0.5286758306204071	1.2482189484883575	4.411846079787443	9.364495617110993e-4	0.35332024200925377	-0.5047525717812729	cg33458176_BC21	0.35332024200925377
-0.6917138150540332	-5.185847792341199	-4.411449171792733	9.370840398285603e-4	0.35332024200925377	-0.5053067736029231	cg35368528_BC11	0.35332024200925377
0.583358675275047	3.1761058803045854	4.410926459169702	9.379203079987855e-4	0.35332024200925377	-0.5060366763882858	cg31916858_BC21	0.35332024200925377
0.6152129132858448	-4.158263719503044	4.404089055432397	9.489312452957302e-4	0.3567710298319621	-0.5155884629922598	cg40272671_BC21	0.3567710298319621
-0.9213372577766101	2.113680514419626	-4.4036971088063455	9.495665103348512e-4	0.3567710298319621	-0.5161362453783642	cg39091683_TC11	0.3567710298319621
0.7625601694626702	-1.9107525899865114	4.400186227096626	9.552767661555588e-4	0.3584473146731414	-0.5210441776358614	cg32989930_TC21	0.3584473146731414
-2.3097361911235312	-0.31955584130649856	-4.39717750535117	9.601988050690431e-4	0.3598238472520481	-0.5252517668688839	cg36181065_BC21	0.3598238472520481
-1.0271532368744065	-0.1990681376698403	-4.3954670951683585	9.630086999739539e-4	0.36027976405093703	-0.5276443869629119	cg42663094_TC21	0.36027976405093703
-1.4837162205158574	-5.608580299465658	-4.394910063859122	9.639256533395563e-4	0.36027976405093703	-0.5284236996306122	cg34731676_BC11	0.36027976405093703
0.5173786571538754	0.8797778756015403	4.393095369810804	9.669192250844226e-4	0.36092869123599935	-0.5309628993915414	cg30668286_TC21	0.36092869123599935
1.4845873887608194	-4.666607533947215	4.391907687809824	9.688837116419989e-4	0.36119229795692964	-0.5326250532516497	cg44921445_BC21	0.36119229795692964
0.46021499800938326	3.3483434400063286	4.390970638953866	9.70436577721317e-4	0.36130197099209344	-0.533936613263216	cg31925696_BC21	0.36130197099209344
3.94804644273656	-0.5043386103760297	4.388066964139472	9.752650289046697e-4	0.36259412487802345	-0.5380017303490483	cg34895734_BC21	0.36259412487802345
0.49787041661013665	-1.0229134951547885	4.387366491205138	9.764335778808993e-4	0.36259412487802345	-0.5389825957698688	cg31655357_TC21	0.36259412487802345
0.4991775268957358	-0.5951362201274208	4.385204203078421	9.800499943954926e-4	0.3634668616165712	-0.5420109413510961	cg29032328_BC21	0.3634668616165712
1.8373905543754103	0.18975138917532466	4.384095151447023	9.819102983615112e-4	0.3636869047028023	-0.5435645009828987	cg34619295_TC21	0.3636869047028023
0.7516688167365428	2.159054235160645	4.380916749567991	9.87262134715209e-4	0.36514491447060715	-0.5480179384500641	cg34599453_TC21	0.36514491447060715
0.5969871978496837	-0.27624117179252206	4.380248702435964	9.88390867596801e-4	0.36514491447060715	-0.5489541901480104	cg43054238_BC21	0.36514491447060715
0.4567774465854093	3.0754097524756014	4.378791461317444	9.90857697941798e-4	0.36558573546811457	-0.5509967348826859	cg38877201_BC21	0.36558573546811457
0.4596011444001684	3.171705921141999	4.376395250449425	9.94928000693012e-4	0.36661628061479984	-0.5543561542025692	cg46971730_BC21	0.36661628061479984
0.5704391798566939	1.679559623124194	4.373135022740316	0.0010004939934929	0.3681946164514576	-0.5589284291152401	cg38291131_TC21	0.3681946164514576
0.5536689893250535	-2.5940050512270902	4.371801708658644	0.0010027796323197182	0.36821804295053046	-0.5607988299459761	cg38976182_TC21	0.36821804295053046
0.5195027425525112	-2.045709143537379	4.371063935708692	0.0010040467030241612	0.36821804295053046	-0.5618339197579489	cg43881569_TC21	0.36821804295053046
-0.9689612477012894	2.9429950451192366	-4.3708549355723605	0.0010044059488948454	0.36821804295053046	-0.5621271617326702	cg47600024_BC11	0.36821804295053046
1.1296770958505986	-1.494940578300492	4.369912544863691	0.00100602747050636	0.36834207322557483	-0.5634494923625333	cg39114941_BC21	0.36834207322557483
-0.46652100633816107	2.0771666869599965	-4.366243545601167	0.0010123665827875348	0.36985739955473335	-0.5685991072113925	cg31060580_TC11	0.36985739955473335
0.560300008802985	-0.32000241244805966	4.366026358268291	0.001012743132032818	0.36985739955473335	-0.568904009751038	cg42287599_BC21	0.36985739955473335
2.019298941697172	0.4787338900339501	4.364573007567756	0.0010152666465682353	0.36989238684254777	-0.5709445242528925	cg34639736_TC21	0.36989238684254777
0.881990684856514	-1.6281439329701015	4.363545271280691	0.0010170551074400534	0.36989238684254777	-0.5723876838570305	cg44521545_BC21	0.36989238684254777
0.7703649747963981	4.669111811820217	4.362570375715033	0.001018754652656102	0.36989238684254777	-0.5737568051614019	cg45566407_TC11	0.36989238684254777
-0.4794747007004897	0.5309301445584317	-4.362227481768781	0.0010193531271299012	0.36989238684254777	-0.574238394989588	cg30549401_BC11	0.36989238684254777
0.5185154622183377	1.8616955375883875	4.361358623613991	0.0010208712427474814	0.36989238684254777	-0.5754587812427765	cg43262364_TC21	0.36989238684254777
0.40429339688624366	1.5809862280396447	4.3606500632397935	0.0010221110232902406	0.36989238684254777	-0.5764541077025118	cg43289988_BC21	0.36989238684254777
0.4386112238118447	1.6851038156040594	4.359073723093172	0.001024874810160541	0.36989238684254777	-0.5786687159984663	cg40820765_BC21	0.36989238684254777
0.6165073891614423	-0.43495545615888737	4.358501683951371	0.0010258796893499508	0.36989238684254777	-0.5794724781004508	cg37716691_TC21	0.36989238684254777
-3.1882023537108415	-3.021095582311907	-4.357966041406843	0.0010268215637522981	0.36989238684254777	-0.5802251489279495	rs386894787_TC11	0.36989238684254777
0.47441497826698087	1.4192086494550165	4.357965762866827	0.0010268220537719226	0.36989238684254777	-0.5802255403373717	cg41282098_BC21	0.36989238684254777
0.5032430578162929	-0.0681482450981002	4.357514185542506	0.001027616808939012	0.36989238684254777	-0.5808601217156442	cg42238751_TC21	0.36989238684254777
0.5682522703889146	-2.0474413644512244	4.357125084116202	0.0010283021240214357	0.36989238684254777	-0.5814069354892268	cg31128182_BC21	0.36989238684254777
0.4928361786132454	0.5082467303376791	4.3544460515584404	0.0010330335992569566	0.37091218245217056	-0.585172523232238	cg47387822_BC21	0.37091218245217056
0.5762651407815507	2.2500783566345426	4.354057638569194	0.001033721463026429	0.37091218245217056	-0.5857185659577171	cg38720700_TC11	0.37091218245217056
1.8342679052409139	1.6085060115759453	4.352430419454815	0.0010366083995450874	0.37148369674084564	-0.5880064299727241	cg34861504_TC21	0.37148369674084564
0.6667728800991909	-0.7742020818310628	4.351205823854127	0.001038786564756579	0.37180010400670327	-0.5897284944172734	cg34879620_TC21	0.37180010400670327
0.47897875324361955	0.2935089237126443	4.350083399598817	0.0010407871923965237	0.37203300188019883	-0.5913070991917282	cg32165458_BC21	0.37203300188019883
0.4564787986583325	1.9869782420571573	4.34846971906568	0.0010436704874916092	0.37203300188019883	-0.5935769820594858	cg33844860_TC21	0.37203300188019883
1.445504382729527	1.4871465990287638	4.348389504143252	0.0010438140312139712	0.37203300188019883	-0.5936898275155018	cg37589124_TC21	0.37203300188019883
0.5933400802730641	-0.5214732359738746	4.347938493718541	0.0010446214928250836	0.37203300188019883	-0.5943243236441367	cg30624651_BC21	0.37203300188019883
0.43102764549840034	2.7512390419093955	4.3457293212180685	0.0010485860812648562	0.37209435895579723	-0.5974327425727637	cg45877005_BC21	0.37209435895579723
-1.1746863251970685	0.3561674738151293	-4.3451578305433545	0.001049614232779351	0.37209435895579723	-0.5982369898691697	cg32530605_BC11	0.37209435895579723
0.49253809639450186	2.943916869203504	4.345105857660741	0.0010497077877498749	0.37209435895579723	-0.5983101329211573	cg43058766_TC21	0.37209435895579723
0.5041239208868928	2.282678289862262	4.344519910084324	0.0010507631378878803	0.37209435895579723	-0.5991347858590093	cg43475560_TC21	0.37209435895579723
-0.7038996567156159	2.4278612129099866	-4.343177025162861	0.0010531859835809251	0.37209435895579723	-0.6010249527047824	cg32058796_TC11	0.37209435895579723
-4.473304141242448	-0.44745156531301694	-4.343165899623921	0.001053206080698005	0.37209435895579723	-0.6010406136047717	cg47400591_BC21	0.37209435895579723
-0.5195114128564307	1.7857000709905617	-4.342603025089364	0.0010542233765024052	0.37209435895579723	-0.6018329722524474	cg34627882_BC21	0.37209435895579723
-0.7737110504423542	1.070803936070564	-4.341926925134284	0.0010554466618414207	0.37209435895579723	-0.602784787141835	cg45899961_BC21	0.37209435895579723
0.45309628846073324	2.005115549903794	4.341017174637742	0.001057095033491665	0.37209435895579723	-0.604065654180574	cg32669270_BC21	0.37209435895579723
2.7984679978252993	-1.6252780503858177	4.340652533728789	0.0010577564776447677	0.37209435895579723	-0.6045790820086099	cg29078268_BC11	0.37209435895579723
-0.4107638540053071	-3.082243718140201	-4.337650830407387	0.0010632178743372098	0.3735577611119903	-0.6088064198898158	cg36456745_BC21	0.3735577611119903
0.6769650693650937	-3.5593704145065552	4.336243660368614	0.0010657882399472466	0.37367322823172316	-0.6107886645675755	cg45903505_TC21	0.37367322823172316
-0.8547193723697455	1.9220282373793398	-4.3356282884208746	0.0010669143263656452	0.37367322823172316	-0.6116556254133769	cg31716720_BC21	0.37367322823172316
-0.6551373579313005	1.6861527820876567	-4.335334799009493	0.0010674518277304058	0.37367322823172316	-0.6120691270053298	cg39777524_BC21	0.37367322823172316
1.9427419625001834	-0.27260156399802127	4.333669369099377	0.0010705072750225057	0.37413918223464293	-0.6144158432386098	cg32610669_TC21	0.37413918223464293
-4.225749663168891	-4.634765973256389	-4.333189319347538	0.001071389680532578	0.37413918223464293	-0.6150923538726945	rs29726863_TC21	0.37413918223464293
0.5927317104318175	-3.0048787014468568	4.330862127298758	0.0010756781803099409	0.3751803422332546	-0.6183724866764564	cg32033861_TC21	0.3751803422332546
-0.9405607853805342	0.29610784805140444	-4.3298273788986945	0.0010775907366391976	0.3753268634758855	-0.6198312295218864	cg31714737_BC21	0.3753268634758855
0.4334586412310566	2.4182058336495484	4.3292209128400785	0.001078713333452728	0.3753268634758855	-0.6206862801634925	cg37878712_TC21	0.3753268634758855
3.594747537049802	-0.09670472371404683	4.325346039033574	0.0010859147446821058	0.3773750937784485	-0.6261508471796748	cg32587582_BC21	0.3773750937784485
0.5822685680186266	1.4786786630678581	4.324324079706293	0.0010878223847622657	0.3775809135985591	-0.627592481204128	cg31733368_BC11	0.3775809135985591
0.558421118135078	-1.295600772920428	4.3211047688921065	0.0010938545783078849	0.37900724592628693	-0.6321349392914781	cg32581635_TC21	0.37900724592628693
1.1443344805306133	-4.569787753814541	4.320722909552495	0.001094572398094032	0.37900724592628693	-0.6326738563045513	cg45144383_BC21	0.37900724592628693
0.6434598000325109	-4.049336571202934	4.316577507106262	0.0011023966041532663	0.3812374135106913	-0.6385257816872505	cg43432712_BC21	0.3812374135106913
2.2935795242927126	-2.2508626708035115	4.315756253274797	0.0011039535792873635	0.3812374135106913	-0.6396854506056835	cg32586643_BC21	0.3812374135106913
0.6617460715379355	0.2941848195902868	4.315206302725251	0.0011049974849012198	0.3812374135106913	-0.6404620813939665	cg29987548_BC21	0.3812374135106913
0.4768958875549614	1.2942789150389467	4.312778252424663	0.0011096186768346412	0.38237219830178126	-0.6438915214501844	cg32705731_TC21	0.38237219830178126
0.7817959313342753	-4.620635060034012	4.3115063189267095	0.0011120475221007603	0.38274968971105905	-0.6456884157746288	cg33953661_TC21	0.38274968971105905
-0.4814423801639196	1.2969960984610287	-4.305570566836136	0.001123455733740855	0.38621313577282923	-0.6540774898705237	cg31711085_BC11	0.38621313577282923
0.624228513113307	-5.843485975731318	4.303442159160287	0.0011275760736221094	0.3871659233651035	-0.6570869899675724	cg33984055_BC11	0.3871659233651035
0.5103303109454749	3.8238458311388515	4.3027186761858065	0.0011289802326844471	0.3871849173143017	-0.6581101391290192	ch77048842_BC21	0.3871849173143017
0.36309768568855905	2.2278193715705794	4.301670148685015	0.0011310184833510683	0.38742106878988564	-0.6595931167996847	cg30998932_TC21	0.38742106878988564
-0.7686801428877327	-0.8690126740050369	-4.3009739241534115	0.0011323740042433245	0.3874230726079217	-0.6605779157165834	cg46429580_BC22	0.3874230726079217
0.8152030626094814	-1.1823927335346356	4.297012213773284	0.0011401195823362504	0.3894015830443371	-0.6661831901860493	cg36113862_BC21	0.3894015830443371
0.40051921504605614	3.01359257932663	4.2964016450188405	0.0011413182118202294	0.3894015830443371	-0.6670472870531761	cg29325372_TC21	0.3894015830443371
-1.155533925280026	1.9398031611011306	-4.295939389210046	0.001142226556081978	0.3894015830443371	-0.6677015267482238	cg46642230_TC21	0.3894015830443371
0.8383270318218536	-2.081739502498579	4.293242894957614	0.001147540268215302	0.39074903201803374	-0.6715186173089291	cg29966709_BC11	0.39074903201803374
0.9417982461121417	-2.3822877501578295	4.291580061195125	0.0011508298808465029	0.3911262376110017	-0.6738730701150342	cg40177110_BC21	0.3911262376110017
-0.9063146451817454	2.432605843766784	-4.291305911748453	0.0011513731781267946	0.3911262376110017	-0.674261288921242	cg36340362_TC11	0.3911262376110017
0.4734674230359113	0.8265481452686174	4.288610774857272	0.0011567285290446773	0.3920822590648281	-0.6780784775523188	cg40445290_BC21	0.3920822590648281
0.6614600952825525	2.918305851525301	4.288515027638157	0.0011569192594597087	0.3920822590648281	-0.6782141082835516	cg39306228_BC21	0.3920822590648281
0.7143236636688856	1.3551012653511154	4.283707136761622	0.0011665389267484984	0.3942776246707469	-0.6850266299022083	cg32890501_BC21	0.3942776246707469
0.6594652276965915	2.0716383361330437	4.283504055509863	0.0011669470828080922	0.3942776246707469	-0.6853144671770206	cg34847267_BC21	0.3942776246707469
0.7199169169775619	-4.824562426547866	4.282948123204455	0.0011680651659281016	0.3942776246707469	-0.6861024520291741	cg28287344_BC21	0.3942776246707469
-0.7221293224329459	1.913762629960049	-4.28206742315273	0.0011698387019861165	0.3942776246707469	-0.6873508684386396	cg43478250_TC21	0.3942776246707469
0.567983432245913	-1.567671911197834	4.2818559953532445	0.0011702648884148279	0.3942776246707469	-0.6876505917408364	cg39392612_TC21	0.3942776246707469
0.545703315443598	5.722200155358286	4.280506648528355	0.0011729886521487502	0.39436493799105116	-0.6895636162939631	cg31546113_TC11	0.39436493799105116
0.39862896087794997	-0.7596793110630342	4.280344742716806	0.0011733159152990625	0.39436493799105116	-0.6897931765451562	cg45903491_TC21	0.39436493799105116
0.6807393549620504	3.746746476556632	4.279687391378208	0.0011746456087174664	0.39436493799105116	-0.6907252540355602	cg43457456_TO21	0.39436493799105116
1.0623331821037485	0.08970137308522727	4.278761888992207	0.0011765203805181328	0.3945329149856659	-0.6920376686483358	cg29882019_BC21	0.3945329149856659
0.7497506078751672	-3.368829839502234	4.277326114427854	0.0011794349706695981	0.3948719834594497	-0.6940739509796936	cg43253142_TC21	0.3948719834594497
0.6743666120983685	1.6197709867578158	4.276909180961079	0.0011802827444981983	0.3948719834594497	-0.6946653276101156	cg32362543_TC11	0.3948719834594497
0.7287449489129822	-2.1799120219445562	4.2753013815858525	0.001183557919144184	0.39548192239923274	-0.6969460852415059	cg41080271_BC21	0.39548192239923274
0.4705073825317202	0.5721168777993539	4.2746628049124835	0.0011848613595657209	0.39548192239923274	-0.697852059062039	cg29963181_BC11	0.39548192239923274
0.7063832710971194	-0.8345729653090931	4.273674968055558	0.0011868806436318934	0.3955253075288635	-0.699253671220224	cg42472411_TC21	0.3955253075288635
0.5034634026680304	0.29942380163843246	4.273085515262068	0.0011880872790933214	0.3955253075288635	-0.7000901028941149	cg29960019_BC21	0.3955253075288635
0.7171893155615593	-0.8153847505973364	4.271946820765362	0.0011904218553991262	0.3955253075288635	-0.701706064979958	cg28781007_BC21	0.3955253075288635
0.6346548592083412	-2.0424425356692217	4.271244325441879	0.001191864509074426	0.3955253075288635	-0.7027031051401673	cg34484413_BC21	0.3955253075288635
-0.6033990106019802	-0.5156337655501421	-4.271236385189695	0.0011918808256835636	0.3955253075288635	-0.7027143750637901	cg31022733_BC21	0.3955253075288635
-0.5084464106316617	-3.893792372037142	-4.269571638624864	0.0011953068946433112	0.3962042079761692	-0.7050774413574983	cg40434439_BC21	0.3962042079761692
0.7151860243533785	2.4630937154942796	4.267164103757416	0.0012002797825643196	0.3973936696483137	-0.7084956641578648	cg36565147_BC11	0.3973936696483137
0.5958839913714349	-3.7774905250277984	4.264295352047455	0.0012062334814328408	0.39874093754978146	-0.7125699376584391	cg43059510_BC21	0.39874093754978146
14.712950914024503	-1.970759367151405	4.263865972593573	0.0012071272417027	0.39874093754978146	-0.7131798667032943	rs259964007_BC21	0.39874093754978146
0.5613698463092989	0.7761782215852285	4.26041184786556	0.0012143421917709132	0.4006631335032651	-0.7180874894044962	cg38932018_TC21	0.4006631335032651
0.492488058178536	1.0150035782405973	4.257923010327014	0.0012195686798464195	0.40127517667257057	-0.7216248153598039	cg41254962_TC21	0.40127517667257057
0.629319669277336	1.7755521778129453	4.257628363301717	0.0012201889788965024	0.40127517667257057	-0.7220436558128416	cg35608530_TC11	0.40127517667257057
0.48592551863142974	2.405170224962294	4.25753244742195	0.0012203909745171716	0.40127517667257057	-0.7221800031358878	cg37255591_BC21	0.40127517667257057
0.44348834400143466	-1.0227850016322162	4.255240483204362	0.001225228144153853	0.402216169875857	-0.7254385370622858	cg35524740_TC21	0.402216169875857
0.5235688635274041	0.8812736028141209	4.254849542303053	0.001226055212128113	0.402216169875857	-0.725994429814202	cg37220228_TC21	0.402216169875857
0.6439221870999505	-1.8184718134259028	4.253116764613123	0.0012297280510120121	0.40296054456963254	-0.7284586218789793	cg45271871_BC21	0.40296054456963254
0.3921755354602245	-0.16822351606002559	4.250159661055477	0.001236022478874477	0.40437975464104703	-0.7326650411370643	cg39414490_TC21	0.40437975464104703
0.7658368928889452	-0.7076027536666267	4.249100857461704	0.0012382843724563063	0.40437975464104703	-0.7341715067761712	cg30015572_BC11	0.40437975464104703
0.4996264139567983	2.686803544154097	4.249100409082154	0.0012382853312296826	0.40437975464104703	-0.7341721447684177	cg46405756_TC21	0.40437975464104703
-0.5015777157194299	-0.09297378946114696	-4.247778955487085	0.001241114365498095	0.40463874756240026	-0.7360525596674679	cg43676630_TC11	0.40463874756240026
0.43576729856411234	1.5871667873496895	4.2474136080311	0.001241897706331561	0.40463874756240026	-0.7365724944640606	cg30895533_TC21	0.40463874756240026
0.6690692103778044	-2.9569112322496234	4.2459487795038955	0.0012450436147450838	0.40505440048767366	-0.7386573409466406	cg31711156_TC11	0.40505440048767366
0.575553405687024	0.3716849773558591	4.24550626830918	0.001245995595299132	0.40505440048767366	-0.7392872210780217	cg37508403_BC21	0.40505440048767366
0.6020553329979124	3.622733113545405	4.242248869927775	0.0012530266408220794	0.4068213494912954	-0.743924832718375	cg30064645_BC21	0.4068213494912954
-1.1736545599361106	-0.045659774952814876	-4.241676921446785	0.001254265439121395	0.4068213494912954	-0.7447392994399031	cg36182106_BC11	0.4068213494912954
-0.44425642794087894	0.2886319612364112	-4.2407795003457	0.0012562117570845339	0.4069927594482116	-0.7460173509109014	cg31688238_TO11	0.4069927594482116
0.4093660394605236	-0.515326661377421	4.239447273526147	0.001259106876449872	0.4070760584300739	-0.7479148618543254	cg31119469_BC21	0.4070760584300739
0.6188288345270141	2.420373791830179	4.23935615753526	0.001259305138080145	0.4070760584300739	-0.748044650054549	cg42582238_BC21	0.4070760584300739
0.5333548631474656	2.1784515418503503	4.238387136605866	0.0012614156670845555	0.4072996256879884	-0.7494250325563634	cg34872891_TC21	0.4072996256879884
0.51814006280518	2.2742059764763876	4.237450963055996	0.001263458150980973	0.4075007440888633	-0.7507587652320673	ch338595665_BC21	0.4075007440888633
-0.7446674895456072	-0.20271292201928853	-4.236487876888568	0.0012655629433079752	0.40772148470993747	-0.752130984592462	cg34709902_BC21	0.40772148470993747
-3.0857002648980685	-0.41019257835402895	-4.23408926324932	0.001270820909953941	0.40788629762551654	-0.7555492046249226	cg31689843_TC11	0.40788629762551654
0.7058907886955561	-2.559661516021858	4.233544831512283	0.0012720175136075225	0.40788629762551654	-0.7563251913591973	cg39783047_BC21	0.40788629762551654
0.7956781936052391	-1.5421341609746655	4.233314740244467	0.0012725235824416455	0.40788629762551654	-0.7566531580326936	cg29989203_BC21	0.40788629762551654
0.7110421518441856	-2.4538500000397296	4.233043430115854	0.0012731205783399415	0.40788629762551654	-0.7570398878861297	cg43153058_BC21	0.40788629762551654
0.5373584535470869	-0.4067837906998511	4.233016743391902	0.001273179316051081	0.40788629762551654	-0.7570779282054065	cg29380480_BC21	0.40788629762551654
0.49069725524346675	1.7336869917993227	4.229942384164281	0.0012799649197885216	0.409603043729426	-0.7614609979144245	cg39403380_TC21	0.409603043729426
0.7298185610265613	-2.13273137084704	4.2272824589702	0.0012858661663699706	0.4098954384369495	-0.7652544230490532	cg38576029_BC21	0.4098954384369495
0.9185050190911969	-0.8711617497005198	4.226881158249138	0.0012867589374894659	0.4098954384369495	-0.7658268311996732	cg33738185_BC11	0.4098954384369495
0.956045150888249	2.5072829384338293	4.226713683576649	0.001287131708043379	0.4098954384369495	-0.7660657216047717	cg32581103_TC21	0.4098954384369495
0.7616299179485324	2.037033243543129	4.2266767239074	0.0012872139892079707	0.4098954384369495	-0.7661184424749417	cg29755418_BC21	0.4098954384369495
0.5320964919247362	2.668221401862795	4.2257899912690595	0.001289189712331126	0.4098954384369495	-0.7673833810359261	cg41826474_BC21	0.4098954384369495
0.620104823729329	0.15595799954209721	4.224047883545682	0.0012930804858568687	0.4098954384369495	-0.7698688882351226	cg41603702_TC21	0.4098954384369495
-2.2490342050817436	1.8563887750075487	-4.223340323202176	0.001294664218016966	0.4098954384369495	-0.770878518684353	cg39121129_TC21	0.4098954384369495
1.2735654838329626	1.2869206331117828	4.223281350975045	0.0012947963066253375	0.4098954384369495	-0.7709626707769894	cg37906296_BC11	0.4098954384369495
0.7153323029144067	0.42191961234566194	4.22253470682757	0.0012964698864437508	0.4098954384369495	-0.7720281633487964	cg30237588_TC21	0.4098954384369495
0.488143630412333	2.997066312202396	4.221881185029493	0.0012979365825599395	0.4098954384369495	-0.7729608386950702	cg45882119_TC21	0.4098954384369495
-0.5081497127074874	-1.3999359713014496	-4.221354756563477	0.0012991192990796719	0.4098954384369495	-0.77371218151431	cg34868998_BC11	0.4098954384369495
-0.9027770066455236	-0.16202278935012368	-4.221039654925041	0.0012998277681762445	0.4098954384369495	-0.7741619299429194	cg37509630_BC21	0.4098954384369495
1.2076628116557893	-2.6113446004681733	4.2209455818425745	0.0013000393583874259	0.4098954384369495	-0.774296204644906	cg34799897_BC11	0.4098954384369495
3.4200183881020387	-1.0771856730309692	4.220576415353277	0.0013008700380284304	0.4098954384369495	-0.774823145923305	cg32582321_BC21	0.4098954384369495
0.6895085808119082	0.44106041575140914	4.219914810513681	0.0013023601295519731	0.40991499472356785	-0.7757675620115112	cg37100751_TC21	0.40991499472356785
-1.423709876210033	-6.594385450995571	-4.215105880961619	0.0013132444875512282	0.41258937456576905	-0.7826342035760963	rs251745524_TO11	0.41258937456576905
0.5037884826062804	3.9167017798721124	4.213891547623933	0.0013160079032300714	0.41258937456576905	-0.7843687192979196	cg37795146_BC21	0.41258937456576905
0.3610900242494677	3.56441999518455	4.213061197147461	0.0013179009845954094	0.41258937456576905	-0.7855548996202897	cg45272583_BC21	0.41258937456576905
0.9476129912502423	-1.3393901089792242	4.212504325294031	0.001319172160328213	0.41258937456576905	-0.7863504684192621	cg39423248_BC21	0.41258937456576905
0.5069237971368642	-0.49081164135785826	4.210874837998206	0.001322899135631473	0.41258937456576905	-0.7886786977352447	cg38203981_TC21	0.41258937456576905
0.5267233282109807	-1.4919151690080283	4.210558160319989	0.0013236247134611303	0.41258937456576905	-0.7891312187590831	cg39296195_TC21	0.41258937456576905
0.5772968582246971	-3.948764224743137	4.210254989276097	0.0013243197325125125	0.41258937456576905	-0.7895644540673601	cg34954151_BC21	0.41258937456576905
1.2303230706040529	0.7429953345749648	4.210228632527179	0.0013243801732440827	0.41258937456576905	-0.7896021188824767	cg34900542_BC21	0.41258937456576905
0.8235949646046938	-2.8478226825698325	4.210125823836176	0.0013246159593575948	0.41258937456576905	-0.7897490375284129	cg29550690_BC21	0.41258937456576905
0.499398884634778	0.5041432262358684	4.2094433031580065	0.0013261823908538258	0.41258937456576905	-0.79072443509311	cg32677306_TC21	0.41258937456576905
1.2217042017445703	2.0816965481754326	4.208982972615706	0.0013272399688125116	0.41258937456576905	-0.7913823397301849	cg41635467_BC21	0.41258937456576905
1.4167237921955482	-0.9457436201467934	4.208483832014861	0.0013283877016407116	0.41258937456576905	-0.7920957493654912	cg47386832_TC21	0.41258937456576905
2.5282368487437026	-1.6683054399741795	4.207393180213359	0.001330899159888167	0.41258937456576905	-0.7936547279640571	cg43525563_BC21	0.41258937456576905
0.45225487921754115	-1.6168641153252825	4.20735818209647	0.00133097983225188	0.41258937456576905	-0.7937047573968439	cg29958860_TC21	0.41258937456576905
0.4598805613869086	0.9257332991165137	4.204914100703022	0.0013366261582321854	0.413366662632375	-0.7971990213731628	cg43264629_TC21	0.413366662632375
-0.7968485795441735	0.33297133399187573	-4.204610379100256	0.0013373295554141296	0.413366662632375	-0.7976333127964894	cg41523756_TC21	0.413366662632375
-0.3960909310745553	-3.524139191861598	-4.2041618076834455	0.0013383691185587265	0.413366662632375	-0.7982747514047333	cg44184787_TC21	0.413366662632375
0.5509055933882842	0.18636004990968255	4.2037830664797164	0.0013392475047835177	0.413366662632375	-0.7988163602765841	cg43454377_TC21	0.413366662632375
-0.4566132435155881	-3.117093901926685	-4.202242241257622	0.0013428272122197767	0.4140263708568066	-0.8010200087627926	cg37905755_BC11	0.4140263708568066
0.5416428737518482	0.2800018260583379	4.2001136048756305	0.0013477889247473247	0.41418261931880385	-0.804064941996419	cg43428350_BC21	0.41418261931880385
0.3882756956825099	0.1552521859232143	4.199567279846371	0.0013490654450752982	0.41418261931880385	-0.804846553649055	cg44237766_BC21	0.41418261931880385
0.7364519435272108	-2.8467190114444065	4.199529047527919	0.001349154824183039	0.41418261931880385	-0.8049012532883761	cg45927770_BC21	0.41418261931880385
0.49734503960610965	-3.7197276217153994	4.1982039995255445	0.001352256315831395	0.41418261931880385	-0.8067971638547515	cg30269111_TC21	0.41418261931880385
1.4031448096948806	1.533002839490058	4.197650623155053	0.0013535537779200092	0.41418261931880385	-0.8075890294689776	cg41074594_TC21	0.41418261931880385
0.6712571188946932	0.7099132740709392	4.19713972921115	0.0013547527839065795	0.41418261931880385	-0.8083201465164009	cg33491291_TC21	0.41418261931880385
0.7356811912743817	3.0674793398305193	4.197134477388559	0.0013547651150298977	0.41418261931880385	-0.8083276623725917	rs242382401_BC21	0.41418261931880385
0.9605096674807245	-3.6494210287524993	4.196959666793603	0.0013551756317225808	0.41418261931880385	-0.8085778353756101	cg44507893_BC21	0.41418261931880385
0.7865100820343334	2.3280042604026883	4.196472641146697	0.0013563200214585461	0.41418261931880385	-0.809274847348969	cg43886905_TC11	0.41418261931880385
0.6067387107765065	2.065820115464042	4.195764909560048	0.0013579848072067398	0.4142503070230549	-0.81028779114693	cg37220268_TC21	0.4142503070230549
2.70939436697763	1.1117746403633473	4.193179280261419	0.0013640850273796755	0.41551128570637363	-0.8139891498086058	cg32060433_BC21	0.41551128570637363
1.013070166043367	2.07493696970819	4.192578152622021	0.0013655073333848258	0.41551128570637363	-0.8148498208022215	cg39103926_TC21	0.41551128570637363
-4.7182292525301275	2.233711482394109	-4.192175421876657	0.0013664610824135751	0.41551128570637363	-0.8154264664838422	cg30948807_BC11	0.41551128570637363
0.3662646853330225	2.6389605244650416	4.190172048729045	0.0013712157852572029	0.4162964727393394	-0.8182953512028588	cg40806275_TC21	0.4162964727393394
0.3873672771722396	2.561164787454355	4.189865947435212	0.0013719437840495213	0.4162964727393394	-0.8187337517528999	cg29212669_TC11	0.4162964727393394
0.539839494730717	4.242911261849659	4.1891560863738695	0.0013736335893017402	0.41636908321970906	-0.8197504763267922	rs29950245_TC21	0.41636908321970906
0.6010290047521445	3.1878772254094248	4.188238978188603	0.001375819945536085	0.41647024229337554	-0.8210641546193198	cg35928916_TC21	0.41647024229337554
-0.41239097478653486	1.9628181617833413	-4.187283279490215	0.0013781021506641604	0.41647024229337554	-0.8224332500878759	cg35925243_BC11	0.41647024229337554
-0.7269717119449113	1.9772471395905535	-4.187192176350714	0.0013783199100460086	0.41647024229337554	-0.8225637682129836	cg37581848_BC21	0.41647024229337554
0.4544960081295608	-0.42498126475818576	4.186135634421678	0.0013808479255872483	0.41662790085755763	-0.8240775083948773	cg31441382_TC21	0.41662790085755763
1.253709251368233	-3.3429615174605813	4.185761404951279	0.0013817445100727916	0.41662790085755763	-0.8246137202215307	cg32648660_BC21	0.41662790085755763
0.42579634418594603	0.1571565269224779	4.18376030467785	0.0013865490581536173	0.41711341497744736	-0.8274813517059112	cg37223549_TC11	0.41711341497744736
0.5613702839698134	-0.85768484923349	4.183724695058554	0.0013866347123093982	0.41711341497744736	-0.8275323869138402	cg37507350_BC21	0.41711341497744736
-0.6527213084210008	2.328614138893065	-4.182578706971354	0.0013893941721024954	0.41711341497744736	-0.8291749064150578	cg34610386_TC21	0.41711341497744736
0.7084116579814008	1.6216428018666318	4.182223229566783	0.0013902512967298832	0.41711341497744736	-0.8296844458976045	cg37230836_BC21	0.41711341497744736
0.6789045809264439	-0.7628092052402042	4.182070289499093	0.0013906202338736008	0.41711341497744736	-0.8299036754545464	cg34598627_TC21	0.41711341497744736
1.5055648766107659	-1.9764565250466735	4.180322512665825	0.0013948436294168355	0.41758545688717247	-0.8324092573599238	cg46759353_BC21	0.41758545688717247
0.4719720050013514	-1.9143210483555468	4.1802151589962815	0.0013951034772854848	0.41758545688717247	-0.832563173168027	cg43500618_BC21	0.41758545688717247
0.45539230887486026	0.6245078881180361	4.179607536756129	0.0013965751662016258	0.4175905223522674	-0.8334343710939827	cg37674298_TC21	0.4175905223522674
2.042148164646469	-2.1694579736307795	4.174548058077731	0.001408892302575701	0.42004963697579517	-0.8406907889849453	cg32583690_BC21	0.42004963697579517
1.079571125057836	-2.197215974745602	4.174120359884575	0.0014099386833759733	0.42004963697579517	-0.8413043855229976	cg37217120_TC11	0.42004963697579517
0.7022222233470001	1.7407138972965162	4.1739216714963	0.0014104250572796666	0.42004963697579517	-0.8415894431602737	cg37597389_TC11	0.42004963697579517
0.5840879196089437	-0.10710506697307319	4.173424562609993	0.00141164270583863	0.42004963697579517	-0.8423026706226686	cg29986480_TC21	0.42004963697579517
-0.49441106329215323	1.3485787002290421	-4.173231456381002	0.001412116006555103	0.42004963697579517	-0.8425797403108843	cg37509080_TC11	0.42004963697579517
-0.6806364702257808	-3.3735373301746185	-4.1710577944353915	0.0014174550150526327	0.4212013064915716	-0.8456989191018085	cg35377487_BC11	0.4212013064915716
0.6457521561111261	-1.2958817837537349	4.1681314052104685	0.0014246760530700338	0.4223120474347087	-0.8498994087311118	cg32506856_BC21	0.4223120474347087
0.790157607886069	-1.8129160985020336	4.1671844090873575	0.0014270210021564073	0.4223120474347087	-0.8512589949032483	cg41463633_TC21	0.4223120474347087
-0.5740422228409472	-0.989547296852018	-4.166470024800358	0.0014287926128532132	0.4223120474347087	-0.8522847160511198	cg34628182_TC11	0.4223120474347087
0.5932362458366854	-0.6231335899855959	4.166401054067555	0.001428963775214306	0.4223120474347087	-0.852383749198693	cg39140561_TC21	0.4223120474347087
0.4021572424798836	1.5128659745652082	4.166001246175972	0.0014299563850040129	0.4223120474347087	-0.8529578366698747	cg37797785_BC21	0.4223120474347087
0.5508884253563662	2.3762174621392047	4.165975535944647	0.0014300202407473849	0.4223120474347087	-0.8529947550504886	cg40419677_BC21	0.4223120474347087
0.7482736399012619	-0.3728855976339933	4.163353922358121	0.001436547048753627	0.4238035255341507	-0.8567597744895146	cg35095198_TC21	0.4238035255341507
0.5989035398348246	0.6289161966166691	4.162196761329827	0.0014394377754433853	0.4242203423419135	-0.8584219643049025	cg35611436_TO21	0.4242203423419135
0.5124156993515974	2.178236481078166	4.16070539076755	0.001443172316603814	0.4246344722943053	-0.8605645302710929	cg31536210_BC11	0.4246344722943053
0.7690413264272973	2.25437963832782	4.1601152644918296	0.0014446528310577108	0.4246344722943053	-0.8614124254061695	cg33700373_BC21	0.4246344722943053
0.49598126810201437	1.601785820473739	4.159865112973189	0.0014452808898503266	0.4246344722943053	-0.8617718600456339	cg42071327_TC21	0.4246344722943053
0.4647212572715329	1.4430672974936098	4.152437062986467	0.0014640604863813006	0.4296702563832557	-0.8724493803298481	cg36563016_BC11	0.4296702563832557
0.4227632831611472	-1.9470398048452668	4.151905400825503	0.0014654143215440073	0.4296702563832557	-0.873213948855657	cg29478312_BC11	0.4296702563832557
-0.63149850843189	-2.7688130204710837	-4.150658183562568	0.0014685953680193696	0.43016357182648984	-0.8750077077884235	cg33558642_BC21	0.43016357182648984
0.43999793540204574	0.6838803207760381	4.150035921445485	0.0014701851389422923	0.43019025905543834	-0.8759027400926254	cg42714186_BC21	0.43019025905543834
0.5222239771919415	0.7571176067442081	4.148662670070051	0.0014736998866365654	0.43077958498882496	-0.8778781702314955	cg36105084_TC21	0.43077958498882496
0.3794732266050877	-0.48163207627536797	4.147394325776917	0.0014769538870366098	0.4308708453465914	-0.8797029481926169	cg45444122_BC21	0.4308708453465914
0.39378525244402773	2.9801992951717855	4.147370863783407	0.0014770141502213762	0.4308708453465914	-0.8797367054931184	cg35815579_TC21	0.4308708453465914
0.8667010765198062	-1.235210920602295	4.146758245403278	0.0014785885926261492	0.43089223909983365	-0.8806181755327787	cg34879621_BC11	0.43089223909983365
-0.8027523509861112	3.8683897148808475	-4.145339491367067	0.001482241519612947	0.43151868986297814	-0.882659780338547	cg46205434_TC11	0.43151868986297814
0.6223795577652806	2.674147758316848	4.140588465684273	0.0014945426072144952	0.43438029305866427	-0.8894988124723193	cg37885463_TC21	0.43438029305866427
0.5059437534051865	-4.071963813840956	4.140375119593458	0.0014950974727119329	0.43438029305866427	-0.8898060021646392	cg46524841_TC21	0.43438029305866427
0.5114114148090017	2.263698866374479	4.139712491318921	0.0014968221856348962	0.43444166672042156	-0.8907601422240772	cg40974601_TC21	0.43444166672042156
-0.9190508574907308	-3.5635427766897982	-4.1377740484861985	0.0015018795116918486	0.43457403733213046	-0.8935517549366736	cg28388197_BC21	0.43457403733213046
0.4876389762514237	2.4818535392738514	4.137746698946177	0.0015019509924839504	0.43457403733213046	-0.8935911459835006	cg30873528_TC21	0.43457403733213046
0.409646348064439	-3.0553033612840688	4.137388409879797	0.0015028877437004075	0.43457403733213046	-0.8941071937939107	cg29977899_BC21	0.43457403733213046
0.8937624608925342	-1.1433346765898538	4.136936876177955	0.001504069148595689	0.43457403733213046	-0.8947575708588946	cg45259031_TC21	0.43457403733213046
0.5512916634731075	-2.5793430370853536	4.136639433772686	0.0015048479118903945	0.43457403733213046	-0.8951860159665923	cg47369308_BC11	0.43457403733213046
0.5450292189421485	-0.9012913950517919	4.135876567988265	0.0015068471612975217	0.43471404788990314	-0.8962849328967284	cg46482654_BC21	0.43471404788990314
1.2368841529431962	-1.7928553660441242	4.132538622537302	0.0015156274454528607	0.4368080905795619	-0.9010943268501217	cg36391341_TC21	0.4368080905795619
0.5318364753300209	-2.8496549927218267	4.129323735211242	0.001524134276619701	0.43740068410555627	-0.9057280225252082	cg41386689_BC21	0.43740068410555627
0.5094415393167413	2.354873267034534	4.129164496257153	0.0015245569215365368	0.43740068410555627	-0.9059575784659861	cg33822802_TC21	0.43740068410555627
0.5980375377612828	2.5507411466133476	4.128689163911452	0.0015258192515267093	0.43740068410555627	-0.9066428317866775	cg44263142_BC11	0.43740068410555627
1.233739432317087	-4.873443683232923	4.128586654730818	0.001526091625240971	0.43740068410555627	-0.9067906165972488	cg46609663_BC21	0.43740068410555627
0.49389428458728735	1.875786162986333	4.128531787285154	0.0015262374324420988	0.43740068410555627	-0.9068697182193413	cg37797724_TC21	0.43740068410555627
-3.751094833550806	-4.200003595507696	-4.128310256172815	0.0015268262862698741	0.43740068410555627	-0.9071891011600615	rs386894787_TC21	0.43740068410555627
0.7512463014556621	0.565058582963326	4.126277762399546	0.0015322399018866874	0.43812002524061006	-0.9101197102552536	cg35342751_TC21	0.43812002524061006
2.0758192864771177	1.6065074170314153	4.125839367485528	0.0015334101928416147	0.43812002524061006	-0.9107519048851085	cg28781553_BC21	0.43812002524061006
-1.1687958459719496	1.1446867978474253	-4.125567997509873	0.001534135077461003	0.43812002524061006	-0.9111432530928365	cg31663467_BC21	0.43812002524061006
0.448731496637243	-0.9761564148357673	4.124071259235503	0.0015381395702654338	0.43812002524061006	-0.9133019312832955	cg32581683_BC11	0.43812002524061006
0.6137867286004031	2.135484195499691	4.124063584303346	0.0015381601323409485	0.43812002524061006	-0.9133130013699526	cg32981440_TC21	0.43812002524061006
0.7312001018370684	-1.3731059504752767	4.123938613305217	0.001538494984994025	0.43812002524061006	-0.9134932569630818	cg44298100_BC21	0.43812002524061006
0.6468884279114614	-0.23353347960373777	4.123249663926503	0.001540342345008224	0.43821136782419295	-0.9144870259663875	cg46278202_TC21	0.43821136782419295
0.4750550580300327	-0.8752458480353695	4.122170303940506	0.001543241191126125	0.4386013702106477	-0.9160440843374849	cg40330725_BC21	0.4386013702106477
0.43217510977328155	2.0366886176138808	4.119947323815531	0.0015492293300952199	0.4398677341284203	-0.9192514586034246	cg31718231_TC21	0.4398677341284203
-0.7739035574046499	0.48425155097169154	-4.118260192279033	0.0015537901318197851	0.44072673650085903	-0.9216861969495467	cg40607758_BC21	0.44072673650085903
0.6108720559425191	2.1033793627593456	4.1166858507749255	0.00155805860489234	0.4414322157065713	-0.9239585546893982	cg39112318_BC11	0.4414322157065713
-0.889159545410986	-4.351695545981546	-4.115760906735585	0.0015605720589492332	0.4414322157065713	-0.9252937665837822	cg34352378_BC11	0.4414322157065713
-0.5715253768289607	-0.018480890391953567	-4.115643728107474	0.0015608907818922483	0.4414322157065713	-0.9254629301723067	cg37583361_BC21	0.4414322157065713
-0.5679722823944475	-4.668576596295118	-4.114557212789658	0.0015638492971648465	0.44148537573007784	-0.9270315646308944	cg41461312_BC11	0.44148537573007784
0.4939214017818847	-0.8570748064722985	4.113729293199786	0.0015661075801708313	0.44148537573007784	-0.9282269767278963	cg40085431_TC21	0.44148537573007784
12.992156272927698	-9.869626119277582	4.1136434184518675	0.0015663420110023933	0.44148537573007784	-0.9283509750365848	cg36889645_BC21	0.44148537573007784
0.6624692915428365	1.110865830304918	4.113317970003093	0.0015672307886045963	0.44148537573007784	-0.9288209144302488	cg28787946_TC21	0.44148537573007784
1.389646447675986	-4.4338532420918	4.112201830521417	0.0015702828688366442	0.4419114681368223	-0.93043271354576	cg45934333_TC21	0.4419114681368223
0.5304149296499414	1.6351147973172302	4.110750843956028	0.0015742598156753042	0.44259674837374735	-0.9325283416042911	cg34848381_BC11	0.44259674837374735
-0.9108553247170609	1.5034563895834272	-4.109776582960102	0.0015769359924944217	0.442915339183487	-0.9339356239479422	cg41747191_BC21	0.442915339183487
0.531235176705231	2.9580539942642368	4.107741504202308	0.0015825413549535301	0.4440552257472247	-0.9368756790616093	cg42561326_TC21	0.4440552257472247
-13.689952281793094	-6.56760253952172	-4.106232673344205	0.0015867105857217407	0.4443667111919099	-0.9390558733953718	ch591925906_BC21	0.4443667111919099
-0.5778871742895246	-4.048810569862233	-4.105313087553813	0.001589257194013709	0.4443667111919099	-0.9403848029144131	cg42733219_BC21	0.4443667111919099
0.4814746608719641	0.6568599730212815	4.10497492448225	0.0015901947354526593	0.4443667111919099	-0.9408735277086873	cg36268645_TC11	0.4443667111919099
-0.688329409640791	1.8650481736313294	-4.10443648200232	0.0015916887273253917	0.4443667111919099	-0.9416517387052643	cg29986447_TC21	0.4443667111919099
0.490202708012621	2.7284821127709153	4.103903745189992	0.0015931683219444436	0.4443667111919099	-0.9424217463033076	cg34863199_BC21	0.4443667111919099
0.49036583629336694	1.9166342545095936	4.103596176055337	0.0015940231979638141	0.4443667111919099	-0.9428663203197418	cg42374297_TC11	0.4443667111919099
0.6566729157666529	0.13041253140836398	4.1034291054470895	0.0015944877635522285	0.4443667111919099	-0.943107817532205	cg29977020_TC21	0.4443667111919099
-0.8980280722052314	0.6594488951325612	-4.100754138971657	0.001601945089832018	0.44584997957969125	-0.9469750003406379	cg38737708_TC21	0.44584997957969125
0.44971691925371404	-1.9566170102224754	4.1004066459116535	0.0016029164916434118	0.44584997957969125	-0.947477447995543	cg34990627_BC21	0.44584997957969125
0.8928472359502836	-0.47176622203791124	4.098297097811804	0.0016088267792182904	0.447060723111917	-0.9505280785581629	cg38733184_BC11	0.447060723111917
-0.3850380511662195	2.729910866220604	-4.097094888630079	0.00161220510365144	0.44756622340729774	-0.9522668999532771	cg29049551_TC11	0.44756622340729774
-0.4834220549703721	-0.19670134873787182	-4.095643496189852	0.0016162934698046218	0.44774310146036317	-0.9543664181083864	cg43509864_TC21	0.44774310146036317
0.5032069375900576	1.989287015626187	4.094925402991143	0.0016183202137196782	0.44774310146036317	-0.9554052959563535	cg46447526_BC11	0.44774310146036317
0.3749524816756471	0.575922375251751	4.094610612470045	0.0016192095088651845	0.44774310146036317	-0.9558607332467508	cg30913986_BC21	0.44774310146036317
-0.4482299371169658	-0.9814964960415042	-4.094291224962189	0.0016201123090298676	0.44774310146036317	-0.9563228366307781	cg32579404_BC21	0.44774310146036317
-0.5773110432863837	-2.3253084299675733	-4.094104170742885	0.0016206412904278605	0.44774310146036317	-0.9565934817106134	cg44182681_BC11	0.44774310146036317
0.572039772469983	-0.7906545400994969	4.092391303334875	0.0016254935508567562	0.4484249945533073	-0.9590720400138535	cg44638702_TC21	0.4484249945533073
0.6412084747517173	-1.650066366545076	4.092130450374293	0.0016262338245253193	0.4484249945533073	-0.959449538810877	cg30060776_BC21	0.4484249945533073
1.5415904376276037	2.891013900258571	4.090038971836978	0.001632181887053663	0.4493483274873393	-0.9624766341740632	cg40753258_TC21	0.4493483274873393
0.7621124483367536	-3.539811206398692	4.089852557286737	0.0016327131355836784	0.4493483274873393	-0.9627464725332917	cg41197782_BC21	0.4493483274873393
0.5696890277390674	2.714919644844665	4.088972468659385	0.0016352236571030188	0.44960819039408195	-0.9640204866561222	cg29347699_TO21	0.44960819039408195
0.8851053514670109	1.7513962029710144	4.085063341502446	0.0016464232545570546	0.45186555807951145	-0.9696807299340202	cg48051216_BC11	0.45186555807951145
0.7535825308506621	-2.084941580246782	4.084593229090218	0.001647775471873484	0.45186555807951145	-0.9703615858002053	cg42658259_BC21	0.45186555807951145
-0.3840073544780096	3.37533379242371	-4.084460934677807	0.0016481562073131805	0.45186555807951145	-0.9705531915158847	cg33942455_BC11	0.45186555807951145
0.5108318631126337	0.42294590242359725	4.083635556368966	0.0016505336591742241	0.4520855790705735	-0.9717486691462422	cg34858770_BC21	0.4520855790705735
0.5484287967621797	0.908267983871966	4.0829057003310885	0.0016526389295003691	0.45223070039378543	-0.9728058770996411	cg31702880_TC21	0.45223070039378543
0.5002289635846564	3.4739698875418052	4.079863308649798	0.0016614447698362791	0.45378462848102685	-0.9772136855380538	cg42217753_BC21	0.45378462848102685
0.6395865245300554	-4.190776994541827	4.079432931529933	0.001662694369927512	0.45378462848102685	-0.9778373261224713	cg30275178_TC21	0.45378462848102685
0.4983830714274488	0.07907811337525614	4.079043938933724	0.0016638246490182386	0.45378462848102685	-0.978401021960642	cg37504590_BC21	0.45378462848102685
0.8490367002579917	0.7500077092645476	4.078763139477152	0.001664641051351755	0.45378462848102685	-0.9788079472777449	cg29960015_BC21	0.45378462848102685
0.4127109200488167	-0.818812052251974	4.074450423687249	0.0016772322765122288	0.45665404770807144	-0.9850592676189036	cg35096075_BC21	0.45665404770807144
0.5449646898927818	2.3985980747702507	4.073311806264283	0.0016805729948100158	0.45665404770807144	-0.9867101654799022	cg37026775_BC21	0.45665404770807144
0.5479502317309168	2.354344045875837	4.073039451058198	0.001681373111101832	0.45665404770807144	-0.9871050857872623	cg47712511_BC21	0.45665404770807144
0.5464426524239143	2.382077100110118	4.072985894457848	0.0016815304944345288	0.45665404770807144	-0.9871827451886181	cg44981686_TC21	0.45665404770807144
0.44398991346828165	2.354824876682004	4.0721209108061265	0.0016840744838894758	0.4568875954228204	-0.9884370681468422	cg40581493_TC21	0.4568875954228204
1.9544215768882611	0.7030377779337458	4.0711318714077676	0.0016869882249733786	0.4568875954228204	-0.9898714219702507	cg38731082_BC21	0.4568875954228204
0.4729885026036431	2.7736376558297278	4.071071761071679	0.001687165480397804	0.4568875954228204	-0.9899586016326181	cg31915403_BC21	0.4568875954228204
0.5809867659694035	1.9100437973851183	4.070341201354569	0.0016893213249458104	0.4570402321637087	-0.9910181952156494	cg34336007_BC21	0.4570402321637087
0.48377041340634985	4.439376051503151	4.065272970799525	0.001704356307694721	0.46067370821447234	-0.9983712650313645	cg31361935_TC11	0.46067370821447234
0.4820242460252574	0.43482578814393413	4.062486282914616	0.0017126821313597892	0.4617330835794253	-1.0024158571752784	cg32423275_BC21	0.4617330835794253
-0.6672311796195465	1.8696960792583888	-4.06247615172663	0.0017127124772822243	0.4617330835794253	-1.0024305636529105	cg41073705_TC11	0.4617330835794253
0.5606777021472711	3.1856640908240816	4.0620657586413875	0.0017139421956199794	0.4617330835794253	-1.0030263048414545	cg35207177_BC21	0.4617330835794253
0.5570774008968953	2.8827523551185434	4.0617088065076965	0.001715012525964427	0.4617330835794253	-1.0035444894897614	ch813586554_BC21	0.4617330835794253
0.4893063061597642	2.463197750671145	4.060961728245141	0.0017172549040938962	0.4617330835794253	-1.0046290781645624	cg38735089_BC11	0.4617330835794253
0.6067764142003946	1.9321445613965564	4.060738021576585	0.001717926957891748	0.4617330835794253	-1.004953865696768	cg46943075_TC21	0.4617330835794253
-0.43790438263571424	0.3403911162426015	-4.059769878542346	0.0017208385743683041	0.4617434611590669	-1.0063595450758305	cg31717505_BC21	0.4617434611590669
-0.6482939871872498	0.6999440132237067	-4.059655554550763	0.001721182732765029	0.4617434611590669	-1.0065255450555997	cg46488091_TC21	0.4617434611590669
-0.6170252547012578	-3.55090188692719	-4.0572481552500115	0.001728446515835083	0.46251428071635325	-1.010021569364496	cg38216175_TC21	0.46251428071635325
-5.6883483552237895	-5.285936347486785	-4.056829111237968	0.001729714131300214	0.46251428071635325	-1.0106301922778735	rs29726863_TC11	0.46251428071635325
0.5057754725755053	-0.24103842598975164	4.056617659519174	0.0017303541423897488	0.46251428071635325	-1.0109373162943003	cg41936213_TC21	0.46251428071635325
-1.3287067028336035	-1.3364718633920263	-4.056385697867643	0.0017310565143517059	0.46251428071635325	-1.011274237638549	cg32958463_TC11	0.46251428071635325
0.4933412184252409	-0.7981162196041229	4.056037184784361	0.0017321123559313003	0.46251428071635325	-1.0117804633641816	cg39140557_TC21	0.46251428071635325
0.5166422462366729	2.654606042745809	4.055100601842466	0.001734953101106551	0.4628422747886947	-1.0131409669230527	cg28932440_TC21	0.4628422747886947
0.45325230806013606	2.3949383721374917	4.054335618657914	0.0017372769523546856	0.4630318933829271	-1.01425229631635	cg29586855_TC21	0.4630318933829271
0.587400565242489	1.0347364790437912	4.051133538895486	0.001747039255685459	0.4648830206402648	-1.0189050530208945	cg38179762_BC21	0.4648830206402648
0.8460207704606607	0.27046581688348625	4.050995510222609	0.0017474613456570137	0.4648830206402648	-1.0191056484066978	cg30848947_TC21	0.4648830206402648
-0.8650168576764623	2.312705235231889	-4.049587939749908	0.0017517717208635649	0.46559821525359835	-1.0211514133050175	cg46371134_TC11	0.46559821525359835
0.5141206609126039	-0.23292001101452628	4.048167686087313	0.0017561321103590922	0.46607449029812664	-1.0232159070314353	cg34245004_TC21	0.46607449029812664
0.6234318240082422	3.6217754195138774	4.047263600554607	0.0017589136476004116	0.46607449029812664	-1.024530248329989	ch379876098_BC21	0.46607449029812664
-1.1595304680610798	-3.3439724825454826	-4.046976421476907	0.001759798147175169	0.46607449029812664	-1.0249477685842914	cg39589836_BC11	0.46607449029812664
-4.859881263005254	0.02009777596222456	-4.046891969514021	0.0017600583434355314	0.46607449029812664	-1.0250705528297681	cg36186939_BC21	0.46607449029812664
0.46942373464991605	1.252833839920504	4.044147535876571	0.0017685356816809557	0.46704003889233037	-1.029061239221913	cg41518118_BC21	0.46704003889233037
0.5393276975694405	2.87600375986958	4.044003823322471	0.001768980763108233	0.46704003889233037	-1.029270242357411	cg34798489_TC21	0.46704003889233037
-10.540003137193594	-9.52024258719221	-4.043425970566685	0.0017707715603159084	0.46704003889233037	-1.030110652080908	cg36787596_BC11	0.46704003889233037
-0.6472879392865128	-0.2635503404385602	-4.042270703122605	0.001774357434261309	0.46704003889233037	-1.0317909810593093	cg41492062_TC21	0.46704003889233037
0.6185107670460321	3.3428746748168128	4.042059189126409	0.001775014774660588	0.46704003889233037	-1.0320986479565573	cg38155076_TC21	0.46704003889233037
-0.6289863787588289	0.8689062601429612	-4.041848264332992	0.0017756705353549139	0.46704003889233037	-1.0324054643253477	cg45090641_TC21	0.46704003889233037
-1.1162961982271726	-4.286343605667299	-4.041486630002164	0.0017767954333079929	0.46704003889233037	-1.0329315216313484	cg39267122_BC21	0.46704003889233037
-0.8196224119685791	-3.3663630958374773	-4.040898099038398	0.0017786276945410354	0.46704003889233037	-1.0337876787620948	cg39244151_BC21	0.46704003889233037
0.5485084520492202	-0.8240264795268809	4.04075952932566	0.001779059385573038	0.46704003889233037	-1.0339892684713838	cg29854669_TC21	0.46704003889233037
1.024857369989613	-2.6709834612686008	4.040284902448474	0.0017805388304967076	0.46704003889233037	-1.0346797717729599	cg43746580_TC21	0.46704003889233037
2.6312291054662893	1.1093861581626097	4.039458488143165	0.001783117865710309	0.46704003889233037	-1.0358821460019376	cg32140379_TC21	0.46704003889233037
0.42757244323285226	2.915682404226579	4.039422906664953	0.001783228993645686	0.46704003889233037	-1.0359339167727946	cg28221359_BC21	0.46704003889233037
0.4963972487790387	0.48789034648862944	4.038034286064341	0.0017875715404487653	0.4677506022660147	-1.0379544933621219	cg32961547_TC21	0.4677506022660147
0.3407367458764412	2.8574021539468566	4.036689296738057	0.0017917880935739647	0.468169642802856	-1.0399118508399114	cg40256560_TC21	0.468169642802856
0.5363942015312686	1.7036562457608124	4.0362002463130295	0.0017933238256909608	0.468169642802856	-1.040623629416447	cg40611465_BC21	0.468169642802856
5.2333525099827245	-4.655624444451505	4.035404086978177	0.0017958268705436271	0.468169642802856	-1.0417824581385045	cg46035809_BC11	0.468169642802856
0.6781222946203679	-0.2473817557268132	4.035236873063883	0.0017963530342739408	0.468169642802856	-1.0420258536951552	cg37221931_TC21	0.468169642802856
0.653436721413416	0.9470882213279593	4.03492722679836	0.0017973278048031608	0.468169642802856	-1.042476583687458	cg29958979_BC21	0.468169642802856
0.39467037106371583	2.2587379815241877	4.033937767132008	0.0018004463137402224	0.468556767324688	-1.0439169633261995	cg31724809_TC11	0.468556767324688
1.2269742639538612	2.211769015770465	4.0330249878748825	0.0018033281202625223	0.46888164576209873	-1.045245844080509	cg37100749_BC21	0.46888164576209873
-1.6214111868540995	-7.138978411641112	-4.031024732988511	0.0018096600113746133	0.4693249030610795	-1.0481583639446468	cg43671750_BC11	0.4693249030610795
-0.9057543742368992	-3.832087849623497	-4.030747633138985	0.0018105389981557271	0.4693249030610795	-1.0485618878843228	cg38859624_BC21	0.4693249030610795
0.7463094625258551	0.5916574106621928	4.030446400112125	0.001811495039653696	0.4693249030610795	-1.0490005682073011	cg33819929_BC21	0.4693249030610795
0.5265314943129125	2.030607564019124	4.030421884014195	0.0018115728708994116	0.4693249030610795	-1.0490362711478252	cg47106981_BC21	0.4693249030610795
0.45946006275687723	2.2127206135329107	4.028583300775495	0.0018174197080215078	0.4698252834844513	-1.0517140601628752	cg43148991_TC21	0.4698252834844513
0.4709088376173516	2.64020426122149	4.028313410816257	0.0018182796237657143	0.4698252834844513	-1.0521071804980338	cg44060293_TC11	0.4698252834844513
-0.6482136874944198	-3.7120922116257242	-4.0280467082335525	0.0018191297982291126	0.4698252834844513	-1.0524956685206508	cg35706735_BC21	0.4698252834844513
-9.440400447652237	-10.225724339541895	-4.027632954520317	0.001820449546672269	0.4698252834844513	-1.0530983766688813	cg29870360_TC11	0.4698252834844513
3.928451927856104	-0.967262268553638	4.026686998917719	0.0018234705862531435	0.4698252834844513	-1.0544764279174048	cg43530715_BC21	0.4698252834844513
3.414540836888338	0.4353924261907784	4.0265320213751785	0.001823966023523095	0.4698252834844513	-1.054702208832138	cg34619189_BC21	0.4698252834844513
0.4360267494379772	0.3752421032329129	4.02621841369515	0.0018249690016185446	0.4698252834844513	-1.0551591026620857	cg42037484_BC21	0.4698252834844513
0.5680895258166947	2.7338130203961506	4.025427230510701	0.001827501899442551	0.4698252834844513	-1.056311837890557	cg37393984_BC11	0.4698252834844513
0.5408743878462734	2.2901436794670413	4.024719283350106	0.001829771413468196	0.4698252834844513	-1.0573433772396008	cg46982702_TC21	0.4698252834844513
0.3727517532016316	0.5433897037494341	4.024688026129943	0.001829871684151251	0.4698252834844513	-1.057388923350186	cg33086249_TC21	0.4698252834844513
-0.5578257086455265	-3.9121633245310496	-4.022396143748071	0.0018372393989486667	0.47120136919676125	-1.0607289004745812	cg30139053_TC21	0.47120136919676125
-0.6119856761145703	-4.239066985551916	-4.0213414675388925	0.0018406401884957704	0.47120136919676125	-1.0622661437789036	cg47151756_BC11	0.47120136919676125
0.5934988778978743	-3.608747812875806	4.0210695242086105	0.0018415181235655266	0.47120136919676125	-1.0626625409164845	cg30048068_BC21	0.47120136919676125
1.778596537784346	-2.390723191656353	4.0205847915642225	0.0018430840985882112	0.47120136919676125	-1.0633691361356874	cg40050238_BC21	0.47120136919676125
0.5246906557007217	-0.05678235492520591	4.020475024001024	0.0018434389047481724	0.47120136919676125	-1.063529149138728	cg31523876_BC11	0.47120136919676125
0.5689230414198225	1.6355813869216163	4.018656819615602	0.001849326267476592	0.47158246378302804	-1.0661798793639523	cg29378707_TC21	0.47158246378302804
0.5654564195158822	2.299443237196462	4.018562456968254	0.0018496323459055524	0.47158246378302804	-1.0663174621728952	cg29956532_TC21	0.47158246378302804
-0.7192641251701213	-4.558209831706053	-4.018285224150559	0.0018505318929654226	0.47158246378302804	-1.0667216811519493	cg41800091_TC11	0.47158246378302804
-0.7215389795995915	3.4057542951198383	-4.017986629678683	0.0018515012600016463	0.47158246378302804	-1.067157058901273	cg46308569_BC11	0.47158246378302804
-0.6804374645995707	0.2742320945973377	-4.017399617560732	0.001853408489923573	0.47164974027709367	-1.0680130132600985	cg32584170_BC21	0.47164974027709367
0.41652681219766313	0.22779168230185196	4.015010379150684	0.001861192266467748	0.47321101867986454	-1.071497405915638	cg34851024_BC21	0.47321101867986454
3.297890331103055	2.0333896147324957	4.013029291432203	0.0018676720324645624	0.47330942901370526	-1.0743871892127528	cg41654483_BC11	0.47330942901370526
0.46774346025040536	2.708499580566966	4.012525812007688	0.0018693225410336537	0.47330942901370526	-1.0751216974428743	cg30659982_TC21	0.47330942901370526
0.41686787966989947	2.726507599996549	4.0120826669720735	0.001870776511514058	0.47330942901370526	-1.0757682162294495	cg32015388_BC21	0.47330942901370526
0.6171962042733901	0.9879112418395287	4.012079072066002	0.00187078831128493	0.47330942901370526	-1.0757734610712912	cg32606319_TC21	0.47330942901370526
0.642488926558568	0.022323145981527744	4.011719150945989	0.0018719700918820087	0.47330942901370526	-1.0762985827909635	cg30060786_TC11	0.47330942901370526
-1.7492331789916133	1.0319851277637901	-4.011496541842814	0.0018727014033442342	0.47330942901370526	-1.0766233768444229	cg31708607_BC11	0.47330942901370526
0.7142365937009068	-0.7016183599004315	4.011368722482659	0.001873121446993796	0.47330942901370526	-1.0768098727521327	cg32506317_TC11	0.47330942901370526
0.5742961437791925	0.9835951813407718	4.009758569597666	0.001878421144791008	0.47423112542854784	-1.0791593814291174	cg39423120_BC21	0.47423112542854784
0.5495815632185823	-3.8126350515353136	4.008102505680732	0.0018838881624003065	0.4751934068690756	-1.0815762722299853	cg30004295_BC21	0.4751934068690756
0.5083454880578865	0.32169242234537865	4.006182067794947	0.0018902485805339787	0.4763791528027029	-1.0843794895102903	cg46638222_TC21	0.4763791528027029
0.5529635592221676	-0.6784654442314993	4.00553708055084	0.00189238974089706	0.4765004167758782	-1.0853210809293232	cg39776429_BC21	0.4765004167758782
0.7341537154185902	-1.6558980104439145	4.004985773705283	0.0018942219025136976	0.47654373103992714	-1.0861259594200705	cg45274673_BC21	0.47654373103992714
0.5807690084041702	0.7261326022617142	4.00356659475777	0.0018989467271301338	0.4773140613158537	-1.0881980855731452	cg46847095_BC21	0.4773140613158537
-0.4363256406524022	1.0276090367546564	-4.0006827604364155	0.0019085854245576852	0.4793171007167835	-1.092409627913253	cg34874014_TC11	0.4793171007167835
0.8092981234713084	0.13219141361571846	3.999576770873572	0.0019122954272454418	0.47982902306888464	-1.0940251278454145	ch893342868_BC21	0.47982902306888464
0.5708507076959576	-1.0419498023158198	3.9989311818205096	0.0019144644846509652	0.47995373826992105	-1.0949682096711069	cg44954218_BC21	0.47995373826992105
0.5166241949476015	1.21734361741771	3.9957752728880744	0.0019251044772648608	0.4822000350775552	-1.0995792461441463	cg43532248_BC21	0.4822000350775552
-0.4138659679709171	-1.679306039260861	-3.99335202496043	0.0019333158950121908	0.483834636149302	-1.1031207725398398	cg46645547_BC21	0.483834636149302
0.45070655754232547	3.216620971362579	3.9921173374792875	0.0019375136978865227	0.48446281095673027	-1.1049255650688847	cg33675255_BC21	0.48446281095673027
-0.936964567053745	3.2890496165580556	-3.9910138107120177	0.0019412735568223448	0.4849804825812481	-1.1065388187686853	cg44096301_TC11	0.4849804825812481
0.5489690343385827	-1.9773797391219272	3.9903385280223596	0.0019435780582974349	0.4851339840298075	-1.1075261050271168	cg29089184_BC21	0.4851339840298075
1.1728639500398892	0.8214107017005937	3.9868519329429977	0.001955521731249473	0.48733105633337803	-1.1126246592886782	cg47395405_BC11	0.48733105633337803
0.5006214644048295	2.9999337095516148	3.986306823308353	0.001957395916534356	0.48733105633337803	-1.1134219461452863	cg41912640_TC21	0.48733105633337803
0.436039119918463	0.6864472397755016	3.986284330677606	0.0019574732902016543	0.48733105633337803	-1.1134548451672277	cg36063508_TC21	0.48733105633337803
0.3718829838476245	-0.09399692118068151	3.983763690486856	0.0019661642770133496	0.48832888491287624	-1.1171421348815418	cg37104160_BC21	0.48832888491287624
0.46226396226180533	-0.24524821338985914	3.9837012583831704	0.00196638004477979	0.48832888491287624	-1.1172334744292094	cg40124353_TC21	0.48832888491287624
0.5383066556491475	0.5959631418501151	3.9836419949949216	0.001966584884024682	0.48832888491287624	-1.1173201785883213	cg42768207_BC21	0.48832888491287624
0.35572279941871887	2.622025054102605	3.9819361326211236	0.0019724905436508404	0.48937200566549155	-1.119816121448519	cg45231010_TC21	0.48937200566549155
-0.3886577673105047	0.892768453728831	-3.980112682050464	0.0019788235986276403	0.48992922812023837	-1.122484570758278	cg41492003_BC11	0.48992922812023837
0.8682970907002407	-1.5172910435733957	3.979836146321322	0.001979785876046339	0.48992922812023837	-1.1228892960959582	cg30049498_TC21	0.48992922812023837
0.6055884020301456	3.444378431029281	3.9795467760787213	0.0019807933331919257	0.48992922812023837	-1.123312817058605	cg41444604_TC21	0.48992922812023837
0.7450269674440464	1.9372598355567734	3.978905937041873	0.001983026336440046	0.48992922812023837	-1.1242507883738604	ch333073346_BC21	0.48992922812023837
1.345781566915054	1.3365052852245587	3.978534367786424	0.001984322262760535	0.48992922812023837	-1.1247946665689952	cg43419399_BC21	0.48992922812023837
-0.5009377855793544	1.3053585940064674	-3.9780045116641976	0.001986171764752249	0.48992922812023837	-1.1255702683020745	cg34930256_BC11	0.48992922812023837
-1.463206735485814	-6.475782592479564	-3.97767127893923	0.001987335852272113	0.48992922812023837	-1.126058073683275	cg40830514_BC11	0.48992922812023837
0.4913990593292661	-1.99279897271372	3.9761404083400937	0.0019926927511779357	0.48992922812023837	-1.128299252755891	cg33819749_BC21	0.48992922812023837
0.39331861486683506	0.7533807454579594	3.975875070713173	0.0019936227527880706	0.48992922812023837	-1.1286877380711378	cg35048664_BC21	0.48992922812023837
0.4301211158074927	2.6419785513435383	3.975438971204534	0.001995152246674736	0.48992922812023837	-1.1293262603798908	ch496242186_BC21	0.48992922812023837
1.1036736053925922	-2.9085142362526053	3.9753409952238115	0.0019954960363907604	0.48992922812023837	-1.129469717231955	cg40807093_BC21	0.48992922812023837
0.7580501440604828	-1.7074083318816244	3.975023278310259	0.001996611301026081	0.48992922812023837	-1.129934929037998	cg42581725_BC21	0.48992922812023837
-0.4039537289350994	2.164751408505678	-3.974640918731301	0.0019979543329183237	0.48992922812023837	-1.1304948117305393	cg31549758_TC21	0.48992922812023837
-0.7456030899703912	-3.9657074104297982	-3.9744482764930034	0.0019986313399365935	0.48992922812023837	-1.1307769023434187	cg28234440_BC21	0.48992922812023837
-0.5199227173184937	-3.984066350648918	-3.972977589899286	0.0020038076404790264	0.49077899590401414	-1.1329306365085952	cg39738409_BC21	0.49077899590401414
2.904558687389117	0.24305069861511022	3.9716184321351853	0.0020086037376733077	0.4914298561595614	-1.1349213147845427	cg38729143_BC11	0.4914298561595614
0.5524192645861303	1.4597102941506455	3.971254761081851	0.002009889047661819	0.4914298561595614	-1.1354540065499217	cg32610486_BC21	0.4914298561595614
0.9391700833273648	-0.1661624473217036	3.9684948206400876	0.0020196711982908935	0.49340137656970295	-1.1394972718996392	cg38650375_TC11	0.49340137656970295
-0.4641471169937519	0.47956464148429134	-3.966759131475682	0.0020258482884851757	0.4936641424218341	-1.142040576308518	cg33079999_BC21	0.4936641424218341
-0.5229155889747314	-3.3295003238795173	-3.966660290295056	0.0020262006392150838	0.4936641424218341	-1.142185420998346	cg42558654_BC21	0.4936641424218341
0.4875549344308008	2.0965812574420215	3.9661753101227655	0.0020279304241869836	0.4936641424218341	-1.1428961447147037	cg28367515_TC21	0.4936641424218341
0.4311178788383341	1.679846178508432	3.966027915956104	0.002028456439628769	0.4936641424218341	-1.1431121529459665	cg36059075_BC11	0.4936641424218341
0.6364668227754291	2.9569147402398293	3.9657788225475823	0.002029345716975315	0.4936641424218341	-1.14347720979639	cg37849785_TC21	0.4936641424218341
0.6055387837454078	0.4217318314732197	3.963380034369668	0.002037930204960691	0.49504169266530695	-1.146993181025608	cg45096323_BC11	0.49504169266530695
0.704661194266468	1.8445840952269412	3.962823447769391	0.002039927414963491	0.49504169266530695	-1.1478091011850875	cg47308512_TC21	0.49504169266530695
0.5715230008007328	1.64842509292526	3.9625948387483065	0.0020407483237097034	0.49504169266530695	-1.1481442399080901	cg44400974_BC21	0.49504169266530695
0.5863679819800922	0.6203481051846401	3.962272368166553	0.002041906859835302	0.49504169266530695	-1.148616991288299	cg34873687_TC21	0.49504169266530695
5.045767289388097	-0.1030083468529592	3.9613587780853616	0.002045192800998693	0.4954199101490927	-1.1499564205166077	cg34858818_TC21	0.4954199101490927
-0.8716555009248155	0.03115581525888725	-3.9606136768203557	0.002047876783929163	0.4955208146757808	-1.1510489122440406	cg43683085_TC21	0.4955208146757808
0.8322275427638532	2.291961197223291	3.9602850089676997	0.002049061860373286	0.4955208146757808	-1.1515308404911444	cg35170765_BC11	0.4955208146757808
0.46435073824621087	-0.09555148213292744	3.959515631024108	0.002051838779478008	0.4957746815228638	-1.1526590446080691	cg31795862_BC21	0.4957746815228638
0.35699215447749655	2.6475453510930733	3.957381877557714	0.002059560540344742	0.4970093255587254	-1.1557883821409627	cg39813516_TC21	0.4970093255587254
0.5760049542632442	-1.4089913506702785	3.956056447704269	0.0020643722242698215	0.4970093255587254	-1.1577325627376416	cg28665446_TC21	0.4970093255587254
0.961725492639746	-1.856257671060298	3.9559599981544795	0.0020647228170298285	0.4970093255587254	-1.1578740474460538	cg31594034_BC21	0.4970093255587254
0.5057856967242982	2.433411681893908	3.955735760368999	0.0020655381563831564	0.4970093255587254	-1.1582029935396312	cg46487369_BC21	0.4970093255587254
-3.5452713249401127	-2.2925206430874665	-3.9557171795514097	0.0020656057320730167	0.4970093255587254	-1.1582302510247207	cg44173684_TC21	0.4970093255587254
0.5444164623729857	0.8500660994658831	3.9550093514706126	0.0020681817024645684	0.4972123598764274	-1.1592686488825246	cg43597627_TC21	0.4972123598764274
-0.6957764619793849	-4.098546925572553	-3.9541126323725004	0.0020714498700510203	0.4974809327023071	-1.1605842541607698	cg31346057_BC21	0.4974809327023071
-0.37093661075016215	-1.0559977393026923	-3.9537439320803416	0.0020727951788634493	0.4974809327023071	-1.1611252187463554	cg41056350_TC21	0.4974809327023071
0.44322825554547673	2.122513502447858	3.9518537106947518	0.0020797064054675915	0.4974809327023071	-1.1638988881842698	cg46296328_BC21	0.4974809327023071
0.6529533836552384	2.761118509250583	3.951418045442231	0.00208130270892965	0.4974809327023071	-1.164538244531924	cg41572686_BC21	0.4974809327023071
-0.7127545318117148	1.2855064398003004	-3.9513958140579573	0.002081384200034572	0.4974809327023071	-1.164570870695882	cg32528512_BC21	0.4974809327023071
-1.8537159644332293	-1.2052061373274736	-3.951388254243635	0.0020814119119546247	0.4974809327023071	-1.164581965285751	cg39112071_BC11	0.4974809327023071
-0.4338503103194536	0.11862709056959116	-3.951383207097064	0.0020814304134313564	0.4974809327023071	-1.1645893723532232	cg38668968_TC11	0.4974809327023071
1.3217600105805027	-1.8832033272828335	3.9502825047120087	0.002085469358878274	0.4979628567837846	-1.1662048208071578	cg34591529_TC21	0.4979628567837846
0.37665753595914175	2.5355743041104475	3.949215573867562	0.0020893921219006903	0.4979628567837846	-1.167770865558511	cg47390263_TC11	0.4979628567837846
1.3708079357960654	1.0555108522101664	3.948516962628125	0.0020919648268237167	0.4979628567837846	-1.1687963754438169	cg37597683_BC11	0.4979628567837846
-0.6559529477028558	1.869567845532258	-3.948484217425315	0.0020920854946467125	0.4979628567837846	-1.1688444446591797	cg41662992_TC21	0.4979628567837846
-0.8429420855004226	-6.294235732031826	-3.948474703616658	0.002092120554890243	0.4979628567837846	-1.168858410742594	cg32873460_BC11	0.4979628567837846
0.5203872754780854	-1.7511552637862748	3.943620865246558	0.0021100874035912573	0.5018231890645156	-1.1759853915819045	cg37564338_TC21	0.5018231890645156
-0.7694222554300243	-2.3743860607040363	-3.9412846966826147	0.0021187917343896637	0.5030731727087406	-1.1794167978376686	cg28786412_BC21	0.5030731727087406
-0.6412970377504336	0.2669205672353455	-3.940968329287362	0.002119973339996834	0.5030731727087406	-1.1798815421379585	cg44094085_TC21	0.5030731727087406
-0.5985681632127022	-3.207246954965677	-3.9405789903050326	0.0021214284239868945	0.5030731727087406	-1.1804535008815398	cg40056559_TC21	0.5030731727087406
-1.874995984488745	-1.7866049610854313	-3.9403315727155244	0.002122353639262445	0.5030731727087406	-1.1808169808072035	cg40298819_BC21	0.5030731727087406
0.43865580381251557	-0.8134698876666278	3.9397333878027867	0.002124592269816634	0.5030735847160467	-1.1816958062731402	cg37179365_TC21	0.5030735847160467
-0.4585549269177678	-2.0417711534591247	-3.93939479137747	0.0021258605060462104	0.5030735847160467	-1.182193278371594	cg40968523_TC11	0.5030735847160467
0.47716628672034256	1.5106557994068122	3.9384382424686324	0.002129447558416035	0.5034807471742868	-1.183598743409843	cg35905916_TC22	0.5034807471742868
0.41375658937707316	2.049443171979282	3.9380010700472527	0.002131089036114818	0.5034807471742868	-1.1842411265535748	cg42139038_BC21	0.5034807471742868
-2.794201347389755	-2.4404667239521842	-3.935437310423266	0.002140741717336792	0.5052422467434022	-1.188008858719404	cg31709475_TC21	0.5052422467434022
0.44023844975829585	-2.448383979646579	3.935086726013909	0.0021420651952158876	0.5052422467434022	-1.1885241524282026	cg38030689_BC21	0.5052422467434022
0.49576376480493956	2.3481553452802966	3.9335990616969774	0.0021476906414650797	0.5055091553131437	-1.1907109304209191	cg36012143_TC21	0.5055091553131437
1.2151054788288285	0.3671228141780211	3.9333266283503905	0.002148722473638383	0.5055091553131437	-1.191111424323294	cg38912108_TC11	0.5055091553131437
1.3538346769539693	-6.7243412445515895	3.9329987900346564	0.0021499648300066713	0.5055091553131437	-1.1915933805422805	cg42956381_BC11	0.5055091553131437
0.529355189550845	-1.591122507700687	3.932560864968542	0.0021516255235575674	0.5055091553131437	-1.1922371987999387	cg32684250_TC11	0.5055091553131437
0.5975520291641558	3.193973872499946	3.9323484042354657	0.002152431692178065	0.5055091553131437	-1.192549558797686	cg33991186_BC11	0.5055091553131437
0.7537252706240505	-0.6799916141268988	3.9319977009288736	0.0021537630968401834	0.5055091553131437	-1.1930651767947236	cg37098571_BC21	0.5055091553131437
2.6481796260349935	-1.349528064469873	3.9314658442695753	0.0021557838547745377	0.5055700616936528	-1.1938471660416026	cg39086592_TC21	0.5055700616936528
-1.157199946525218	3.973272011562831	-3.9298768421212573	0.0021618328624702014	0.5065747944261807	-1.1961837093224847	cg30006517_BC11	0.5065747944261807
1.045001576565265	-2.5451629481818174	3.9233900996355184	0.0021867092262079922	0.5090444629015763	-1.2057257232541776	cg35597197_BC21	0.5090444629015763
0.5161279414913951	2.5922322502198063	3.9230372444841897	0.002188070868776057	0.5090444629015763	-1.206244939771862	cg34677394_BC11	0.5090444629015763
0.4331492115075939	2.9670443541224127	3.9224828880680325	0.00219021186103512	0.5090444629015763	-1.2070606942681392	cg44907758_TC21	0.5090444629015763
-1.1734645592980864	-1.3136949662791115	-3.9217124131607553	0.002193191127281252	0.5090444629015763	-1.2081945445120743	cg34033290_BC21	0.5090444629015763
0.5974914581489326	-0.5535704998693927	3.921571991701109	0.0021937345591316704	0.5090444629015763	-1.2084012010275709	cg47338146_BC21	0.5090444629015763
0.5886814273223415	2.158548522711927	3.9215667830850527	0.0021937547191831727	0.5090444629015763	-1.2084088665350023	cg47296140_BC21	0.5090444629015763
0.44581032721314523	0.5564857792125508	3.9207900166053893	0.002196763354617521	0.5090444629015763	-1.2095520734595926	cg42953391_BC21	0.5090444629015763
0.6243331151880978	-1.3375708121250103	3.920547952670924	0.00219770180807218	0.5090444629015763	-1.2099083482128385	cg38004477_BC21	0.5090444629015763
-0.9679184088221743	-0.9159754735518723	-3.920121382130807	0.0021993565809281176	0.5090444629015763	-1.2105362031688731	cg30721506_BC21	0.5090444629015763
0.704727047632153	-2.067674664683771	3.919880584954749	0.002200291261649852	0.5090444629015763	-1.2108906355045868	cg32666321_BC21	0.5090444629015763
4.195671883510555	-0.07617410788639674	3.9191659730570696	0.002203067524947002	0.5090444629015763	-1.2119425283008516	cg32610548_BC21	0.5090444629015763
0.3676741154781751	-2.4147759570790757	3.918733826822035	0.0022047481677499752	0.5090444629015763	-1.212578671837461	cg37822722_BC21	0.5090444629015763
0.5034453213341497	2.8478707626886366	3.918464451782395	0.0022057964541430278	0.5090444629015763	-1.2129752199544912	cg32346711_TC21	0.5090444629015763
0.4724888632146178	-1.2683428061259765	3.918402023991262	0.0022060394685444744	0.5090444629015763	-1.2130671215821467	cg45947680_TC21	0.5090444629015763
0.6889628892597508	0.11974822048258629	3.9182731858877298	0.0022065410877324682	0.5090444629015763	-1.2132567892989439	cg43528413_TC21	0.5090444629015763
0.5369465257068864	2.8667890924923687	3.9181854964186535	0.0022068825659764856	0.5090444629015763	-1.213385881766099	cg29897704_TC11	0.5090444629015763
-13.683520289507477	-6.327297620466206	-3.9172048370091312	0.0022107051506285984	0.5090444629015763	-1.2148296357767423	cg40197597_TC11	0.5090444629015763
0.5631458122788086	0.5450730684959301	3.9170532357579244	0.0022112966989465185	0.5090444629015763	-1.2150528390787088	cg33566049_BC21	0.5090444629015763
0.42969949707028254	-2.263615117086807	3.916170598783891	0.0022147440011567017	0.5090444629015763	-1.216352412394773	cg41271778_BC21	0.5090444629015763
0.6540312089193774	1.165977966679835	3.9156783696984236	0.0022166689057277226	0.5090444629015763	-1.2170772048012184	cg38458946_TC11	0.5090444629015763
0.6220137659427998	2.31965443198889	3.915341001444493	0.0022179892124387273	0.5090444629015763	-1.2175739884342454	cg34876171_BC11	0.5090444629015763
-0.774098576710073	-3.1169301659934234	-3.9150591611109937	0.00221909283125995	0.5090444629015763	-1.2179890176540207	cg39762900_TC21	0.5090444629015763
0.4783985229506187	1.488170397580186	3.9147721486107767	0.002220217286457588	0.5090444629015763	-1.2184116743851003	cg34099673_TC21	0.5090444629015763
-0.7887603425748777	0.7806670979726328	-3.914748483177882	0.002220310028977012	0.5090444629015763	-1.218446524778301	cg42919245_TC21	0.5090444629015763
0.7612460946419733	0.3802273146848923	3.9143277172199036	0.0022219596384345794	0.5090444629015763	-1.2190661695171183	cg32061374_BC21	0.5090444629015763
0.7395222568698956	-4.269668160659028	3.913760285926495	0.002224186254747572	0.5090444629015763	-1.2199018405146242	cg45131671_BC21	0.5090444629015763
0.7386899285876032	-2.266591580753723	3.913729300680007	0.0022243079081199378	0.5090444629015763	-1.2199474745668928	cg31726559_BC21	0.5090444629015763
-0.4506838010856593	3.741736511433307	-3.913648796315479	0.002224624014164262	0.5090444629015763	-1.2200660393600362	cg28594312_TC11	0.5090444629015763
0.39361386998717895	1.7716675610470454	3.913283841869789	0.0022260576160002166	0.5090444629015763	-1.220603546125905	cg43457368_TC21	0.5090444629015763
-0.4770932483702568	1.104413478580456	-3.9130203283088303	0.0022270933348547107	0.5090444629015763	-1.2209916615289842	cg34592570_BC21	0.5090444629015763
-0.5366492332804413	1.2007178221627453	-3.9129034426304203	0.002227552904084454	0.5090444629015763	-1.2211638193889671	cg37228197_BC21	0.5090444629015763
0.705546583806107	2.7719734186342055	3.911051452060212	0.002234847626998059	0.5090444629015763	-1.2238918162821033	ch684847529_BC21	0.5090444629015763
0.6074010103974865	-1.9350556941033203	3.9106440036074646	0.002236455818825191	0.5090444629015763	-1.224492053788734	cg28652125_TC21	0.5090444629015763
0.6791271184634193	0.6243722255223435	3.9087779275816517	0.0022438364870395987	0.5090444629015763	-1.227241374380693	cg37379485_TC21	0.5090444629015763
0.45689157157544896	-0.24247936786788224	3.9086429373046676	0.0022443713735580025	0.5090444629015763	-1.227440276150249	cg47072789_BC21	0.5090444629015763
0.4067366624759862	0.3202485587435287	3.907852242074821	0.0022475070784262166	0.5090444629015763	-1.2286053778034	cg39085546_TC11	0.5090444629015763
-0.4974685821799323	2.4248703561138605	-3.9063070790386507	0.0022536478965846938	0.5090444629015763	-1.2308824445919937	cg46758973_BC11	0.5090444629015763
0.7134405787314506	-1.24208797384509	3.906293081038755	0.0022537036069134164	0.5090444629015763	-1.23090307456396	cg39107740_BC21	0.5090444629015763
0.6580812610907758	-3.6897261716301397	3.9061455846672373	0.002254290710969026	0.5090444629015763	-1.2311204533795461	cg47249233_BC21	0.5090444629015763
0.7669667978696744	2.2834414646867853	3.9058037164060386	0.002255652113302705	0.5090444629015763	-1.231624307077035	cg40034643_TC21	0.5090444629015763
0.739570712432096	-6.867554581577222	3.9057165261033338	0.0022559994622153093	0.5090444629015763	-1.2317528127885362	cg29366908_BC11	0.5090444629015763
-2.7218023145214216	-3.153726423604926	-3.905594471265872	0.0022564857973996293	0.5090444629015763	-1.2319327054407312	cg42633365_BC21	0.5090444629015763
0.5457548738375069	0.7719114568083102	3.9055700310103565	0.002256583194157038	0.5090444629015763	-1.2319687273807212	cg29851513_BC21	0.5090444629015763
-0.8967043122886675	-5.2044845163678515	-3.9053024101776597	0.0022576499731087906	0.5090444629015763	-1.2323631729768092	cg40008810_BC11	0.5090444629015763
0.3825703900772641	1.5273339353008921	3.9051415081067553	0.0022582916050857475	0.5090444629015763	-1.232600330765285	cg42818112_BC21	0.5090444629015763
-0.40122038717891095	-0.7060259035111714	-3.905066728605891	0.0022585898687448	0.5090444629015763	-1.232710551430979	cg30672255_BC11	0.5090444629015763
0.48608160940197864	2.4973744185171	3.9049236847845314	0.002259160523211114	0.5090444629015763	-1.2329213918757125	cg38501155_BC21	0.5090444629015763
0.6765877487962926	4.026480735613464	3.904912360387991	0.002259205706763229	0.5090444629015763	-1.2329380836680386	rs217942576_TC21	0.5090444629015763
0.3746430236900653	2.4587751881739197	3.9044601795576943	0.00226101064014997	0.5090444629015763	-1.2336045977211452	cg29582194_BC21	0.5090444629015763
0.471711483644333	1.4196768789005831	3.9043280654156263	0.0022615382706897146	0.5090444629015763	-1.2337993390563726	cg47548393_BC21	0.5090444629015763
0.7226873049085691	-3.885123408111953	3.9040087863203237	0.002262813916259925	0.5090444629015763	-1.234269978511903	cg36319228_BC21	0.5090444629015763
-0.5935308388427454	3.2272550410253036	-3.9032783312547856	0.0022657351692095635	0.5093024904632774	-1.2353467717286204	cg36567959_TC21	0.5093024904632774
0.6163430108483245	3.137340709343844	3.9019784049764987	0.002270943508558886	0.5098731584437841	-1.237263224147238	cg44204490_BC11	0.5098731584437841
-0.48893871216929563	1.5533955460150348	-3.901551184385021	0.002272657928771151	0.5098731584437841	-1.237893115919709	cg35412196_BC11	0.5098731584437841
-1.23125579154253	-2.0658825949905557	-3.900984899104955	0.0022749324721277886	0.5098731584437841	-1.2387280819982207	cg32958465_BC11	0.5098731584437841
0.7100692069393307	1.1598860084878342	3.9008738198194406	0.002275378909480883	0.5098731584437841	-1.238891869264065	cg45555135_BC21	0.5098731584437841
-0.6318318913002532	-4.177037026297007	-3.898652665725157	0.002284324952889442	0.511478531768264	-1.2421673283708303	cg35606428_TC21	0.511478531768264
-0.3741026147027462	2.619997865843379	-3.8972568230695614	0.0022899655171159244	0.511808136330623	-1.2442260703009707	cg29048562_TC11	0.511808136330623
0.59156043548516	2.2563303678297784	3.896608688216295	0.0022925895044739494	0.511808136330623	-1.245182100119428	cg29578849_TC11	0.511808136330623
0.5343463337492524	3.2196276429189328	3.8958512832592356	0.0022956598113447594	0.511808136330623	-1.2462993803572529	cg30839180_TC21	0.511808136330623
0.4697854898808298	-0.32729283457112013	3.89486554726645	0.0022996620724799206	0.511808136330623	-1.2477535972480265	cg37095620_TC21	0.511808136330623
0.44225190570445827	0.5792099142327837	3.894411478286742	0.002301508097065103	0.511808136330623	-1.2484235111095954	cg33758640_TC21	0.511808136330623
0.4064298858758942	0.14809750792500992	3.894085598920814	0.0023028339085033192	0.511808136330623	-1.2489043166437934	cg30750738_BC21	0.511808136330623
0.5956844812871143	1.2219342398716266	3.893925534472825	0.0023034854055618936	0.511808136330623	-1.2491404824999872	cg42647422_BC21	0.511808136330623
0.896748527930447	-3.8997562408226445	3.893299531823241	0.0023060352017235746	0.511808136330623	-1.250064146416264	cg46721856_TC21	0.511808136330623
3.855252910389723	0.31976536468381955	3.8932670432673357	0.0023061676117228824	0.511808136330623	-1.2501120845653144	cg31446526_BC21	0.511808136330623
0.6068296049597313	0.20597722894162973	3.8930805167848965	0.002306927969029331	0.511808136330623	-1.250387314516212	cg46733880_TC21	0.511808136330623
0.6391483167875225	-0.6384724993491864	3.892646322832288	0.0023086989224466933	0.511808136330623	-1.2510280094017503	cg30966741_TC11	0.511808136330623
0.7025240005360682	1.117962040405509	3.8915622777143493	0.002313126567783191	0.511808136330623	-1.2526277328240516	cg29852768_TC21	0.511808136330623
0.820948948982266	1.4433271006818242	3.8915459900516445	0.002313193159543696	0.511808136330623	-1.2526517697037134	cg45974612_TC21	0.511808136330623
0.5143366061440475	3.3337634831039162	3.891326563456798	0.0023140904735958995	0.511808136330623	-1.2529755968474383	cg40098501_TC21	0.511808136330623
0.6297339416008847	1.6271048876053924	3.8912400260935844	0.002314444454791837	0.511808136330623	-1.2531033094327935	cg30931891_TC11	0.511808136330623
0.6290923343768349	1.7885147731972935	3.891161308171625	0.0023147664991443975	0.511808136330623	-1.2532194828938872	cg39557866_TC11	0.511808136330623
-1.271874092463521	0.9341454103361961	-3.890833551716856	0.0023161078874533335	0.511808136330623	-1.2537032012857177	cg32561946_TC21	0.511808136330623
-1.0117351837674788	-0.9779522190097558	-3.8903705137042794	0.0023180043030314873	0.5118331809116834	-1.2543865991700471	cg36187269_BC11	0.5118331809116834
0.577349448584023	0.1508483219332132	3.8895461431037437	0.0023213845617270175	0.51186729686957	-1.2556033591795508	cg32746468_TC22	0.51186729686957
0.7161830560989544	-0.6732492543060504	3.8894631361501353	0.0023217252064942698	0.51186729686957	-1.2557258813939622	cg35427288_TC21	0.51186729686957
0.8330700333323915	0.7209282421838739	3.8880447033983305	0.002327554173119665	0.5127585766646201	-1.2578196986008976	cg46023735_BC21	0.5127585766646201
-0.5118124653576985	-2.424281022539199	-3.88728628314758	0.00233067705807047	0.5128714262261642	-1.2589393501889665	cg28718748_BC21	0.5128714262261642
0.6726442827628678	1.8723491122504856	3.8868665902263166	0.0023324070534142664	0.5128714262261642	-1.2595589736629114	cg38649265_TC11	0.5128714262261642
0.7220482023589538	0.031468946133658714	3.8865270915884604	0.002333807454470743	0.5128714262261642	-1.2600602177051536	cg32891796_BC22	0.5128714262261642
-0.6009585284787278	2.683207762229264	-3.88618650465563	0.0023352132174798697	0.5128714262261642	-1.2605630840550948	cg34899835_TC21	0.5128714262261642
-0.5747426267873543	-1.529799834917203	-3.883802018505174	0.0023450796495283876	0.5146445821078927	-1.2640841412165056	cg30325695_BC21	0.5146445821078927
-0.3919581226472713	0.250672952257841	-3.8824281281386868	0.002350784022948811	0.515502332916315	-1.266113245202522	cg31716411_TC21	0.515502332916315
0.38784162528652066	3.144935396873059	3.88181346225696	0.002353340746037541	0.5156036907238578	-1.2670211293228046	cg33786683_BC21	0.5156036907238578
0.72290393646904	0.37788067457218344	3.8811923893028215	0.002355927037127941	0.5156036907238578	-1.2679385281993536	cg29971631_TC21	0.5156036907238578
0.7610924032608923	-2.580421747987339	3.8810225304513293	0.002356634879741165	0.5156036907238578	-1.2681894389679504	cg32256644_TC11	0.5156036907238578
0.8118176476841601	-5.214854445950843	3.8798967247284564	0.0023613319389955813	0.516237877447587	-1.2698525452336167	cg30114999_BC11	0.516237877447587
0.6617731285645659	-1.0832953618338628	3.8787070314324983	0.0023663060582877885	0.5165197023038831	-1.2716102137766283	cg43291016_BC21	0.5165197023038831
0.975589115296795	2.154220378933642	3.878320183154316	0.0023679258054452096	0.5165197023038831	-1.2721817891868383	cg44256242_BC11	0.5165197023038831
0.9129426180656366	-2.5149250668763896	3.878297871801024	0.002368019258776904	0.5165197023038831	-1.2722147552281582	cg37574023_BC21	0.5165197023038831
1.2025450441950256	-3.1426264431472095	3.877200295320385	0.0023726212739192225	0.5165616007468193	-1.2738365564094165	cg41496387_TC21	0.5165616007468193
0.47745371409214243	3.0023681351085068	3.8767915820177246	0.002374337322487194	0.5165616007468193	-1.2744405204539087	cg41335677_BC21	0.5165616007468193
0.47569583727028464	3.334274341902579	3.8764594416811673	0.002375732811290836	0.5165616007468193	-1.2749313474385673	cg36184777_BC21	0.5165616007468193
-0.7202706014643803	1.06445698009176	-3.876326806254899	0.0023762903161669477	0.5165616007468193	-1.2751273561804126	cg41797010_TC11	0.5165616007468193
0.4952780214495274	-3.313468289949562	3.8761082874131265	0.002377209108470818	0.5165616007468193	-1.2754502886120864	cg43389664_TC21	0.5165616007468193
-1.0027848226882217	-4.541360287563265	-3.8752737078833035	0.0023807215900887597	0.516933534368365	-1.2766837089241125	cg28694305_BC21	0.516933534368365
0.7262901970364037	2.7509247411781823	3.874366967037697	0.0023845438519005495	0.5173721184339023	-1.278023881061821	cg31707893_TC21	0.5173721184339023
0.4310524345032518	3.342755813516152	3.873316500985358	0.0023889798963193467	0.5179431112073025	-1.279576617187134	cg42232618_TC21	0.5179431112073025
-0.40014977330810275	1.5370361387037592	-3.8716234667009535	0.002396147407111488	0.5187416833326487	-1.2820794677953717	cg28342808_TC21	0.5187416833326487
0.7287864746106045	-4.270079544268638	3.871592772950831	0.0023962775547782342	0.5187416833326487	-1.2821248465677755	cg31883273_TC21	0.5187416833326487
-0.6873470255143017	-3.889128876356525	-3.869581597013595	0.002404821275112169	0.5201989050647687	-1.2850985156435355	cg45499150_BC11	0.5201989050647687
-0.5805026074399287	-4.038905517431613	-3.8688898493334345	0.0024077671689960414	0.5204439501960194	-1.2861214385589514	cg32674245_TC21	0.5204439501960194
0.39190317979074907	3.000214712544467	3.868420640555768	0.0024097674740705954	0.5204843893393262	-1.2868153178234296	cg34080560_BC21	0.5204843893393262
0.5536794388857357	0.36260469992857197	3.867827037143365	0.002412300550543781	0.5206397541605957	-1.2876931971805146	cg38649391_BC22	0.5206397541605957
-0.7430898704756347	-1.0047864927626218	-3.866563408288841	0.002417701978856397	0.5214134883777076	-1.2895621316563215	cg38632852_TC11	0.5214134883777076
0.5869363274200494	1.7727660209740788	3.865776699316234	0.0024210711019974104	0.5217480929642317	-1.2907257979724163	cg41825842_TC21	0.5217480929642317
-0.6006980285490604	-6.416567519838122	-3.864538734684374	0.002426382571297438	0.5225004629339307	-1.2925571080473608	cg33664432_TC11	0.5225004629339307
0.4036025007678561	1.179973686360369	3.8635407892127502	0.0024306730000100184	0.5225822061491786	-1.2940335072843352	cg38228529_TC21	0.5225822061491786
0.5117478254262271	-0.10430611986674293	3.8632713934141707	0.0024318325452181485	0.5225822061491786	-1.2944320844143435	cg28224322_TC21	0.5225822061491786
1.2750562064533053	3.4545393230532184	3.863180535197556	0.0024322237499226707	0.5225822061491786	-1.2945665133449147	cg34566280_BC11	0.5225822061491786
1.3130826110042773	0.19902655166531324	3.8622799950862707	0.00243610468606763	0.5230245700341909	-1.2958989629569784	cg34987797_TC21	0.5230245700341909
0.6229219122291191	1.2158781900040845	3.8613835905896505	0.0024399741495878514	0.5234638113895312	-1.2972253996848995	cg45594209_TC11	0.5234638113895312
0.5107233520110501	3.195047915484832	3.8593806022890775	0.002448643295173939	0.5243954199835658	-1.3001896644182125	cg34223606_BC11	0.5243954199835658
0.3937380428972692	3.1223372516309906	3.8592833802676854	0.0024490648907328928	0.5243954199835658	-1.3003335587869316	cg33509167_TC21	0.5243954199835658
-13.566994789725305	-6.304974018567107	-3.859114569729038	0.0024497971022398946	0.5243954199835658	-1.3005834113703836	cg34731082_TC11	0.5243954199835658
-0.50999693901822	0.7582781784498208	-3.8585135613546058	0.002452405796305252	0.5245626556105981	-1.301472980439482	cg30245552_TC11	0.5245626556105981
0.8682004365431776	-0.6347136185976303	3.8561460780732277	0.0024627098562172954	0.5260852804725428	-1.3049776197893275	cg46831954_TC21	0.5260852804725428
0.4976637367662282	1.9575650921709806	3.855562350260616	0.002465257291844647	0.5260852804725428	-1.3058418385168933	cg45880137_TC21	0.5260852804725428
0.49144467419326077	5.250704785845715	3.8553629907669786	0.002466127935920697	0.5260852804725428	-1.3061370038087068	cg30850385_TC11	0.5260852804725428
0.49131890436008074	2.2262931470586804	3.8551616518436522	0.0024670075467403702	0.5260852804725428	-1.306435105075665	cg31411897_TC11	0.5260852804725428
0.4603876260558503	-0.08121782273767032	3.8545881735509058	0.002469514737964011	0.5260852804725428	-1.3072842229364081	cg29713872_TC21	0.5260852804725428
1.1224527131543516	0.8260303787671035	3.8543582524547504	0.0024705206691412215	0.5260852804725428	-1.3076246666132043	cg44379955_BC21	0.5260852804725428
0.8091078841615478	-1.1704585589603551	3.853602228606019	0.002473831343377887	0.5263997680627298	-1.3087441583951236	cg34259882_BC21	0.5263997680627298
0.571953280629272	1.8785693071687486	3.8519474344690674	0.002481093779322334	0.5275250052890705	-1.3111947769926342	cg33758620_TC21	0.5275250052890705
0.7195343494333435	1.2565755289065068	3.850883105972897	0.0024857764503645745	0.5275250052890705	-1.3127711524210222	cg31705675_BC11	0.5275250052890705
0.42511100755406206	3.6278823206454245	3.8507411787283643	0.002486401569309976	0.5275250052890705	-1.3129813718655452	cg30915412_BC21	0.5275250052890705
0.36452504365291527	1.2287298531415267	3.8507255505995532	0.002486470413363917	0.5275250052890705	-1.3130045200597609	cg39569746_BC11	0.5275250052890705
0.5536850132527	1.5329867174719618	3.849905491212864	0.002490085649371173	0.5277649942987793	-1.3142192268691177	cg34871693_BC21	0.5277649942987793
3.0613957384015804	-1.4355380322054705	3.849476720682343	0.0024919780460242367	0.5277649942987793	-1.3148543750115005	cg44015719_TC21	0.5277649942987793
0.4718750157195015	0.5543077736425006	3.848974127147073	0.002494198153533162	0.5277649942987793	-1.3155989095498102	cg29400101_BC21	0.5277649942987793
0.5643652413361102	-0.6490532445763033	3.8486047647528623	0.0024958310402303555	0.5277649942987793	-1.3161460985152926	cg44683301_BC21	0.5277649942987793
0.5880111526862866	1.7043082777262262	3.8483822933729157	0.0024968150797747423	0.5277649942987793	-1.3164756855634732	cg34107043_TC21	0.5277649942987793
0.6168043597328581	1.7258405128696759	3.8476012751735618	0.0025002728657610813	0.5277649942987793	-1.3176328001083943	cg44469288_TC11	0.5277649942987793
0.6846376184192853	1.0822340087262905	3.8470693303752896	0.002502630763320386	0.5277649942987793	-1.318420946497036	cg31222898_BC21	0.5277649942987793
-0.6262868443311516	2.2362602109320906	-3.846523999927202	0.00250505037655967	0.5277649942987793	-1.3192289638262409	cg31055859_TC11	0.5277649942987793
0.5513765967127573	2.220724149605963	3.8458756070871347	0.0025079304165435694	0.5277649942987793	-1.3201897394153441	cg47885353_TC11	0.5277649942987793
0.49555342750942694	-0.5073329822457147	3.8458296949163233	0.0025081344793521604	0.5277649942987793	-1.3202577732337604	cg33814866_TC21	0.5277649942987793
0.8876135530429607	-1.9102716797004238	3.8454550216977643	0.0025098004054574276	0.5277649942987793	-1.3208129837787546	cg42773433_BC21	0.5277649942987793
0.5088921507191468	1.7757566184127707	3.8454075436022377	0.0025100115909247427	0.5277649942987793	-1.3208833406324008	cg43351353_TC21	0.5277649942987793
-1.4741682392227844	0.07018480008195963	-3.8450603101816907	0.0025115566640291705	0.5277649942987793	-1.321397907924454	cg40124993_TC21	0.5277649942987793
0.5531531783030739	-1.4800874450831272	3.8442385124771556	0.002515217302022039	0.5277649942987793	-1.3226157974747377	cg29788379_BC21	0.5277649942987793
0.5336054299194513	1.9531902372744623	3.843858017724248	0.002516914052690077	0.5277649942987793	-1.323179713711827	cg45533551_TC21	0.5277649942987793
-0.8955483732018541	-4.173959262048096	-3.8438345129752025	0.002517018906793342	0.5277649942987793	-1.3232145497898387	cg33965749_BC11	0.5277649942987793
-1.435895404044702	-5.553570073971413	-3.842614142268027	0.002522469148184148	0.527933923987307	-1.3250233438935153	cg34059429_BC11	0.527933923987307
-0.6200858248076114	-0.06940231191682758	-3.842589304344818	0.0025225802020676508	0.527933923987307	-1.3250601598746936	cg28929345_TC21	0.527933923987307
0.451147947350246	-3.795999954631613	3.842418936086497	0.002523342078768804	0.527933923987307	-1.3253126901796595	cg28251901_TC21	0.527933923987307
-0.7167890346238028	-4.826081815997108	-3.8416080005415085	0.0025269717907784347	0.5283082684216677	-1.326514760442473	cg29849747_BC21	0.5283082684216677
0.5454968278817693	1.6377926768312303	3.840562019372706	0.002531661515240835	0.5287740593637046	-1.3280653710262253	cg42860530_BC11	0.5287740593637046
-1.0068643651575861	-4.0691596472448195	-3.840104628643066	0.002533715077854676	0.5287740593637046	-1.3287434727483207	cg29623901_TC21	0.5287740593637046
-18.792644887970265	-5.677149578204019	-3.8398637123124115	0.0025347974191158827	0.5287740593637046	-1.329100652649398	cg29115357_BC11	0.5287740593637046
0.6430818187290863	3.6530059468363065	3.8391466230058633	0.002538021840626429	0.5287740593637046	-1.3301638459611018	cg41784423_TC11	0.5287740593637046
-0.5643704546812749	1.0248315396980892	-3.8390603134127943	0.002538410220530169	0.5287740593637046	-1.3302918174819736	cg30479951_BC21	0.5287740593637046
0.5437933323836752	1.885731026613056	3.838400954466514	0.0025413792590295993	0.5290086412650084	-1.3312694830838385	cg37857301_TC21	0.5290086412650084
0.48374470605823117	3.10948557851132	3.8365531960133676	0.0025497186683876957	0.5292792212157249	-1.334009550444736	cg38481066_BC21	0.5292792212157249
-0.9867689448938011	-4.749844712609837	-3.8364482382868386	0.0025501932163030407	0.5292792212157249	-1.3341652070346264	cg45807852_TC11	0.5292792212157249
0.48638535976025143	1.43667982554594	3.8360922180406196	0.0025518035782438196	0.5292792212157249	-1.3346932102111637	cg28919550_TC21	0.5292792212157249
0.4088908065011636	2.7348982859100057	3.835857121189577	0.002552867550866778	0.5292792212157249	-1.335041884448371	cg41637367_BC21	0.5292792212157249
13.302503286385777	-2.9657604903777472	3.8358431680728566	0.0025529307125667353	0.5292792212157249	-1.3350625786652417	cg34603616_BC21	0.5292792212157249
-1.2745507972806887	1.7967287923506048	-3.8356639156234174	0.002553742279685696	0.5292792212157249	-1.3353284347044232	cg32570577_TC11	0.5292792212157249
0.8792222374854979	-2.3252932931906556	3.834727288776967	0.0025579871979559063	0.529776497238992	-1.3367176487940018	cg38182507_TC21	0.529776497238992
0.544704557813807	-1.407233552578968	3.8336236356937365	0.0025629984465741704	0.5301656526096875	-1.3383547434819096	cg33542640_BC21	0.5301656526096875
0.42307617730551694	-2.4879447440851936	3.833500079321366	0.002563560096924739	0.5301656526096875	-1.3385380296095146	cg37794146_BC21	0.5301656526096875
-0.6696581638226716	0.12920351421559756	-3.832703238544258	0.002567185348662828	0.5305331564677211	-1.33972012740952	cg43689224_BC11	0.5305331564677211
0.576018986103096	2.467591069566279	3.832282366970327	0.002569102251141612	0.5305473389857552	-1.3403445153131006	cg33797175_TC21	0.5305473389857552
0.5425262354849245	-2.1647646760913646	3.8313765849713977	0.0025732327383385517	0.5310183016104107	-1.3416883741335983	cg45368499_TC21	0.5310183016104107
0.8160758291992005	5.900588235607118	3.8302516070021766	0.0025783723293404913	0.5316533414534427	-1.3433575893484981	cg35170705_BC11	0.5316533414534427
0.4887547649702513	-0.8113064114570239	3.8298895650016433	0.002580028611449631	0.5316533414534427	-1.3438948132680428	cg29875059_TC21	0.5316533414534427
0.3748979948279234	2.737348304535249	3.829488122567664	0.002581866427403237	0.5316533414534427	-1.344490522137117	cg32076443_BC21	0.5316533414534427
-0.5354837692257939	-3.0110795476002763	-3.828381630931917	0.0025869389752810248	0.5323160092146366	-1.3461325758476068	cg31333096_BC21	0.5323160092146366
-0.4289814601900003	-0.13361339340392678	-3.827459575087629	0.002591173857498115	0.5324299517844727	-1.3475010439341704	cg31688240_TC11	0.5324299517844727
0.415418030851636	1.7291843055862905	3.82745337059553	0.0025912023781324103	0.5324299517844727	-1.3475102526944411	cg31045793_BC21	0.5324299517844727
-0.52811916668816306	1.073061603612476	-3.8264897676268155	0.002595635774207809	0.5329594055696363	-1.3489405005866288	cg47286945_BC21	0.5329594055696363
0.45861623906242466	-0.008693896083787882	3.8255290810915223	0.002600063542003459	0.5334788779518178	-1.350366538574165	cg39344825_BC21	0.5334788779518178
0.5658676770472961	1.5959380382349933	3.8248534291192438	0.0026031822625954314	0.5334788779518178	-1.3513695438192403	cg30265092_BC21	0.5334788779518178
0.5028510201508685	2.201266160329626	3.8244795465789694	0.0026049097134448022	0.5334788779518178	-1.3519245975950218	cg44975313_BC21	0.5334788779518178
0.5754839344974273	0.12793680006434724	3.8241273225478727	0.002606538177123187	0.5334788779518178	-1.3524475142789267	cg30870139_TC21	0.5334788779518178
0.4806368910892149	0.4903316915375836	3.823928437026894	0.0026074581632691183	0.5334788779518178	-1.352742789519259	cg36092616_BC21	0.5334788779518178
1.8656599403598264	0.4590693477144398	3.8208102273625553	0.0026219259604018806	0.5360568710351565	-1.3573729005671566	cg30546253_BC22	0.5360568710351565
0.4142090136536398	0.378569073982922	3.8200735833238317	0.002625355899491032	0.5362946531450634	-1.358466897257082	cg43972050_TC21	0.5362946531450634
0.6857915650468622	-0.5990246243244648	3.8191954840927727	0.002629450524954945	0.5362946531450634	-1.359771061070985	cg40944112_BC21	0.5362946531450634
-2.7765650984789154	-0.45937281784160783	-3.819040390546197	0.0026301744189243777	0.5362946531450634	-1.360001418171156	cg38806632_BC21	0.5362946531450634
0.44901199910875	2.2741588471341596	3.8189573328342994	0.002630562172542238	0.5362946531450634	-1.3601247832645482	cg47496031_BC21	0.5362946531450634
0.4957077144297628	-3.3647350154851132	3.8174978779079707	0.002637385243261335	0.5366496292601541	-1.3622926463374698	cg43639640_BC21	0.5366496292601541
-0.629088542935152	-0.9926902323544169	-3.817392968794512	0.0026378764045523902	0.5366496292601541	-1.3624484880114043	cg33843546_TC11	0.5366496292601541
-0.8752313737831863	0.20975475053090784	-3.817304593844489	0.0026382902297497745	0.5366496292601541	-1.3625797694049497	cg34929989_TC21	0.5366496292601541
1.769553489831298	-1.659754985434162	3.8169862446083935	0.002639781489341013	0.5366496292601541	-1.3630526869246822	ch559637311_BC21	0.5366496292601541
0.5150919138766072	1.9061870550991415	3.816066745438007	0.0026440936298676968	0.5371458432084376	-1.3644187037144624	cg45283568_BC21	0.5371458432084376
-0.6659838371941098	-3.7870732360112265	-3.8153345349879593	0.002647532644975233	0.5374641058982608	-1.365506559762622	cg43078724_BC11	0.5374641058982608
0.42588917601869386	0.3755711209805823	3.8144874372603583	0.0026515170138452556	0.5376591653368981	-1.3667651908835436	cg31523877_TC11	0.5376591653368981
0.45961845457312567	3.004757899357089	3.81433395159112	0.0026522396032644057	0.5376591653368981	-1.3669932520940558	cg35334326_TC21	0.5376591653368981
0.4047505998926586	2.971862636189073	3.813558016359228	0.002655895709231045	0.5380203693258797	-1.368146244307093	cg34010134_BC11	0.5380203693258797
0.6370371765145793	4.466732455214006	3.813090802783349	0.0026580996654767845	0.5380871008287101	-1.3688405320517374	cg30024647_TC11	0.5380871008287101
0.5754031552402235	2.1524320599408906	3.811265298161307	0.0026667290968361156	0.5391145369610761	-1.3715535310249907	cg43418574_TC21	0.5391145369610761
0.6868825412301556	-3.815571435018796	3.811222586935466	0.0026669313446602617	0.5391145369610761	-1.371617011980641	cg41310785_TC21	0.5391145369610761
-0.6366801989396955	1.4981415619554288	-3.8100755016065557	0.002672368987661748	0.5396735817676306	-1.373321991802749	cg38650622_TC12	0.5396735817676306
-0.9496617713499873	-5.528367795777031	-3.8098462704331966	0.002673457004959313	0.5396735817676306	-1.3736627315117396	cg45130814_TC11	0.5396735817676306
0.7937358561096373	-2.8440456955536373	3.8086060114668583	0.002679351666624555	0.5404803689972743	-1.375506424944871	cg35171629_TC21	0.5404803689972743
0.40344554480384687	-0.6495619593352834	3.8080799212214607	0.002681856097365052	0.5404803689972743	-1.37628853763798	cg30938461_TC11	0.5404803689972743
0.7274343296371311	2.9291392171561417	3.8078183201219997	0.00268310233694867	0.5404803689972743	-1.3766774602975325	cg43871477_TC21	0.5404803689972743
0.5282899920562496	-2.9905573717517973	3.805795417297883	0.0026927594132462283	0.5411165252477576	-1.379685205240568	cg33603877_BC21	0.5411165252477576
0.4028147350131772	2.806148771744129	3.80490289055231	0.00269703160781674	0.5411165252477576	-1.3810124198699878	cg33374822_TC21	0.5411165252477576
0.3846287653349907	2.75275859767701	3.8044377162547285	0.0026992609943754047	0.5411165252477576	-1.3817041882799028	cg44433455_TC21	0.5411165252477576
0.5041097702471764	-3.892064227270752	3.8042218218009083	0.0027002963319813405	0.5411165252477576	-1.3820252578034626	cg30063018_TC21	0.5411165252477576
0.7361260066196325	0.22636784504731608	3.8034399042832634	0.002704049502475167	0.5411165252477576	-1.3831881433363344	cg43682722_TC21	0.5411165252477576
0.8200756484252061	1.3324405623350668	3.8032856543240263	0.002704790530572086	0.5411165252477576	-1.383417556516556	cg37716704_TC21	0.5411165252477576
-0.4841396295534275	-1.977343136551386	-3.8031192345837677	0.00270559025798882	0.5411165252477576	-1.3836650729653046	cg46528239_TC11	0.5411165252477576
0.8216619600919225	0.9482521292242115	3.803001993765243	0.0027061538032422715	0.5411165252477576	-1.3838394475963751	cg45561256_TC21	0.5411165252477576
0.6455325858726426	2.832085893394749	3.802972572472854	0.0027062952425188813	0.5411165252477576	-1.3838832067498723	cg34612246_TC21	0.5411165252477576
0.3861047557794799	2.4876897648748124	3.8024723523816464	0.0027087011563218756	0.5411165252477576	-1.3846272155426522	cg30376942_BC21	0.5411165252477576
1.2010459460552823	1.642278355521831	3.8024072244921276	0.0027090145648152467	0.5411165252477576	-1.3847240866735735	cg34836276_BC11	0.5411165252477576
0.6277800850374895	-0.7907364343161982	3.8022513767367774	0.002709764687314822	0.5411165252477576	-1.3849558965799718	cg38024228_BC21	0.5411165252477576
0.5991137788420122	-3.142477957938759	3.8020432778471527	0.0027107666375414574	0.5411165252477576	-1.3852654302619563	cg30840567_TC21	0.5411165252477576
0.6128907234017813	2.2054101693720387	3.800811576021398	0.0027167048356733885	0.5415983425126618	-1.387097619268519	cg42604199_TC21	0.5415983425126618
0.7650956411300796	0.7410448658620984	3.8001934357518294	0.0027196900243431146	0.5415983425126618	-1.3880171913959227	cg48093122_TC21	0.5415983425126618
-0.6538174748847552	-3.2429260452713855	-3.800091309767507	0.002720183547402434	0.5415983425126618	-1.3881691230539799	cg46744342_TC11	0.5415983425126618
0.4177595978392772	2.2363103518684633	3.799978784069398	0.0027207274339078845	0.5415983425126618	-1.3883365277700968	cg29433200_TC21	0.5415983425126618
1.0454770092391688	-1.9806921368620163	3.797553768069659	0.0027324758904594165	0.5435600861790544	-1.391944616855703	cg41930811_TC21	0.5435600861790544
0.5709735448505708	2.0720041653562875	3.7970313353935956	0.002735013755678382	0.5436881569026867	-1.3927220215117702	cg42418491_BC21	0.5436881569026867
0.43965865951950867	-0.42014182457155164	3.7961593173571733	0.0027392552450773585	0.5439671358851887	-1.3940197022824883	cg35475034_TC11	0.5439671358851887
0.8415553880530271	2.0064748304351974	3.7959637926614223	0.0027402072060267652	0.5439671358851887	-1.394310682595708	cg43476951_TC21	0.5439671358851887
1.0619229542461506	-4.261475788165477	3.791332285552807	0.002762856847084398	0.5480843524226513	-1.4012047058943162	cg30493443_BC11	0.5480843524226513
0.705855192797646	-1.7970509247347102	3.789840927227646	0.0027701910956739995	0.5491597748710093	-1.4034251731200298	cg33176266_TC11	0.5491597748710093
-0.7936007187396803	-2.33580907048487	-3.789081050172832	0.0027739357566228463	0.5493549873112605	-1.404556652847079	cg29977444_BC21	0.5493549873112605
0.5019891788339024	2.372637722382538	3.788864590693402	0.0027750034196179336	0.5493549873112605	-1.4048789807183395	cg46681566_TC21	0.5493549873112605
-0.5532120326466001	-0.7371691389576539	-3.7876788803210335	0.0027808593264284976	0.5501348515860098	-1.4066447153017476	cg30542145_BC11	0.5501348515860098
0.6915933065797351	-4.659769650803323	3.7870888179251794	0.0027837782313150797	0.5503330174235493	-1.4075234890728137	cg29619695_TC21	0.5503330174235493
0.8466450063573508	-1.2955587628326004	3.786451656858522	0.0027869336684311456	0.5505776390386513	-1.4084724552095524	cg28665445_BC21	0.5505776390386513
-0.49386974032114594	0.42059809427891587	-3.785416248174214	0.002792069226482614	0.5512091561378359	-1.4100146659048045	cg45286554_TC11	0.5512091561378359
-2.164776606275976	-0.15250476361611237	-3.7847323485244897	0.002795466670401006	0.5512091561378359	-1.411033387564827	cg34451363_BC21	0.5512091561378359
0.5088712682053078	2.700535428872736	3.784646978012489	0.0027958910689311585	0.5512091561378359	-1.411160557667082	cg31748627_BC21	0.5512091561378359
0.5998862653353192	1.4815787208702507	3.783786810187016	0.002800170888550305	0.5516627033486208	-1.4124419363597056	cg36123577_TC21	0.5516627033486208
0.8354224368679812	-4.557654994064442	3.7832468610633025	0.0028028608881633657	0.5516627033486208	-1.4132463372791033	cg47242084_BC21	0.5516627033486208
-0.8945327729618209	0.3399932364536191	-3.782384692097588	0.0028071616929598196	0.5516627033486208	-1.4145308474184368	cg37586760_TC21	0.5516627033486208
1.8935714356685769	-2.908752990510509	3.7820422240602007	0.002808871931614225	0.5516627033486208	-1.4150411021436966	cg46043185_BC21	0.5516627033486208
-1.2466291958409825	-1.288204504280397	-3.7815483319994883	0.002811340252097324	0.5516627033486208	-1.4157769943285619	cg34870113_BC11	0.5516627033486208
0.5315658224990133	1.0410206466001037	3.781428288285133	0.0028119405312005785	0.5516627033486208	-1.4159558623456299	cg31714391_BC11	0.5516627033486208
0.6854530056479331	2.442872073081887	3.7809999085794916	0.00281408372252521	0.5516627033486208	-1.416594172991628	cg29591466_BC11	0.5516627033486208
0.49657924154523614	1.4146004397928098	3.780786887962741	0.0028151500950077484	0.5516627033486208	-1.4169115945728885	cg31705293_TC21	0.5516627033486208
0.9728370214058992	1.7541995896673401	3.780719383884455	0.002815488104531369	0.5516627033486208	-1.4170121834367588	cg41212897_TC21	0.5516627033486208
0.6907038474014511	1.9471234926485976	3.7801189627267937	0.0028184964017338196	0.5517110120459894	-1.4179069051288726	cg29381402_TC21	0.5517110120459894
0.4260863262371082	2.6881556644555977	3.7799031178314664	0.0028195786611094455	0.5517110120459894	-1.4182285588130554	cg43239571_TC21	0.5517110120459894
0.5762936236463045	-0.700915708762684	3.778793237775196	0.002825150432507311	0.5523467382713981	-1.419882601709812	cg36996880_TC21	0.5523467382713981
-0.6892139398241097	-3.4104742521265816	-3.778071065323847	0.002828781942368876	0.5523467382713981	-1.4209589299799834	cg46304448_TC21	0.5523467382713981
2.1186715425970783	-0.7675661567739367	3.7779415289064695	0.002829433836583143	0.5523467382713981	-1.421151998334249	cg28591712_TC21	0.5523467382713981
-4.186380760470794	0.9521303596057391	-3.777724878366427	0.002830524480046078	0.5523467382713981	-1.421474911118925	cg30721759_TC21	0.5523467382713981
0.5512895662166484	1.9470019083952046	3.7760660295603303	0.0028388896820257057	0.5534191986306627	-1.4239475808520652	cg32656691_BC21	0.5534191986306627
0.5229839728317978	1.0701412458789132	3.775870720364766	0.0028398762570387252	0.5534191986306627	-1.4242387299425996	cg34870820_BC21	0.5534191986306627
0.6585079188981777	0.7271034716466297	3.775488012117579	0.002841810474525585	0.5534204183938732	-1.424809250089142	cg30049500_TC21	0.5534204183938732
0.5112268919167329	1.0544625672505856	3.7747539023252927	0.0028455244842444	0.5535930216731948	-1.4259036707953463	cg45748840_TC21	0.5535930216731948
-0.7863116182703145	0.3034387463921501	-3.773775428607154	0.002850482556561984	0.5535930216731948	-1.4273624960838704	cg32618402_BC21	0.5535930216731948
0.4672249398889359	-0.2868636700834002	3.773105180304896	0.0028538839402761067	0.5535930216731948	-1.4283618504266604	cg29987465_BC21	0.5535930216731948
0.4865857068355619	2.1090916902941195	3.772654388926852	0.002856173973114168	0.5535930216731948	-1.429034021067575	cg30578516_TC21	0.5535930216731948
0.6459805681560922	-3.9085930825417696	3.7726218500814626	0.0028563393445974546	0.5535930216731948	-1.4290825403941358	cg46040636_TC21	0.5535930216731948
0.5864870371810796	-0.028611839798789996	3.7724574652554996	0.002857174944914388	0.5535930216731948	-1.4293276599105074	cg38587234_TC21	0.5535930216731948
0.4561559499329242	2.4003812881099496	3.772302709997103	0.002857961826382695	0.5535930216731948	-1.429558423515183	cg44076408_TC21	0.5535930216731948
0.5287748336567395	-3.0850249076177	3.7718653602321663	0.0028601868186099383	0.5535930216731948	-1.430210594441676	cg29600024_BC21	0.5535930216731948
0.5888302575491793	-1.832498716757524	3.7718620982745	0.002860203420338018	0.5535930216731948	-1.4302154587239757	cg45929644_TC21	0.5535930216731948
0.42278209640828246	2.297774050797605	3.771470667104373	0.002862196329488698	0.5535930216731948	-1.430799176534511	cg29822720_BC21	0.5535930216731948
0.4942695136478916	2.0484392160784033	3.770568965110314	0.002866792645827729	0.5535930216731948	-1.4321439024708695	cg36291446_BC21	0.5535930216731948
0.5734355588413966	-3.8047936132606863	3.770350265275034	0.0028679085869584707	0.5535930216731948	-1.4324700689383008	cg41844059_BC21	0.5535930216731948
0.435536574570214	1.6214872326776095	3.770243429920717	0.00286845388935646	0.5535930216731948	-1.4326294041227792	cg43961531_BC21	0.5535930216731948
-0.7114608091238764	-0.4588390661826148	-3.7689916218528885	0.002874851253888442	0.5535930216731948	-1.4344964663658226	cg42239258_BC21	0.5535930216731948
-0.9977261186530613	0.4080077893164464	-3.768599006968806	0.0028768607383078014	0.5535930216731948	-1.435082088219497	cg32530671_TC21	0.5535930216731948
1.0185283301643595	-0.35429708740775845	3.768418466943498	0.002877785265187564	0.5535930216731948	-1.4353513869328935	cg34615346_TC21	0.5535930216731948
1.0568146400503373	-0.052863391367378665	3.7682887631459057	0.002878449653891971	0.5535930216731948	-1.4355448593361269	cg37652672_BC21	0.5535930216731948
0.5073701751904236	-1.3183649442444625	3.768288670012013	0.002878450131013456	0.5535930216731948	-1.43554499825985	cg41978791_BC21	0.5535930216731948
-0.451289076728994	0.6984886047878118	-3.767865657454338	0.002880618049387626	0.5535930216731948	-1.4361759984526605	cg29988004_TC11	0.5535930216731948
-0.4835041290176692	-0.002293016618243988	-3.7677389038977602	0.0028812679825108967	0.5535930216731948	-1.4363650787275777	cg29980422_BC21	0.5535930216731948
0.391566883597147	-0.85995213322334485	3.767004261837527	0.002885037860215875	0.5537336612801784	-1.4374609947363401	cg47363688_BC21	0.5537336612801784
0.416684952474252	-0.09648362044806104	3.766723713811736	0.0028864788563499268	0.5537336612801784	-1.4378795249879452	cg41768247_BC21	0.5537336612801784
0.39985672414666523	0.20348322503474534	3.7660015169797303	0.002890191732054982	0.5537336612801784	-1.4389569651019407	cg34909732_BC21	0.5537336612801784
0.8280999737784436	-5.360700699320537	3.7657344145385787	0.002891566174376197	0.5537336612801784	-1.4393554694788415	cg31055500_TC11	0.5537336612801784
0.6035295384434403	2.231535240598045	3.7657190586228575	0.002891645212537842	0.5537336612801784	-1.4393783800546238	cg36094280_TC21	0.5537336612801784
0.5957155596246597	-2.9347102724281684	3.7651129903907328	0.0028947664733353384	0.5539618107806059	-1.440282639183704	cg30015562_TC11	0.5539618107806059
0.4879734774959783	-0.9601795152023359	3.764134246267678	0.0028998143496256432	0.5540599228492655	-1.4417430291380144	cg42822001_BC21	0.5540599228492655
-15.907355600616759	-5.996483256006236	-3.7637682308037363	0.0029017044040927312	0.5540599228492655	-1.442289193166375	rs13484029_TC11	0.5540599228492655
0.5501783198897865	2.5054034940838337	3.763662664565466	0.0029022497696181175	0.5540599228492655	-1.4424467209322662	cg47446794_TC21	0.5540599228492655
-0.8011080552263792	-4.239091053606641	-3.7635174936297475	0.002902999909302544	0.5540599228492655	-1.4426633497421308	cg38515621_TC21	0.5540599228492655
0.861736177551172	1.5044101023882503	3.762472845135887	0.0029084037985505386	0.5547224653647389	-1.4442222844418398	cg45561314_BC21	0.5547224653647389
1.0970743190964707	0.061841052130447174	3.7616869190577216	0.0029124761643793836	0.5549567216777552	-1.4453952143063669	cg38647496_TC11	0.5549567216777552
0.5768439423346936	-1.0059723133398903	3.761489772579256	0.002913498622429462	0.5549567216777552	-1.4456894510236946	cg30848233_BC21	0.5549567216777552
0.48141628788886015	3.2587345067526448	3.7607621679129277	0.0029172753893991965	0.5553076263441905	-1.446775425880082	cg31604140_BC21	0.5553076263441905
0.5779201382041093	4.914830607017977	3.760000540307935	0.0029212341603191286	0.5556926876869489	-1.4479122504503854	cg30326776_BC11	0.5556926876869489
-1.2040991220689412	-1.2851208956004936	-3.7583133459131477	0.0029300235364433033	0.5560349467982453	-1.4504308516185205	cg39112068_BC21	0.5560349467982453
2.5201984068306964	-3.3280233123941816	3.7580177777716113	0.0029315660887935446	0.5560349467982453	-1.450872104028078	cg34897954_BC21	0.5560349467982453
0.4447877949822373	-0.8511423156612249	3.75790009423918	0.002932180504828941	0.5560349467982453	-1.4510477962338229	cg36009361_TC21	0.5560349467982453
0.6795998444202085	-3.473300650003258	3.757648335994917	0.0029334953592314453	0.5560349467982453	-1.4514236570499968	cg34593198_TC11	0.5560349467982453
0.7212671290658133	-0.26523677273713187	3.757603561612081	0.0029337292653867203	0.5560349467982453	-1.4514905034799241	cg34715257_TC21	0.5560349467982453
0.4760241683905111	0.8519806165867733	3.7574262422009395	0.002934655789581403	0.5560349467982453	-1.451755236934896	cg44317459_TC11	0.5560349467982453
0.72492419822691	0.49237233319649554	3.7566972530889475	0.0029384680491428925	0.5563900089092793	-1.4528436397416922	cg37856551_BC21	0.5563900089092793
0.3858376639589669	3.5579945948732	3.754912277425636	0.0029478241523616775	0.5576325418394168	-1.4555089356553461	rs27670649_BC21	0.5576325418394168
-0.42462869451619867	1.1899923026239156	-3.7539001676896055	0.002953142835039802	0.5576325418394168	-1.4570203732489873	cg38272109_TC21	0.5576325418394168
0.5349211155389879	-1.3727283360343607	3.7537463150885437	0.0029539522022425948	0.5576325418394168	-1.457250140468605	cg40292060_TC21	0.5576325418394168
-0.8204415927656541	-5.321753027660836	-3.753730751680038	0.002954034088862499	0.5576325418394168	-1.4572733834019242	cg46808121_TC11	0.5576325418394168
0.44190670591491976	1.5655875449788095	3.753595956170113	0.0029547434110355443	0.5576325418394168	-1.4574746929165832	cg34297511_BC21	0.5576325418394168
0.5332192198143457	2.1407164612224783	3.7525604672946455	0.0029601982217661417	0.5578731618483678	-1.459021210925255	cg41164633_BC21	0.5578731618483678
0.4761146085869318	-0.46334155370670443	3.7523369101235478	0.002961377250047556	0.5578731618483678	-1.459355113967172	cg28534497_BC21	0.5578731618483678
0.5548064834871802	-1.6087197762790142	3.7519217398543576	0.0029635681182659593	0.5578731618483678	-1.4599752247535518	cg34493555_BC21	0.5578731618483678
0.4663411993527975	1.5880278393345384	3.7516294326451547	0.0029651116348473152	0.5578731618483678	-1.4604118361282312	cg41648224_BC21	0.5578731618483678
0.6112413132731109	1.7386823034692764	3.751511285155492	0.0029657357428343814	0.5578731618483678	-1.460588312780195	cg47210608_TC11	0.5578731618483678
0.4755823707225004	1.4914803505424354	3.7493946044139794	0.0029769399458143774	0.5589504301472894	-1.463750280969176	cg30571612_BC21	0.5589504301472894
-0.6579257739203646	0.6720276646702289	-3.7493424209911668	0.00297721671755166	0.5589504301472894	-1.463828241159387	cg35341860_BC21	0.5589504301472894
-1.4228915287672717	2.5650787185039094	-3.7492327531922007	0.0029777984627013267	0.5589504301472894	-1.463992082051254	cg33737985_TC11	0.5589504301472894
14.63951671264184	-0.781996124356841	3.7489589200331133	0.0029792515524311195	0.5589504301472894	-1.4644011881559562	cg34616082_TC11	0.5589504301472894
0.99356262575282	0.926770901741481	3.748153215196122	0.002983531243184793	0.5593877487630273	-1.4656049619393183	cg34623910_BC11	0.5593877487630273
0.5693094783458632	1.339972680345059	3.7469730856456733	0.002989811206876366	0.5601992865103531	-1.467368291534278	cg35347427_BC11	0.5601992865103531
0.7418614577464782	-1.2026529181070975	3.74561093238385	0.0029970767168975678	0.5611943063179693	-1.4694038070683044	cg31915823_BC21	0.5611943063179693
-11.712608679911364	-1.579574388824632	-3.741245461255442	0.003020484155657924	0.5652085898837073	-1.4759287980185807	rs36342546_BC11	0.5652085898837073
-1.21499940001882	0.16353385011405475	-3.740237467028346	0.0030259156629287762	0.565856085370492	-1.4774357547381252	cg39112533_TC11	0.565856085370492
-0.6475785345150884	-3.7256303836769367	-3.7382936985634254	0.003036417928548155	0.5669840851449943	-1.480342043443497	cg36564307_BC11	0.5669840851449943
0.3673440781018229	2.7012610383357925	3.7382782691674477	0.0030365014441705745	0.5669840851449943	-1.4803651150209332	cg41688122_BC21	0.5669840851449943
1.013916258839328	-0.18186081346517444	3.7378516375256816	0.0030388116357436463	0.5669840851449943	-1.4810030686676878	cg29701271_TC11	0.5669840851449943
4.505547406629352	0.47757329760215733	3.7370929667060384	0.0030429242747153844	0.5669840851449943	-1.4821375832306876	cg34868436_TC21	0.5669840851449943
0.5658290623495112	2.2433746727182045	3.737060040393343	0.0030431028928961613	0.5669840851449943	-1.4821868227230617	cg28667404_BC21	0.5669840851449943
0.5562410437020702	2.2250161867077485	3.736613898221409	0.0030455241824464286	0.5669840851449943	-1.4828540166410376	cg39743553_TC21	0.5669840851449943
0.9558956847650122	1.1863937912986111	3.7365678671837204	0.0030457741135467035	0.5669840851449943	-1.4829228562074332	cg29526248_TC11	0.5669840851449943
0.6232447501617342	2.9692986784352775	3.734669125330549	0.0030561019785551578	0.568515911678107	-1.4857626517965103	cg47107475_TC11	0.568515911678107
0.8183805446075088	1.6469021593019422	3.7343275010290418	0.0030579640049851844	0.568515911678107	-1.4862736375799752	cg42228848_TC12	0.568515911678107
0.3262383463741647	2.1785343017260392	3.7335696951066395	0.003062098601969275	0.5688350416089155	-1.4874071783096383	cg44526437_BC21	0.5688350416089155
0.5254988430803181	-0.5929543676374305	3.733286741410203	0.0030636438750300766	0.5688350416089155	-1.4878304435009415	cg32621362_BC21	0.5688350416089155
1.170008465747842	0.2007892861948633	3.732674706458501	0.0030669890799588915	0.5690880513265674	-1.4887460079454025	cg46297879_BC21	0.5690880513265674
-0.5862102706339849	-4.897918845129958	-3.7320667357373423	0.0030703157927457173	0.5693054413775582	-1.4896555368271507	cg28192016_BC11	0.5693054413775582
0.569760189314245	0.5191647282200733	3.7316054695563174	0.0030728422404631937	0.5693054413775582	-1.490345624003707	cg37695153_TC21	0.5693054413775582
0.5400956568126961	0.8962186989897442	3.731374054586664	0.003074110552639663	0.5693054413775582	-1.4906918468962749	cg32950613_BC21	0.5693054413775582
0.5497933975461233	0.9646197872177531	3.7308759594382854	0.003076842282416929	0.5694439569102383	-1.491437075068287	cg32705274_BC11	0.5694439569102383
0.48126221427364113	3.8021085216654926	3.7296038516421355	0.003083830313655118	0.5698197200416867	-1.4933404812422317	cg45273802_BC11	0.5698197200416867
0.44555118722998976	3.052456768173052	3.7294771976329013	0.0030845269516777273	0.5698197200416867	-1.4935299993323286	cg40041012_TC21	0.5698197200416867
0.6136237534479032	1.5380190125593927	3.729422494453456	0.0030848278869353113	0.5698197200416867	-1.4936118547502995	cg30176405_TC11	0.5698197200416867
2.7670641006176604	-1.447339955322883	3.728615708579306	0.003089269719046413	0.5702716402539351	-1.4948191347934117	cg30971168_TC21	0.5702716402539351
-0.5904498445669843	-3.433386563379231	-3.7281578700367533	0.0030917933168825044	0.5702716402539351	-1.4955042820327478	cg34765630_BC11	0.5702716402539351
0.5011563986536629	2.7953991178504296	3.7276726949297663	0.003094469908517773	0.5702716402539351	-1.4962303651491142	cg37225278_TC21	0.5702716402539351
0.5862614836648541	0.24086547146897852	3.7275366078236667	0.003095221095682393	0.5702716402539351	-1.4964340297353749	cg32893246_TC21	0.5702716402539351
0.563353561824308	1.356905879288808	3.7270463192380667	0.003097928995561503	0.5704044375727578	-1.4971678017089562	cg29989357_TC21	0.5704044375727578
0.48113254569500885	0.09541635641069723	3.725154157423197	0.0031084024219921323	0.5719659713031036	-1.4999999021056762	cg39573194_BC21	0.5719659713031036
0.5673053865676123	2.7489420755826366	3.7239532503662214	0.003115068532527444	0.5722527288949504	-1.5017975845565452	ch231535241_BC21	0.5722527288949504
0.776420706097297	2.281577958505312	3.7239443193127553	0.0031151181629421754	0.5722527288949504	-1.5018109544228242	cg44374254_TC11	0.5722527288949504
0.6112558373186712	0.7105836769467918	3.722980720034895	0.003120477725606652	0.5722527288949504	-1.503253526570103	cg39306989_BC21	0.5722527288949504
0.7152378931533907	-1.4471931446365278	3.722490791546617	0.0031232063569884235	0.5722527288949504	-1.5039870242115176	cg39110690_TC21	0.5722527288949504
0.555922037090212	0.8262783093597249	3.7223167640273416	0.003124176185010851	0.5722527288949504	-1.5042475767743042	cg37455068_TC21	0.5722527288949504
-0.5778638485053555	3.237570074414058	-3.7222638531662073	0.0031244711103446104	0.5722527288949504	-1.5043267951881178	cg32748691_TC11	0.5722527288949504
0.4139707666200847	2.958722088475091	3.722047917676303	0.003125675032578456	0.5722527288949504	-1.504650098348292	cg28458983_BC21	0.5722527288949504
-0.9184637603884489	0.07866078323365933	-3.7217370803648366	0.0031274089065086424	0.5722527288949504	-1.5051155001927983	cg34929994_TC21	0.5722527288949504
-0.5680931852414783	-2.161606690224297	-3.7216485503544843	0.003127902914600861	0.5722527288949504	-1.505248054034177	cg37507081_BC21	0.5722527288949504
-1.4127119099807048	-4.017341392200383	-3.721119626444179	0.0031308560466886135	0.572428170829278	-1.5060400182986857	cg29040921_BC11	0.572428170829278
2.368119712133101	-4.008945657270393	3.72020475785833	0.0031359707907090014	0.5727506500991579	-1.5074099402783814	cg29210016_BC11	0.5727506500991579
0.7517378086641162	1.264679664270229	3.7200242269709785	0.0031369810975111464	0.5727506500991579	-1.5076802784610708	cg31173241_TC21	0.5727506500991579
0.4996423545065328	0.08356614406538888	3.7193627381753998	0.0031406858560475573	0.5727506500991579	-1.508670865802812	cg28593935_TC11	0.5727506500991579
0.4036924744918762	1.880327847008983	3.7191724957527583	0.0031417521679632833	0.5727506500991579	-1.5089557656518364	cg33845960_TC21	0.5727506500991579
1.0203323300384186	4.370809338692707	3.719021936177482	0.0031425963208715334	0.5727506500991579	-1.509181240996818	cg47829517_BC11	0.5727506500991579
0.41543530977908527	1.4953790097829855	3.717023764803369	0.0031538217314019488	0.5742196177616437	-1.512173919946421	cg36563794_BC21	0.5742196177616437
0.4165889143934445	2.3109183891537795	3.7168753478979815	0.003154657158021641	0.5742196177616437	-1.5123962240193674	cg39778626_BC21	0.5742196177616437
0.8423357951090127	-3.535229005428582	3.7150670562194597	0.0031648541865345143	0.5756643060586933	-1.5151049551501732	cg45707719_BC21	0.5756643060586933
0.46805614641818805	2.409596902422731	3.714757194390525	0.003166604909481542	0.5756643060586933	-1.5155691513581466	cg38116404_BC11	0.5756643060586933
0.5633657437337476	0.9498714571893926	3.714150341094067	0.003170036524238343	0.5758945131755382	-1.5164782956804554	cg28224321_TC21	0.5758945131755382
0.6997039253380024	-1.2801081773122893	3.713823957021216	0.0031718837322087644	0.5758945131755382	-1.5169672788990374	cg32797016_TC22	0.5758945131755382
0.5986666841871884	3.967278585845072	3.712781376789856	0.003177791754658191	0.576602479882828	-1.5185293390924413	cg30224133_BC11	0.576602479882828
-0.6075532326312518	-0.4292522427968343	-3.7116112246840594	0.003184436175602776	0.5770924133908018	-1.5202826873999618	cg39159610_TC11	0.5770924133908018
0.5271235318043566	2.4486339758612616	3.7115977550456436	0.003184512742766173	0.5770924133908018	-1.520302871152631	cg33618321_TC21	0.5770924133908018
0.5890580096854392	-2.9684583565672797	3.7106724223342655	0.0031897772639073196	0.5774638552260603	-1.5216894986993852	cg36118228_BC21	0.5774638552260603
-0.3974327874643153	-1.810004993341522	-3.7101811799483473	0.0031925757395216	0.5774638552260603	-1.522425674888459	cg29968840_BC11	0.5774638552260603
-0.984993414323089	-6.57015108359514	-3.710177346052963	0.0031925975901193437	0.5774638552260603	-1.5224314204778446	cg39738493_TC11	0.5774638552260603
0.45727034157106816	3.2000716688659203	3.7092884535514887	0.003197667827389507	0.5779436063435278	-1.5237635875575615	cg31930173_TC21	0.5779436063435278
0.7934812392923402	1.005689008065245	3.7090066873858	0.003199276747883176	0.5779436063435278	-1.5241858846835443	cg48139768_BC21	0.5779436063435278
0.9658671347627077	2.4660086789066415	3.707797776356239	0.0032061892378373704	0.5780804793827139	-1.525997845715998	cg29310075_TC21	0.5780804793827139
0.43796635389028005	2.1865872402268844	3.7070035153883962	0.003210739139831219	0.5780804793827139	-1.5271884066079782	cg30482427_TC21	0.5780804793827139
2.1826212788110233	2.076022148770179	3.7069576740053325	0.0032110019435240954	0.5780804793827139	-1.5272571229926823	cg34838006_TC21	0.5780804793827139
-0.61948152647635	-4.421692133816762	-3.7066106099404497	0.003212992342180419	0.5780804793827139	-1.527777381124542	cg43854908_BC21	0.5780804793827139
0.6017894616714994	1.7527746218734603	3.7064445643584936	0.0032139450557073096	0.5780804793827139	-1.5280262927722648	cg29711630_BC21	0.5780804793827139
-0.5518334522315849	3.771397527564182	-3.705964111362017	0.0032167033697178913	0.5780804793827139	-1.5287465368863913	cg35707108_BC11	0.5780804793827139
0.45571707940754624	2.316512930727378	3.705467395714588	0.0032195576083066998	0.5780804793827139	-1.5294911885199252	cg36383006_TC21	0.5780804793827139
0.4843962513763	0.08187720575222947	3.7054535214111497	0.003219637370520209	0.5780804793827139	-1.5295119886049022	cg38383427_TC21	0.5780804793827139
0.3414982227557011	3.0462449677186716	3.705045178224474	0.0032219858117093444	0.5780804793827139	-1.5301241787815432	cg42037521_TC21	0.5780804793827139
0.6095069778047759	-2.4948504940411205	3.7050391484638423	0.0032220205029367165	0.5780804793827139	-1.530133218774739	cg29481913_BC21	0.5780804793827139
-0.8293422426532508	-5.95699255424468	-3.7047697108967848	0.003223571059406447	0.5780804793827139	-1.530537171762738	cg32621497_BC11	0.5780804793827139
0.5000260017436631	2.264554289851861	3.704593002399263	0.0032245883962433463	0.5780804793827139	-1.5308021057238088	cg31940481_TC21	0.5780804793827139
-0.46287428791699403	1.1564799535316426	-3.704310638140507	0.0032262146942034758	0.5780804793827139	-1.5312254538675907	cg37635629_BC21	0.5780804793827139
0.8496500334460897	0.5881085817621492	3.703018607480706	0.0032336670075535498	0.5785763653334167	-1.5331627110417818	cg32657002_BC21	0.5785763653334167
0.6021090734032652	2.2975035440072684	3.7019580718610525	0.003239797306173064	0.5785763653334167	-1.5347530119740798	cg28982877_TC21	0.5785763653334167
0.5930834885311671	3.3112051941536493	3.701360824700319	0.0032432548802660446	0.5785763653334167	-1.5356486572142698	cg44009867_BC21	0.5785763653334167
0.38497325167401275	2.688201205698068	3.7012977057575855	0.003243620509097909	0.5785763653334167	-1.5357433142153907	cg47229377_BC21	0.5785763653334167
0.4023586791771905	2.791764850523419	3.7011073266446464	0.003244723574111679	0.5785763653334167	-1.5360288210987463	cg36037034_TC21	0.5785763653334167
0.5865576276978914	-1.5755641895422814	3.70108348234435	0.0032448617562217032	0.5785763653334167	-1.5360645801070092	cg28389662_TC21	0.5785763653334167
0.45402783913231115	3.017990824140099	3.700902449525519	0.0032459110721235825	0.5785763653334167	-1.5363360749832378	cg47196729_TC21	0.5785763653334167
8.8684760291126	-10.7640943631242	3.7007873949600283	0.0032465781412958855	0.5785763653334167	-1.536508624263937	cg40239906_TC11	0.5785763653334167
0.5297382667381858	1.7366360711406044	3.7004397018854784	0.0032485948705497977	0.5785763653334167	-1.537030074786217	cg34592902_BC21	0.5785763653334167
3.098135650567002	-0.4643985162611408	3.7003460790694183	0.0032491381324419705	0.5785763653334167	-1.5371704874165557	cg36187971_BC21	0.5785763653334167
-1.5226799663989796	-2.538945795219563	-3.6995026193829026	0.0032540366606700712	0.5790625410366923	-1.5384355282081899	cg45127184_TC11	0.5790625410366923
-0.4355864521954379	-0.47463304367547426	-3.6991554923182948	0.0032560548621706448	0.5790625410366923	-1.5389561815317734	cg36564482_TC11	0.5790625410366923
0.5019839706624469	-1.7879884537803754	3.6988348479996493	0.003257920236106107	0.5790625410366923	-1.5394371259772397	cg38000771_BC21	0.5790625410366923
-0.9275944196371766	-0.8394624407795667	-3.6984087896196862	0.0032604005649216066	0.5791447909410564	-1.5400762026850607	cg42628026_BC21	0.5791447909410564
0.7266484263795632	-1.119337630000511	3.6976371402811377	0.003264897719502339	0.5795849662233434	-1.54123371048769	cg29741177_TC21	0.5795849662233434
0.3468157973116185	0.6846753975824342	3.6972011302999115	0.003267441595070537	0.5796780654295411	-1.5418877750014923	cg44211919_BC21	0.5796780654295411
0.5577392427264618	-2.231825749472785	3.6962636993250126	0.003272917886220877	0.5802909692647947	-1.5432941023775655	cg44918767_BC21	0.5802909692647947
0.70768090255188	-0.2768335485658421	3.695862460071356	0.0032752647316978633	0.5803486056999209	-1.5438960697129893	cg47121127_BC21	0.5803486056999209
0.4051924803824456	-1.4328760645884437	3.6917043176905096	0.0032996877849117744	0.5843154711035934	-1.5501355002458919	cg35066328_BC21	0.5843154711035934
0.45327364059171016	2.3554308334067082	3.691008082712933	0.003303795417762107	0.5844508010191768	-1.551180418451338	cg28519248_BC21	0.5844508010191768
1.3168126701254959	-0.43621060904823766	3.6908846613506023	0.0033045241249055005	0.5844508010191768	-1.5513656565968406	cg44379958_BC21	0.5844508010191768
0.44850681078600285	2.7020556150509925	3.6901417237039533	0.003308914085895015	0.5848137154682866	-1.5524807387211172	cg44331233_BC21	0.5848137154682866
0.6313596334283638	1.6262355747399369	3.689836820110028	0.0033107174722322727	0.5848137154682866	-1.552938389746883	cg36035014_TC21	0.5848137154682866
0.5734692232034275	2.909425078073698	3.6893152241725597	0.0033138048524844533	0.5848137154682866	-1.5537213141337114	cg30217328_TC11	0.5848137154682866
-0.9666992196809017	-3.02512327158345	-3.688905121273624	0.003316234372044736	0.5848137154682866	-1.5543369074901259	cg37608418_TC21	0.5848137154682866
-0.5637723992698955	-3.1138804291411804	-3.688815982897535	0.003316762685185057	0.5848137154682866	-1.5544707130274418	cg45916592_BC11	0.5848137154682866
-0.48903566922859	-0.8130396259326022	-3.6876524460399986	0.003323666777849288	0.5856713005412143	-1.5562173807161557	cg28770123_BC11	0.5856713005412143
0.4933978846498298	0.9916462277378061	3.686205293899915	0.0033322743787615153	0.586098072642725	-1.5583900197848966	cg32698272_BC21	0.586098072642725
0.8317947451485783	2.042265569938053	3.686153315113991	0.0033325839723512777	0.586098072642725	-1.5584680610567831	cg29128554_TC21	0.586098072642725
4.376399890758346	-1.2411901483105252	3.6858860827634965	0.0033341761158354045	0.586098072642725	-1.558869290245262	cg34865075_BC21	0.586098072642725
-0.8387515629314715	-6.144299847301977	-3.685872696918443	0.003334255887913499	0.586098072642725	-1.5588893882952854	cg41988195_BC11	0.586098072642725
0.6391293565007169	-0.5042264036068281	3.6846424890576714	0.0033415956131589496	0.5861509028082948	-1.5607365596532743	cg39764382_BC21	0.5861509028082948
-0.6121883415913959	0.74128404830685	-3.684617351625089	0.0033417457623251597	0.5861509028082948	-1.5607743056024361	cg43454746_BC21	0.5861509028082948
-0.6532332633256743	-4.346691722502603	-3.684388373290284	0.003343113799116099	0.5861509028082948	-1.5611181389705377	cg39995151_BC11	0.5861509028082948
0.4463976129584877	-3.895593450790915	3.6841143289236626	0.0033447518407574276	0.5861509028082948	-1.5615296512642969	cg46444174_BC21	0.5861509028082948
0.867943007766482	-5.787316197519509	3.6840487217453104	0.0033451441160129453	0.5861509028082948	-1.5616281700165047	cg37859787_TC21	0.5861509028082948
0.47288845060349516	2.0044416289567852	3.683450342194472	0.003348724101032976	0.5861509028082948	-1.5625267469061397	cg36277105_BC21	0.5861509028082948
0.781910280361958	-1.2728874485705979	3.6834292594040816	0.003348850306934693	0.5861509028082948	-1.5625584073364847	cg43339136_TC21	0.5861509028082948
-0.811198182315775	-5.600881026018523	-3.681969702187796	0.0033575994098520843	0.5864770361152567	-1.5647503755962182	cg36968050_TC11	0.5864770361152567
0.7288096448439774	3.250844698107947	3.6814683429165287	0.003360610152610668	0.5864770361152567	-1.5655033747661653	ch070145432_BC21	0.5864770361152567
0.6026864112808208	-1.1958566624450875	3.6811833929025837	0.003362322559545957	0.5864770361152567	-1.565931358315126	cg37378630_BC21	0.5864770361152567
0.49202088294605106	-3.4312736988163537	3.680487666476758	0.0033665072956362615	0.5864770361152567	-1.5669763504715055	cg29530217_TC21	0.5864770361152567
0.5785259448427142	4.999368418160241	3.6804574437871467	0.003366689203840383	0.5864770361152567	-1.5670217466802194	cg45946179_TC11	0.5864770361152567
0.5801950164062518	-0.1706607138406151	3.68018330178387	0.0033683397063704146	0.5864770361152567	-1.567433528397343	cg44774518_TC21	0.5864770361152567
1.051540225701693	-5.983331040440678	3.679115757085777	0.0033747749062943452	0.5864770361152567	-1.5690371415112727	cg40177664_BC11	0.5864770361152567
0.4962665628651335	2.3238903322294453	3.6789905957401245	0.0033755302106601073	0.5864770361152567	-1.56922516120843	cg40256912_TC21	0.5864770361152567
0.6233157280347772	-3.595807000757305	3.6789798681529158	0.0033755949559293617	0.5864770361152567	-1.569241276471904	cg44990666_BC21	0.5864770361152567
0.5089788120691274	4.761985075137001	3.678576599371154	0.0033780297698635716	0.5864770361152567	-1.5698470869169858	cg38581682_BC11	0.5864770361152567
-0.638691746559031	-0.2842652539651882	-3.678460689579799	0.0033787299316994836	0.5864770361152567	-1.5700212157943865	cg31716413_BC21	0.5864770361152567
-0.6048792309281694	2.026880097906533	-3.678451080601864	0.003378787982148891	0.5864770361152567	-1.5700356512312705	cg29987857_BC21	0.5864770361152567
0.5492810428127162	3.017804433934224	3.678143727174458	0.0033806453286012654	0.5864770361152567	-1.5704973896356682	cg40032526_TC21	0.5864770361152567
-0.6154088425186586	2.126068083226729	-3.677982647638422	0.0033816191563060083	0.5864770361152567	-1.5707393844128426	cg45992993_BO11	0.5864770361152567
0.44077057280704324	2.9044253234978186	3.677841531534805	0.0033824725293203723	0.5864770361152567	-1.5709513899268597	cg40461638_BC11	0.5864770361152567
0.6258832979843869	-0.7219372290438248	3.6776140946117453	0.0033838483769880177	0.5864770361152567	-1.571293084117933	cg37782327_TC12	0.5864770361152567
0.6063735864485973	2.330455876497868	3.6773500154850596	0.0033854466080577615	0.5864770361152567	-1.5716898357837206	cg30067745_BC21	0.5864770361152567
0.8080974974689545	-4.110379957394439	3.6769892152635006	0.0033876314580189226	0.5865015742004412	-1.5722319137091993	cg44286625_BC21	0.5865015742004412
1.7497019535013885	1.11778340749018	3.6761541016365364	0.003392694104462342	0.5870240160855427	-1.5734866720476202	cg34596064_TC21	0.5870240160855427
0.4033063921912752	3.03470861667263	3.674435545646118	0.0034031368523085477	0.5884714233512605	-1.5760690511691262	cg41427613_TC21	0.5884714233512605
0.6822191347421791	3.940297340170124	3.6741033065083366	0.0034051594989947523	0.5884714233512605	-1.5765683271086424	rs243168225_BC21	0.5884714233512605
0.4742816199630774	0.5931474837668657	3.6737214907843847	0.0034074854896940904	0.588519079312087	-1.5771421202082037	cg38303946_TC21	0.588519079312087
0.41766365103961234	1.6337948244678329	3.67335949328576	0.0034096922569714088	0.5885460988356241	-1.5776861456717768	cg46749103_TC21	0.5885460988356241
0.5792292225896047	2.402591153865544	3.672927100022034	0.0034123300874124044	0.5886474468700305	-1.5783359843317095	cg35394080_BC21	0.5886474468700305
0.9552310044589504	0.15935203143824497	3.6716618929558886	0.0034200605780371957	0.5896266600153616	-1.580237570126628	cg38664855_BC21	0.5896266600153616
0.4487969342786635	3.2903574137997293	3.671269923776886	0.0034224591821023936	0.5896860193412318	-1.580826730116355	cg32383991_TC21	0.5896860193412318
0.3958833587867946	1.1020556956809187	3.670763559621248	0.0034255603700500837	0.5898662892758707	-1.5815878602445768	cg38192391_TC21	0.5898662892758707
1.3238472867894204	-4.6705725883595335	3.6686465322167745	0.0034385572394995843	0.5917493139078871	-1.5847703361165042	cg40976367_TC21	0.5917493139078871
0.5398827594037471	0.29985081030740396	3.6675071661111227	0.0034455730024038687	0.5926013962492693	-1.5864833261841058	cg47499599_TC21	0.5926013962492693
0.38549569356591684	1.4467550443719337	3.6663832837739143	0.00345250783005783	0.5933279457014674	-1.5881731798991954	cg29989373_BC21	0.5933279457014674
1.0585667002251768	-0.7153298077886101	3.6658845238226982	0.0034555899810972714	0.5933279457014674	-1.5889231537758768	cg45996647_BC21	0.5933279457014674
-0.6106469381993627	-4.033661204036783	-3.6658184756745826	0.003455998345977542	0.5933279457014674	-1.5890224709503755	cg47229299_TC11	0.5933279457014674
0.42605335102013475	2.190888220066606	3.665040741957479	0.0034608106765838856	0.5934467797827099	-1.5901919926870258	cg40944104_BC21	0.5934467797827099
0.5420731710305048	0.18587852732442292	3.6647226900659433	0.0034627806474775277	0.5934467797827099	-1.5906702846528562	cg29968500_BC21	0.5934467797827099
0.4186061965621277	-0.48575265164510634	3.6645132906752167	0.0034640782681187236	0.5934467797827099	-1.5909851892843996	cg31441383_BC21	0.5934467797827099
0.5617218918156957	-0.6371981468455268	3.6643710303582466	0.0034649601216367246	0.5934467797827099	-1.5911991298271104	cg34240659_TC21	0.5934467797827099
0.49523295872454365	1.401648401195544	3.6639421148135614	0.0034676203102933256	0.5935482469109715	-1.5918441753142885	cg42035440_TC21	0.5935482469109715
0.6551522416015508	0.5050439254363435	3.6634195562749	0.0034708641198551793	0.5937494312302916	-1.5926300781929292	cg40781091_BC21	0.5937494312302916
-8.201737798701949	-11.175775509087789	-3.662798263172829	0.003474724885763374	0.5938820938129408	-1.5935645128492846	cg33449279_TC11	0.5938820938129408
0.4742975749917031	2.3425359066441662	3.661955610061304	0.003479968250622581	0.5938820938129408	-1.5948319454140067	cg41260151_BC21	0.5938820938129408
0.80008099426425106	1.455257212034432	3.6618151944930153	0.003480842768795187	0.5938820938129408	-1.5950431518517236	cg46343458_BC21	0.5938820938129408
0.4296486240696522	-0.20313517406478226	3.6617771906072645	0.003481079498519163	0.5938820938129408	-1.5951003158727621	cg44581213_BC21	0.5938820938129408
0.46647253598559324	1.9197603255717222	3.661363140887245	0.00348365972437019	0.5938820938129408	-1.595723124398905	cg31638986_TC21	0.5938820938129408
3.0471958054267407	1.8139387548841095	3.6613000414138486	0.0034840531126319185	0.5938820938129408	-1.5958180395360166	cg32057756_TC11	0.5938820938129408
-0.6930543919426344	2.9078145013080934	-3.660728196910921	0.0034876203093590075	0.59406767220727	-1.5966782365395122	cg37502934_BC11	0.59406767220727
0.5769378606809343	-2.0514838364041794	3.6604621912281106	0.003489280945275935	0.59406767220727	-1.5970783879796855	cg34024168_BC21	0.59406767220727
0.5052550979102282	1.4030671621489406	3.659005909142519	0.0034983867133602537	0.5952649117190639	-1.5992692079641078	cg29897703_BC21	0.5952649117190639
0.5673641106916762	0.31115614263458397	3.6584407675806325	0.0035019269726162938	0.5955142994606085	-1.6001194663781924	cg33350185_BC21	0.5955142994606085
0.37655026564678606	-1.570760554772086	3.6580590818111345	0.003504320077370866	0.5955684299640658	-1.6006937347141044	cg42518561_BC21	0.5955684299640658
-0.5820354055338675	0.456553192575971	-3.6569143791886174	0.0035115072448860373	0.5964367778961758	-1.6024161032552078	cg37506579_TC21	0.5964367778961758
0.6405110256085719	0.12015049527315375	3.6552921747675176	0.0035217184081558586	0.5975607707969344	-1.604857190806432	cg41601241_BC21	0.5975607707969344
0.34657889374645046	-1.178540341688624	3.6552017986861185	0.003522288187383428	0.5975607707969344	-1.6049931970091382	cg42454212_BC11	0.5975607707969344
0.8211159538576289	1.43762703300872	3.6546133204271283	0.0035260005854444525	0.5976285061578769	-1.605878815134501	cg43741277_TC21	0.5976285061578769
0.489477946879326	-2.689955610391411	3.6544477908424637	0.0035270455479572953	0.5976285061578769	-1.6061279323628899	cg47101385_TC21	0.5976285061578769
0.44447941934130686	-3.780357006667462	3.6536331508908515	0.0035321928790555445	0.5976285061578769	-1.6073539861331883	cg29202592_TC21	0.5976285061578769
-1.8319597097001634	0.7308249605410129	-3.6534796538774295	0.0035331636186987534	0.5976285061578769	-1.6075850112600039	cg37074223_BC21	0.5976285061578769
5.120048786130141	-0.18203994144111804	3.6530116823657877	0.003536124836509716	0.5976285061578769	-1.6082893614431004	cg36239459_BC21	0.5976285061578769
0.4961279872262053	0.6444377014948853	3.652703785457128	0.003538074528402119	0.5976285061578769	-1.608752794422034	cg38820459_TC21	0.5976285061578769
-0.39567064285675607	-0.6113073421009925	-3.6522206178256806	0.0035411363106054314	0.5976285061578769	-1.6094800583841948	cg34243654_BC11	0.5976285061578769
0.8903019675412391	-0.6600608305440935	3.65159700181454	0.00354509212189886	0.5976285061578769	-1.6104187634281208	cg30015567_BC21	0.5976285061578769
-0.5556351695840309	-4.485267103547467	-3.6513587979941056	0.003546604328258076	0.5976285061578769	-1.6107773337662348	cg30924394_TC11	0.5976285061578769
0.38674671087545587	3.001688284554242	3.6512625975936936	0.0035472152318986178	0.5976285061578769	-1.6109221468656347	cg45849815_BC21	0.5976285061578769
0.6646958592072263	2.860109572947746	3.6510196235718846	0.0035487586766307197	0.5976285061578769	-1.611287906872854	cg40392547_TC21	0.5976285061578769
0.6418886378667849	0.8149162736460007	3.6509903160295383	0.003548944893635738	0.5976285061578769	-1.6113320253095562	cg29960094_TC21	0.5976285061578769
0.7099549784256212	3.925849641667563	3.6508631490766885	0.0035497530151512983	0.5976285061578769	-1.6115234586034992	ch512333107_BC21	0.5976285061578769
0.37647031947791776	2.905276780558349	3.6497963172792676	0.0035565399721056152	0.5977757431404668	-1.613129505325558	cg39817172_TC21	0.5977757431404668
-1.4926459189984314	-1.4366094489758459	-3.649712760005267	0.0035570721080566527	0.5977757431404668	-1.6132553007369905	cg33821402_BC21	0.5977757431404668
0.7353490309682331	-2.4377880282613305	3.6496299982375233	0.003557599258402043	0.5977757431404668	-1.613379899273629	cg28387127_TC21	0.5977757431404668
0.39873479613640406	2.692783292216463	3.6492290615642013	0.0035601541568105475	0.5977757431404668	-1.6139835234988213	cg32566980_TC21	0.5977757431404668
0.5625231463669911	-3.1340303732438173	3.649090122525203	0.0035610399608785866	0.5977757431404668	-1.6141927052313623	cg29739663_BC21	0.5977757431404668
13.807923323315446	-1.8191842762487456	3.648328173819285	0.003565901780203755	0.5980458367758712	-1.6153399062464802	cg39092549_BC11	0.5980458367758712
-0.5558351052521697	-3.422471609657609	-3.647909232550844	0.0035685778513454415	0.5980458367758712	-1.615970697545225	cg44978934_BC21	0.5980458367758712
0.5111813808320096	2.763345575493069	3.6478589451778993	0.0035688992105802728	0.5980458367758712	-1.6160464155133774	cg43825023_TC21	0.5980458367758712
0.42459536151562693	-1.1116281635865655	3.647170004352142	0.003573304849695073	0.5981221565252784	-1.6170837854554199	cg31698545_TC21	0.5981221565252784
0.5139199830896559	1.8899434240041582	3.646927538844245	0.003574856696335624	0.5981221565252784	-1.6174488893675667	cg34859908_BC21	0.5981221565252784
0.44440130980123405	-3.797545170941502	3.646258582805213	0.003579141790034087	0.5981221565252784	-1.6184562351079332	cg41429438_BC21	0.5981221565252784
0.6634049254576633	2.472825311633688	3.646163487105683	0.0035797513671367506	0.5981221565252784	-1.6185994387181148	cg36158770_BC21	0.5981221565252784
-0.5905889520652914	0.006188974894675532	-3.646041401776252	0.0035805341079129358	0.5981221565252784	-1.618783287184245	cg32528505_TC21	0.5981221565252784
0.566766531947359	0.1389977483198104	3.6458351656436685	0.0035818567743144177	0.5981221565252784	-1.6190938621816855	cg33596352_BC11	0.5981221565252784
0.4811535104927517	0.31735165765216705	3.6447069319146204	0.003589101426202804	0.5989834676694854	-1.6207929739547131	cg32236823_BC21	0.5989834676694854
-10.959856006385749	-12.87046513020782	-3.6442760544393944	0.003591872159142483	0.5990975614653398	-1.6214419091645524	cg45836898_BC11	0.5990975614653398
1.008179503539782	-1.1952376352511858	3.643517454008204	0.0035967556334908263	0.5994547267113514	-1.622584470289616	cg31745620_BC21	0.5994547267113514
0.5520327774522662	1.6700955057842013	3.6432948104321894	0.003598190190293184	0.5994547267113514	-1.6229198154448587	cg28470213_BC21	0.5994547267113514
-0.45323575817156203	-0.8597677943742537	-3.6427975652480415	0.003601396205772421	0.5994725618186544	-1.6236687844155107	cg47227259_BC11	0.5994725618186544
-0.8557028413142129	-2.8426429547763505	-3.642466372790724	0.003603533214219063	0.5994725618186544	-1.6241676536931866	cg34891071_BC21	0.5994725618186544
0.3498104777808031	-1.554006992316502	3.641691766081655	0.003608536422884436	0.5994725618186544	-1.6253344768169935	cg30669556_TC21	0.5994725618186544
0.5569441203666935	0.9114895879209197	3.641380394720076	0.003610549589024033	0.5994725618186544	-1.6258035272791416	cg35611333_BC21	0.5994725618186544
-0.44014211076724497	1.3198650308052118	-3.640669318222081	0.0036151513659205188	0.5994725618186544	-1.6268747341356935	cg38095746_TC11	0.5994725618186544
0.6062683586846083	4.025670852266923	3.6405483436014134	0.0036159348599828643	0.5994725618186544	-1.6270569828182744	ch272815431_BC21	0.5994725618186544
0.4241958829887871	1.8963494998790345	3.6399164530285306	0.003620030143378249	0.5994725618186544	-1.6280089541291547	cg45933677_BC21	0.5994725618186544
0.6056752296750467	2.394259280540969	3.6398015286144028	0.003620775480179373	0.5994725618186544	-1.628182097568085	cg34753222_BC21	0.5994725618186544
0.4759767810020872	2.403161302663762	3.6394358280335073	0.0036231482621894946	0.5994725618186544	-1.6287330663011792	cg43069316_BC21	0.5994725618186544
0.48525031075605796	2.6004417860896787	3.639418342157659	0.003623261756105836	0.5994725618186544	-1.628759411090062	cg28724132_BC21	0.5994725618186544
-0.6903937633110608	-1.3625795133940006	-3.6389519394473555	0.003626290339190213	0.5994725618186544	-1.6294621208864646	cg33331403_BC21	0.5994725618186544
0.3792525401548254	0.5771755450317844	3.638882889355354	0.003626738936317222	0.5994725618186544	-1.6295661578393474	cg30098400_BC21	0.5994725618186544
0.39216352179295516	-0.5854955498972512	3.6387937663239383	0.003627318025346233	0.5994725618186544	-1.6297004392202936	cg29377583_TC11	0.5994725618186544
0.8065844571752063	1.0981264609534342	3.6387604211141085	0.00362753471478489	0.5994725618186544	-1.6297506805619681	cg37573012_TC22	0.5994725618186544
-0.7477068082445517	-4.006926628031819	-3.636532765412868	0.003642040977019982	0.6013290611299825	-1.6331073714796487	cg46329984_BC11	0.6013290611299825
0.5218750115674546	-0.34375913090288307	3.636292267696758	0.003643610630219214	0.6013290611299825	-1.6334697921574417	cg37520376_BC21	0.6013290611299825
-0.5725782496594132	-2.5132680497483753	-3.6358541255199075	0.0036464720318907465	0.6013290611299825	-1.6341300715000493	cg29977392_TC21	0.6013290611299825
0.4079715163172639	3.071710545436235	3.635723989796864	0.0036473223613339174	0.6013290611299825	-1.6343261897829722	cg45083825_TC21	0.6013290611299825
0.5807470927803795	-4.143974853332196	3.635234095151863	0.003650525243750934	0.6013290611299825	-1.635064491632468	cg43426497_BC21	0.6013290611299825
-0.35477024725238804	-0.11500412458839407	-3.635089864827311	0.003651468757214854	0.6013290611299825	-1.6352818607158648	cg33058897_BC11	0.6013290611299825
0.4795991281423133	0.21088822990900416	3.634583290636672	0.0036547846042597754	0.6013290611299825	-1.6360453350439688	cg34128305_TC11	0.6013290611299825
0.8386535522334708	1.6523355258480086	3.634469837632964	0.0036555276490918636	0.6013290611299825	-1.6362163275507102	cg35326655_TC21	0.6013290611299825
-0.5957808764830912	0.5135074909972467	-3.6337059518998376	0.0036605346516944285	0.601807830337277	-1.6373676665079602	cg31005151_BC11	0.601807830337277
-0.3592724598100016	0.3687835548370537	-3.6329776942456213	0.0036653146788505446	0.6019115223937427	-1.6384653652832313	cg28274482_TC11	0.6019115223937427
0.5273902253035319	2.1899298366677775	3.6329709249711706	0.0036653591400252995	0.6019115223937427	-1.638475568843294	cg31715819_TC21	0.6019115223937427
-11.159772444760767	-7.255644506839948	-3.631421440855423	0.0036755508626353005	0.6032400658201618	-1.6408112901340308	rs50049494_TC11	0.6032400658201618
-0.643046941403882	-4.854953607625877	-3.6300143254626684	0.0036848313531165178	0.6044176228069122	-1.6429326272721436	cg34181604_BC21	0.6044176228069122
0.450227620283951	-1.8583839089134744	3.6284401556531427	0.0036952421384744342	0.6055519745516659	-1.6453060656206873	cg37122222_BC21	0.6055519745516659
0.6512498518160936	2.0300244023662604	3.6281556423669494	0.0036971269878748585	0.6055519745516659	-1.6457350661387196	cg36781502_BC21	0.6055519745516659
0.5262806168008032	3.4022376071725042	3.6280125025786147	0.0036980756362622203	0.6055519745516659	-1.6459509013402416	cg36321697_BO21	0.6055519745516659
0.4874636525380973	2.0196989809650474	3.6270741064217202	0.0037043009771486426	0.6061094672103117	-1.6473659289545868	cg44542771_BC21	0.6061094672103117
-0.9264002778280993	-4.956428929016427	-3.626593869200852	0.0037074910404252745	0.6061094672103117	-1.6480901256176077	cg34849058_BC11	0.6061094672103117
-0.49566499551776244	-0.14331632223362853	-3.6265451609153443	0.0037078147515112606	0.6061094672103117	-1.6481635789910722	cg43683086_TC21	0.6061094672103117
0.6573304155550315	1.3420536639820568	3.6257636755519203	0.0037130124035401626	0.6063376896822167	-1.6493421143500502	cg28226522_TC21	0.6063376896822167
0.40186777467635015	0.8257057932113923	3.625700111866516	0.0037134354936817176	0.6063376896822167	-1.6494379757857187	cg29072626_BC21	0.6063376896822167
0.9204910807455424	4.315525943656435	3.6245297496376714	0.003721234460373772	0.6071798954240629	-1.6512030958723187	cg29174665_BC11	0.6071798954240629
-0.5624999162640094	2.0657769704813846	-3.624291528967478	0.0037228239538280813	0.6071798954240629	-1.6515623941978816	cg28606761_TC21	0.6071798954240629
0.7268551663211811	0.19562369668007343	3.6220505188755694	0.0037378109187272946	0.6092598084301628	-1.654942714585153	cg37486525_BC21	0.6092598084301628
0.5248916548898088	0.4815308793168732	3.6217505661438176	0.0037398215727362715	0.6092598084301628	-1.6553952015636773	cg42841336_TC21	0.6092598084301628
0.5207792798238438	1.6437499795969095	3.6203547882796836	0.003749192407742801	0.6104399776758769	-1.6575008976965906	cg47261365_TC21	0.6104399776758769
0.4822242093865001	0.4366414432321327	3.620032202522233	0.0037513615770864055	0.6104469051602339	-1.6579875861449862	cg43046279_BC21	0.6104469051602339
0.6805659505848921	-0.44811233880277695	3.6192481773959986	0.0037566389808431715	0.6106435404518276	-1.6591704992734675	cg35609439_BC21	0.6106435404518276
0.6540359505379288	0.6305722479655734	3.619220626545934	0.0037568245686741943	0.6106435404518276	-1.6592120683476033	cg37510853_BC21	0.6106435404518276
0.5737015031364929	1.9550924546567796	3.618562719986678	0.003761259149233086	0.6110183581139543	-1.660204750233805	cg36421700_BC21	0.6110183581139543
0.7453160408346127	-1.8256836211533567	3.617331634539993	0.0037695716401204837	0.6118556484910871	-1.6620623967714083	cg31400350_BC11	0.6118556484910871
0.4395265304352314	0.08438160780014978	3.6171682380610246	0.0037706763357628747	0.6118556484910871	-1.6623089660546597	cg32079552_BC21	0.6118556484910871
0.4864858352948258	-3.9294775084889837	3.615663980775468	0.003780861977500128	0.6128518059761062	-1.6645790606713922	cg29636896_TC21	0.6128518059761062
-0.39847153168327276	2.6422140510932546	-3.6149215139223427	0.0037858997756719994	0.6128518059761062	-1.6656996159922057	cg30267365_TC21	0.6128518059761062
0.4371192069787595	3.23929393076057	3.6146291811835067	0.003787885205362323	0.6128518059761062	-1.6661408302263112	cg43411427_TC21	0.6128518059761062
-0.4582694632260069	-3.836245345010618	-3.6145286240224688	0.003788568404031479	0.6128518059761062	-1.666292602020973	cg30370202_TC11	0.6128518059761062
0.5269919375573391	0.06838684273837341	3.6144712451894607	0.003788958300061256	0.6128518059761062	-1.666379204872312	cg37857054_BC21	0.6128518059761062
0.4720806143657663	-2.454456905578512	3.614373093767481	0.003789625346133386	0.6128518059761062	-1.666527347298465	cg42785680_BC21	0.6128518059761062
-1.3001015778740168	2.12213659945627	-3.613898966223199	0.0037928492572279664	0.6130278036527521	-1.667242974413572	cg32584180_TC21	0.6130278036527521
0.46384354816030826	-0.9139637908436706	3.613425752798888	0.003796069757842202	0.6131590467217221	-1.667957245593258	cg39188691_TC21	0.6131590467217221
-0.7107224480759902	2.1435911666442786	-3.613152099968468	0.003797933409061912	0.6131590467217221	-1.6683703096603884	cg34610045_BC21	0.6131590467217221
0.3884386692966028	-0.5184643481962973	3.61254450900972	0.0038020746268738665	0.6134825866465112	-1.6692874635690336	cg47399449_BC21	0.6134825866465112
0.6498945075780365	1.9380917457915277	3.6113488027309932	0.0038102378520398807	0.6141061692519991	-1.6710924873187958	cg36169416_BC21	0.6141061692519991
0.5373189063540764	1.1236620310056666	3.6112216694593826	0.003811106862277152	0.6141061692519991	-1.6712844150748616	cg37141209_TC21	0.6141061692519991
0.4482852756823057	2.351221718623546	3.6109293861915503	0.0038131055143182536	0.6141061692519991	-1.6717256693256246	cg46672834_BC21	0.6141061692519991
0.4188166333545973	3.6431471062449265	3.6107260204407075	0.0038144967767856277	0.6141061692519991	-1.6720326918981607	cg36159218_TC21	0.6141061692519991
0.49035433852240695	-2.2625977845829173	3.6097208581947946	0.0038213809266112557	0.6148696160222875	-1.6735502559947024	cg31889599_TC11	0.6148696160222875
0.7930840127296261	2.2615690354664104	3.6086133968228222	0.003828980457655749	0.6157472495070492	-1.675222391884259	cg38665347_TC11	0.6157472495070492
-0.5930878750345991	-2.141375526448775	-3.6077696918741498	0.0038347804620909986	0.6163346761720163	-1.6764963736006262	cg35506944_TC11	0.6163346761720163
0.8880498314896061	-3.8828761099183193	3.60734583264534	0.0038376976592383173	0.6164583732984661	-1.6771364229567576	cg41115996_BC21	0.6164583732984661
0.7445766456013402	-0.40388860581246694	3.606936623719212	0.0038405161854614864	0.6165660911838478	-1.6777543675617101	cg29570205_TC21	0.6165660911838478
0.36380517881336194	-0.36271938510121166	3.606406619077984	0.0038441698773321272	0.61659083742501	-1.6785547514636026	cg31578698_BC21	0.61659083742501
0.5849472177629362	2.4279558555050333	3.606211394348323	0.0038455165958284207	0.61659083742501	-1.678849576582433	cg30641113_TC21	0.61659083742501
-0.5461795042366764	-2.8456685506582233	-3.6056979689310817	0.0038490606676518445	0.61659083742501	-1.6796249621986021	cg42922192_BC21	0.61659083742501
0.3928462381611464	2.0283486738424625	3.605668754382317	0.0038492624304672287	0.61659083742501	-1.6796690834444723	cg33745634_TC21	0.61659083742501
1.6536380478870565	-3.1031330305370575	3.60511480937905	0.0038530901633103197	0.6168597497926532	-1.6805056953717248	cg39100199_BC21	0.6168597497926532
0.8526651466534307	2.674832191956324	3.604027011221941	0.0038606181581621593	0.6171412815884549	-1.6821486687623786	cg39091557_BC21	0.6171412815884549
0.5160223547596501	-0.4018171569371117	3.6039362944619984	0.0038612466350959034	0.6171412815884549	-1.6822856898900804	cg45851321_TC21	0.6171412815884549
-3.3433702010560395	-0.8719264812756665	-3.6035935554211656	0.0038636220451485274	0.6171412815884549	-1.682803380306619	cg36971787_TC21	0.6171412815884549
0.5906587060783137	1.156878209326174	3.6034299051135483	0.0038647567794150225	0.6171412815884549	-1.6830505703732603	cg30464112_BC22	0.6171412815884549
-1.4582210296782407	-2.794841744782215	-3.6033085574109385	0.0038655984124579064	0.6171412815884549	-1.6832338651317418	cg44470664_BC11	0.6171412815884549
0.4119665902727942	0.4453214703989149	3.602264121057948	0.0038728500999195077	0.6177134980273911	-1.684811541942497	cg41919567_TC21	0.6177134980273911
0.5391769805957924	2.4513152243984973	3.60217255990488	0.003873486488240041	0.6177134980273911	-1.6849498553984912	ch642740602_BC21	0.6177134980273911
-0.6107335638023219	-3.2439355726325556	-3.6017158696840705	0.003876662277973921	0.6178766834494248	-1.6856397506370993	cg28264540_TC21	0.6178766834494248
-0.3697541499916793	0.6389369230722804	-3.601199822254676	0.003880254046472896	0.6181059511875943	-1.6864193396254956	cg36707131_BC11	0.6181059511875943
0.7134052856876925	1.8998457002445994	3.600358021931058	0.0038861204293935674	0.6183933107015136	-1.6876911008773314	rs31558350_BC21	0.6183933107015136
1.0679403205213847	1.7487314911823237	3.5998432395507662	0.0038897123525723117	0.6183933107015136	-1.688468851849601	ch126249420_BC21	0.6183933107015136
0.5758947132718357	-1.4819241312908635	3.5998102742754643	0.0038899424855897815	0.6183933107015136	-1.6885186578678901	cg43684313_TC21	0.6183933107015136
0.4044955409138016	2.16382972507414	3.599705328846867	0.0038906752103359467	0.6183933107015136	-1.6886772168003956	cg33716443_BC21	0.6183933107015136
0.44995407790653497	0.33776405657109226	3.598840499464151	0.0038967188050395398	0.6190111416638627	-1.6899839056387789	cg37163867_BC21	0.6190111416638627
-1.4315980207474657	-1.9597557916835604	-3.597420940959424	0.0039066598287605505	0.6198965017666469	-1.6921289155267996	cg34895763_BC21	0.6198965017666469
-0.6318640891006888	-4.314728905207949	-3.597189370386047	0.003908283959046294	0.6198965017666469	-1.6924788478893982	cg38947319_BC21	0.6198965017666469
0.35653309537027633	1.11375928554964	3.597119970205866	0.003908770835037906	0.6198965017666469	-1.6925837214085862	cg46473903_BC11	0.6198965017666469
0.6986529730920128	3.5498738783979005	3.596671838740554	0.003911916192604177	0.620052757088365	-1.6932609237137353	cg46107628_BC11	0.620052757088365
0.3324710209528483	2.7099294881051628	3.5958162286080957	0.003917928781760069	0.6206597867964142	-1.6945539531409857	cg33842352_TC21	0.6206597867964142
0.497743679052737	1.7034654498916522	3.5951938110162556	0.003922308620234016	0.6206597867964142	-1.695494621289808	cg39108045_BC21	0.6206597867964142
0.41591954588000846	3.217184835688985	3.594907524441768	0.003924324851460138	0.6206597867964142	-1.6959273035937992	cg45458105_BC21	0.6206597867964142
-0.6228286014008682	-0.1877035322443169	-3.5948976021630785	0.003924394750167189	0.6206597867964142	-1.6959422998894773	cg29985460_TC21	0.6206597867964142
0.4102064107678691	2.7774438629276035	3.5940764799703824	0.0039301836716597455	0.6212330522852036	-1.6971833598518877	cg36035485_TC21	0.6212330522852036
0.5642389496023466	4.231811487106463	3.593700041892629	0.003932840490629751	0.6213108766292075	-1.697752339043456	cg45997841_BC11	0.6213108766292075
0.6801084743540673	2.0227152282474328	3.5925134043948415	0.0039412275790135	0.6222933864443483	-1.699546015862781	cg28592315_BC21	0.6222933864443483
-0.4973557003822797	-1.1130806361260714	-3.5921551965005776	0.003943762973867834	0.6223513807854656	-1.7000874981828709	cg46684629_BC11	0.6223513807854656
0.435519066268697	0.23909606779033457	3.5915022063552193	0.003948389139894803	0.6227390673663755	-1.7010746201062474	cg42328543_BC21	0.6227390673663755
0.44991782609297043	0.4051676813716575	3.59012756243974	0.0039581461157558616	0.6239174800975344	-1.7031528065931756	cg30063702_TC21	0.6239174800975344
0.46836115205346374	0.20495993393204495	3.5897158264180127	0.003961073351545965	0.6239174800975344	-1.7037753070670494	cg38726846_BC11	0.6239174800975344
0.5014212020373412	2.820098922849387	3.5894262470016263	0.003963133444474609	0.6239174800975344	-1.7042131304108485	cg32247620_TC21	0.6239174800975344
1.4014263992590057	-2.926416441030795	3.5891054700542915	0.003965416761466992	0.6239174800975344	-1.7046981322937897	cg46504876_TC21	0.6239174800975344
-0.804246295384849	-3.35070453332211	-3.5889212803302906	0.003966728448625677	0.6239174800975344	-1.704976624570885	cg46391975_BC21	0.6239174800975344
0.8166409051967318	-1.478098921160172	3.5885400078372625	0.003969445052682262	0.624002849053912	-1.7055531143493035	cg29525681_BC21	0.624002849053912
1.1665041011110997	1.5377479381842496	3.5880323472234674	0.003973065144814048	0.6242300765292131	-1.7063207281472508	cg33482097_TC21	0.6242300765292131
0.5010571805914728	-0.9509926448185739	3.5874554093311586	0.0039771833568214435	0.6242563140662837	-1.707193125659817	cg45746921_BC11	0.6242563140662837
-0.7137182792865235	1.111919735508954	-3.5872390027978294	0.00397872920580205	0.6242563140662837	-1.7075203664696428	cg32383786_TC11	0.6242563140662837
0.69893928071797	-4.387282057514436	3.587095261142599	0.003979756330748299	0.6242563140662837	-1.707737729188528	cg36133477_BC21	0.6242563140662837
0.41915059655920484	-3.112553009936259	3.586291708196119	0.003985503232623886	0.6244851585876915	-1.7089528820531994	cg46095794_TC21	0.6244851585876915
0.36806491354775706	-0.5463595261036621	3.5858632884465824	0.003988570708323224	0.6244851585876915	-1.7096007762619774	cg45830218_BC21	0.6244851585876915
0.43516977620387376	2.3018322976540144	3.5857751573479164	0.003989202025021773	0.6244851585876915	-1.7097340582386957	cg32339495_TC21	0.6244851585876915
2.064104530290658	-0.3054508572414579	3.5856064377929373	0.003990410913319692	0.6244851585876915	-1.7099892175686753	cg30548899_TC21	0.6244851585876915
0.6844694708851233	-1.2180738526549093	3.585371777433436	0.003992092896737202	0.6244851585876915	-1.7103441058965299	cg39991004_TC21	0.6244851585876915
0.5221210407732446	-4.476886835188929	3.584184132624152	0.004000616772519053	0.6254544791479193	-1.7121403259173853	cg38153109_BC21	0.6254544791479193
-0.494005307208359	-2.187629313801573	-3.583901612755209	0.004002647198030753	0.6254544791479193	-1.7125676364696556	cg41955755_BC11	0.6254544791479193
0.6409437691289916	-4.497402484004509	3.5834608975840956	0.004005816657086996	0.625609179225692	-1.7132342333414412	cg29141213_BC21	0.625609179225692
8.539358891626337	-8.74340435522072	3.582396288029604	0.004013483547159341	0.6264657162654099	-1.7148445740715257	cg34602295_BC11	0.6264657162654099
-0.49426315275674115	1.9920690912263508	-3.5810139833594743	0.00402346079451606	0.6273628222372309	-1.7169356372323632	cg37225391_BC11	0.6273628222372309
0.5166612233980872	1.2296937051511256	3.5809944443768718	0.004023602005708908	0.6273628222372309	-1.7169651959712073	cg46502650_TC21	0.6273628222372309
-0.6080408669438082	-3.6854214531635	-3.578772074773789	0.004039696594761962	0.6294099835749439	-1.72032746998019	cg45818898_TC21	0.6294099835749439
0.5984252905599854	-0.0767128533662946	3.578318280748153	0.004042991112167009	0.6294099835749439	-1.7210140873242636	cg29363263_TC21	0.6294099835749439
0.5066960616815841	4.100816943179581	3.578055346920831	0.00404490125561193	0.6294099835749439	-1.7214119314400511	cg46734112_TC11	0.6294099835749439
0.5551206558137607	-2.142862736325085	3.577972646103043	0.004045502245935452	0.6294099835749439	-1.7215370671703134	cg34483561_TC21	0.6294099835749439
0.7131199287167793	3.1978400521616814	3.577358379553812	0.004049969011536657	0.6297635995458273	-1.7224665440213016	cg39170035_TC21	0.6297635995458273
0.47449612154016646	0.6441560342440885	3.5769180116953656	0.004053174346868755	0.6299207884508262	-1.7231329098644688	cg30722173_BC21	0.6299207884508262
0.6226119597549886	-0.1590547196001065	3.575041209629202	0.004066864326317957	0.6317063879164337	-1.7259731128967442	cg41642361_BC21	0.6317063879164337
-0.49598618163594566	-4.15430109566635	-3.5738225976763425	0.0040757786214626395	0.632207527687983	-1.7278174547858383	cg32085008_TC21	0.632207527687983
0.5252045725753232	3.6014083916627158	3.5737011539783947	0.00407666809320929	0.632207527687983	-1.7280012653507155	cg46121104_TC11	0.632207527687983
0.4350689378348118	2.2297287798328687	3.5736970840495554	0.004076697905418766	0.632207527687983	-1.7280074253991513	cg41338220_BC21	0.632207527687983
0.46758778983293114	-0.43275411109694295	3.5733251745439447	0.00407942308380066	0.6322885508666196	-1.728570336811977	cg38734470_TC21	0.6322885508666196
0.5257074918528266	1.7331586466359576	3.5726247644003264	0.004084560429284082	0.6327431577042611	-1.7296304952619055	rs48687294_TC11	0.6327431577042611
0.4764829327388691	-2.7115570848597743	3.5721796413590807	0.00408782874755544	0.6329078975112131	-1.7303042705170721	cg32581922_TC21	0.6329078975112131
-0.4536777191399892	-3.054623948381212	-3.571287769246238	0.004094385388027295	0.6335813076189946	-1.7316543426039113	cg38187732_BC11	0.6335813076189946
1.2156442387602482	3.287190080786387	3.5702314482642983	0.0041021649212210414	0.6338048630988529	-1.7332534532250143	cg34624628_BC11	0.6338048630988529
-0.49026589834367207	1.6025606515122766	-3.5700562664247806	0.004103456553735229	0.6338048630988529	-1.7335186629901838	cg29847767_TC11	0.6338048630988529
0.4521353283785534	2.357147017082591	3.5695529858020887	0.004107169608397388	0.6338048630988529	-1.734280602426363	cg29491331_TC21	0.6338048630988529
0.43158691989357223	2.6068268087394784	3.5693734543805467	0.0041084949705433565	0.6338048630988529	-1.7345524093941433	cg43451344_BC21	0.6338048630988529
1.288779254781455	-4.37989647949108	3.5693473555530697	0.004108687677456172	0.6338048630988529	-1.7345919227654027	cg29198380_TC11	0.6338048630988529
0.47583522534909806	2.5580004633553637	3.5688070848160462	0.004112678975728347	0.6338048630988529	-1.7354099028277918	cg31813515_BC21	0.6338048630988529
0.781605379583284	-0.06878818049199492	3.56861492318037	0.0041140995443686695	0.6338048630988529	-1.7357008462483643	cg39593309_TC21	0.6338048630988529
0.4981324492209085	3.408007851463431	3.567617559407357	0.0041214807064024585	0.6338048630988529	-1.7372109702638747	cg31230371_TC21	0.6338048630988529
-0.47751138266264626	-1.4131303349328284	-3.567513877577269	0.004122248799616463	0.6338048630988529	-1.7373679622789844	cg31688592_BC21	0.6338048630988529
-0.4287988051530036	0.13081272943848105	-3.567401310580991	0.0041230828817254055	0.6338048630988529	-1.7375384091784136	cg29985660_TC21	0.6338048630988529
0.4262629608656139	1.3291567687125105	3.5673991722294405	0.004123098727836312	0.6338048630988529	-1.7375416470437886	cg37238165_TC21	0.6338048630988529
0.457802907206599	2.197993449299524	3.5672485507720064	0.004124215055030195	0.6338048630988529	-1.7377697173415472	cg39478311_TC21	0.6338048630988529
0.724716268841167	2.0383265712238225	3.5672055247064165	0.004124533998497325	0.6338048630988529	-1.7378348676251267	cg29767560_BC21	0.6338048630988529
0.5167750237768836	-3.736102672906593	3.5666383321790787	0.0041287408439446205	0.6339959359421204	-1.7386937307752088	cg41580601_TC21	0.6339959359421204
0.5433718128363476	1.761028362113736	3.566442446654693	0.004130194740330135	0.6339959359421204	-1.7389903551290171	cg28869013_BC21	0.6339959359421204
0.4280157384397585	2.7867469058093794	3.5658152418756717	0.004134853492014094	0.6340409364402887	-1.739940140924726	cg38669198_BC21	0.6340409364402887
0.6004663299688877	-0.41689217509017956	3.565702288585526	0.004135693058280472	0.6340409364402887	-1.7401111920158128	cg41799392_BC21	0.6340409364402887
0.4562220398705841	0.3836493415734645	3.565511124935157	0.004137114349251562	0.6340409364402887	-1.7404006840732364	cg29985939_BC21	0.6340409364402887
0.6737816684624036	-1.322746551198764	3.565122427740872	0.004140005834121881	0.6341455041006863	-1.7409893258514932	cg45913609_TC21	0.6341455041006863
0.44520697905736895	-0.09204435373353026	3.564647919978464	0.00414353846252699	0.634348115023132	-1.7417079394081894	cg45669930_TC21	0.634348115023132
0.412378798066968	2.6251300259546686	3.564103763063557	0.004147593417726617	0.6346304320673909	-1.7425320601986822	cg28584566_BC21	0.6346304320673909
0.36876511950952595	-0.3024889855703254	3.5636104270934297	0.004151273177653295	0.6348465466227741	-1.743279238746016	cg36168366_TC11	0.6348465466227741
-1.9512160029504788	-2.5082727309850954	-3.5633216001732775	0.0041534290700490145	0.6348465466227741	-1.7437166908439092	cg32490733_TC21	0.6348465466227741
0.8473128340301086	0.3798511040810169	3.5628760400286104	0.0041567571164493914	0.6350170996683331	-1.7443915446501492	cg37726775_TC21	0.6350170996683331
0.3508811440584312	2.6242378490636167	3.5622956727827497	0.004161096181102912	0.6350463606861618	-1.7452706095973634	cg30349516_BC11	0.6350463606861618
0.5523525267560112	-1.2094705635620515	3.562099719064763	0.004162562259195499	0.6350463606861618	-1.7455674224457978	cg46136324_TC21	0.6350463606861618
0.46946405208801784	0.4256087877647308	3.561962980794011	0.004163585615089206	0.6350463606861618	-1.7457745433987286	cg30514469_TC21	0.6350463606861618
0.40703118853443865	-1.813744301162528	3.5609005827552167	0.004171545437561968	0.6352294464317753	-1.7473838484396653	cg30111189_BC11	0.6352294464317753
0.8761536339639998	0.6915098647473646	3.560768867687304	0.004172533373876729	0.6352294464317753	-1.7475833763474213	cg34911763_TC21	0.6352294464317753
0.7204288502693266	2.5583143660606615	3.5606418656647914	0.004173486186645885	0.6352294464317753	-1.7477757663601716	cg44908193_TC12	0.6352294464317753
-0.5117555246060375	0.12627873113453678	-3.5605413270450863	0.004174240619906424	0.6352294464317753	-1.747928069219359	cg37486192_TC11	0.6352294464317753
-1.1903642396792438	-2.0934730396990524	-3.5603268137280013	0.004175850776578157	0.6352294464317753	-1.7482530322062635	cg34847953_TC21	0.6352294464317753
0.9704255087272177	-0.8057592294680377	3.560010093405438	0.004178229271424815	0.6352546145987782	-1.7487328354265195	cg45614974_TC21	0.6352546145987782
0.8812449409449675	-0.3101634078603071	3.5587397868828994	0.004187782924148287	0.6357662440917533	-1.7506573376022843	cg34922242_BC21	0.6357662440917533
-0.6422920176061738	0.8090456510197402	-3.558719629357404	0.004187934703961971	0.6357662440917533	-1.7506878773539443	cg41050450_TC21	0.6357662440917533
0.3473241370236435	-2.343090156493589	3.5586792360481954	0.004188238869804932	0.6357662440917533	-1.7507490755443564	cg29149051_BC21	0.6357662440917533
0.42935469541932436	-1.4605905441336413	3.5581080796285787	0.004192542159786323	0.6360831009337548	-1.7516144277871941	cg34271439_TC21	0.6360831009337548
0.4784150941315648	-0.5643860250691802	3.557397824271249	0.004197899786375233	0.6363880035640003	-1.7526905723825523	cg46818416_BC21	0.6363880035640003
0.6716310272319492	1.7558895600690207	3.557253963416067	0.004198985816931603	0.6363880035640003	-1.7529085494997982	cg39273136_BC21	0.6363880035640003
0.5196945724312565	2.925852135813493	3.556319950884707	0.0042060438412031345	0.6366916478075463	-1.7543238097180538	cg32010768_BC21	0.6366916478075463
0.4669696907992664	2.462026859371793	3.5562925535927254	0.004206251056803515	0.6366916478075463	-1.7543653247044757	cg46025435_BC21	0.6366916478075463
-0.4676538185798491	-3.0772221956336048	-3.555549735905429	0.0042118732407772684	0.6366916478075463	-1.7554909411724768	cg43390835_TC11	0.6366916478075463
0.8861626648281606	-0.4989079857439612	3.555508005573595	0.004212189314452098	0.6366916478075463	-1.7555541781610016	cg37987598_BC21	0.6366916478075463
0.520380564933256	2.9420684936940376	3.5552071098007927	0.00421446907682106	0.6366916478075463	-1.756010152382558	cg38098757_BC21	0.6366916478075463
0.5116184370163028	1.3397372554728384	3.554837035682388	0.004217274707503948	0.6366916478075463	-1.7565709710182666	cg46557642_TC21	0.6366916478075463
0.4681853613235769	-2.753186230496114	3.5544971161033794	0.004219853413710115	0.6366916478075463	-1.7570861047296757	cg46229872_BC21	0.6366916478075463
0.8647375055092821	-1.9760946815607703	3.5544537230810813	0.004220182719107799	0.6366916478075463	-1.7571518658381606	cg37482861_BC11	0.6366916478075463
-0.7946968299661901	-4.503893217274175	-3.554352397604594	0.004220951770694166	0.6366916478075463	-1.7573054229486953	cg31336837_BC21	0.6366916478075463
-1.5606651948561594	1.0276316456370993	-3.553790441164227	0.004225219577098301	0.6370006720620102	-1.758157077217211	cg42695470_TC21	0.6370006720620102
0.3920332136808531	2.9568867231155442	3.5533563334423945	0.004228519454854152	0.6371635220555822	-1.758814996009833	cg37060232_TC21	0.6371635220555822
0.6133829445087886	2.6358501815315925	3.5526445843682772	0.004233935539731862	0.637524407352097	-1.7598937388008302	cg44097068_TC21	0.637524407352097
0.530398273987937	0.31386991695199884	3.5524121291656923	0.004235705955840119	0.637524407352097	-1.7602460639295616	cg31705688_BC21	0.637524407352097
2.476345954627485	-3.136771297908842	3.551997519495856	0.004238865571510224	0.637524407352097	-1.7608744881584517	cg35850952_TC11	0.637524407352097
1.1464672921267116	0.6791150643901335	3.5514137756750084	0.004243318198913737	0.637524407352097	-1.7617592978952477	cg37629771_BC21	0.637524407352097
0.4537934169016713	1.1856586235228819	3.5513344915161436	0.004243923324602503	0.637524407352097	-1.761879475454947	cg32463277_TC21	0.637524407352097
1.6390965844014704	0.7273875662774826	3.550391646418388	0.004251126239709708	0.637524407352097	-1.7633086712392751	cg30546253_BC21	0.637524407352097
0.7399692770801205	2.0309746402140862	3.5502598438199784	0.0042521341493489415	0.637524407352097	-1.7635084689489577	cg29957271_TC21	0.637524407352097
0.4221045066322233	5.545138873775833	3.5500986609445073	0.004253367065909543	0.637524407352097	-1.7637528061315635	cg35417084_TC11	0.637524407352097
0.45833296178696203	2.6290233650428583	3.55003774577896	0.004253833112170102	0.637524407352097	-1.7638451481197759	cg40829206_TC21	0.637524407352097
1.0006857922897128	-3.6136717908071803	3.5500251834522025	0.004253929229802966	0.637524407352097	-1.763864191538345	cg36987114_TC21	0.637524407352097
0.49938799492902786	-1.774011498421759	3.54977503715532	0.004255843627292451	0.637524407352097	-1.7642433952736605	cg41309705_BC21	0.637524407352097
0.5838688795476559	0.7136751910370988	3.5494257020983517	0.004258518603578792	0.637524407352097	-1.7647729723071715	cg33557821_BC21	0.637524407352097
1.2435408404046395	1.082353035615549	3.5488901185535715	0.00426262309043142	0.637524407352097	-1.7655849173861764	cg37652087_TC21	0.637524407352097
0.4709538915817699	4.435288675740175	3.548754523733654	0.0042636628744132385	0.637524407352097	-1.7657904837107958	cg47277605_TC11	0.637524407352097
1.0511264169001133	-2.00385220345091	3.5486807442383896	0.004264228748009149	0.637524407352097	-1.7659023366748645	cg34926571_BC21	0.637524407352097
0.5791487610059298	2.0894124863901364	3.548278228353689	0.0042673173165957805	0.6376540529561784	-1.7665125778937947	cg39336235_TC11	0.6376540529561784
-9.151592922145005	-10.448612935815659	-3.547791973401579	0.004271051483120523	0.6376972641054304	-1.7672497943900698	cg28528551_TC11	0.6376972641054304
1.1315504927976168	-5.066705752013928	3.547393234538467	0.00427411607121768	0.6376972641054304	-1.767854344083923	cg38227234_BC11	0.6376972641054304
0.5098568158521564	2.2339978017503968	3.547175689313191	0.004275789008051546	0.6376972641054304	-1.7681841828127167	cg36522457_BC21	0.6376972641054304
0.8061058823369578	-6.132124889985188	3.547084206958769	0.004276492713474842	0.6376972641054304	-1.768322888338524	cg33244357_TC11	0.6376972641054304
0.42443136529073877	2.6622090934697358	3.546545289553647	0.004280640609761651	0.6379843650218495	-1.769140011432106	cg34227582_BC21	0.6379843650218495
1.4925041434776403	0.01963758253978307	3.545957485356942	0.004285169470252545	0.63828756901723	-1.7700312906027929	cg43792088_BC21	0.63828756901723
0.451169722777891	2.75269766300927	3.5450927121892106	0.004291841214408575	0.63828756901723	-1.7713425953441808	cg31140522_TC21	0.63828756901723
-0.7089383913658982	-4.271257095857119	-3.5448694549112085	0.004293565375628504	0.63828756901723	-1.7716811449270926	cg45837762_TC11	0.63828756901723
-0.5104763103095058	-2.732249689497558	-3.5447815171984387	0.004294244691654265	0.63828756901723	-1.771814495896603	cg32990478_BC11	0.63828756901723
0.3549842062740105	-1.904511805333826	3.544719719024276	0.004294722146405331	0.63828756901723	-1.771908208661329	cg45286064_BC21	0.63828756901723
0.41030524177726035	-0.752731028757334	3.5445522017472366	0.0042960166637912856	0.63828756901723	-1.7721622391942669	cg40727271_TC21	0.63828756901723
-0.5131754985895265	-1.0004943007131748	-3.542351891931992	0.004313057046474745	0.6403952891467618	-1.7754991395228128	cg28594314_BC21	0.6403952891467618
-0.4312534681682454	1.2784222888164594	-3.5414667504884996	0.004319931558385504	0.6403952891467618	-1.7768416420769748	cg41104964_BC21	0.6403952891467618
0.6296072991472377	2.5960216940991856	3.5410180132253246	0.004323420990432873	0.6403952891467618	-1.7775222753244613	cg29150042_BC21	0.6403952891467618
0.5119804553085967	1.3721062478021437	3.540730123741973	0.004325661170877255	0.6403952891467618	-1.7779589490666385	cg35759890_TC21	0.6403952891467618
-0.512396673251569	-3.5893836365351284	-3.540432079895137	0.004327981618096994	0.6403952891467618	-1.7784110335376289	cg43356809_BC21	0.6403952891467618
-0.33259719416909245	0.5127695533694481	-3.5403819335736078	0.004328372162000019	0.6403952891467618	-1.778487098271964	cg38514177_TC11	0.6403952891467618
0.3737868733051637	1.7172382281860878	3.540103980470069	0.004330537539057456	0.6403952891467618	-1.7789087174539588	cg44547591_TC21	0.6403952891467618
0.4372327012825665	0.4986355090491842	3.540074291592814	0.004330768894014453	0.6403952891467618	-1.7789537521135834	cg29963319_TC21	0.6403952891467618
-0.5972198678985281	-3.687862179918676	-3.5400283703200217	0.004331126767226176	0.6403952891467618	-1.7790234096447985	cg41312328_BC11	0.6403952891467618
-0.3828461994808645	-1.3438552936703965	-3.539756564433291	0.004333245622075942	0.6403952891467618	-1.779435713537695	cg42919534_TC11	0.6403952891467618
0.5215577923611816	2.618342110816664	3.539564532724705	0.004334743239199297	0.6403952891467618	-1.779727011849392	cg39314222_TC21	0.6403952891467618
-1.200130786780497	-0.571642586852985	-3.5381936171612467	0.004345450139354672	0.6415157818799189	-1.7818066962093981	cg41375932_TC22	0.6415157818799189
0.5775557729433829	-1.0023685508398326	3.537980378483795	0.00434711797204312	0.6415157818799189	-1.7821301964982537	cg45289251_BC11	0.6415157818799189
-0.567556132054964	4.706742215367065	-3.5376546235385753	0.004349667108531009	0.6415157818799189	-1.7826244015491106	cg42044226_BC11	0.6415157818799189
0.5021997880368358	1.3845105130992683	3.5374502571342408	0.00435126712182617	0.6415157818799189	-1.7829344524592177	cg34745070_TC21	0.6415157818799189
-1.0047777709330292	-5.42188330985343	-3.5354501280010417	0.004366958245730841	0.6428175370969678	-1.785969126487307	cg31925093_BC11	0.6428175370969678
0.5457991502646895	1.4970983161409188	3.5354424182420177	0.004367018841124974	0.6428175370969678	-1.7859808247823752	cg45553373_TC21	0.6428175370969678
0.4283469848063619	1.0723536956187458	3.5351802532244396	0.0043690798577416725	0.6428175370969678	-1.786378620620043	cg31579454_BC21	0.6428175370969678
0.6194888490793229	2.4392044259843053	3.534970697391266	0.004370728001816699	0.6428175370969678	-1.7866965947304978	cg34600254_BC21	0.6428175370969678
0.8833348082586103	-3.4897077103773304	3.534898800163354	0.004371293615792653	0.6428175370969678	-1.7868056905320318	cg29989186_BC21	0.6428175370969678
0.46222430369363376	2.621084985603171	3.5341009608336895	0.004377575230940374	0.6432103000836551	-1.7880163537031613	cg35183909_TC21	0.6432103000836551
0.5114455450754631	1.4850858856159515	3.5334190706304045	0.0043829512668326406	0.6432103000836551	-1.789051121108093	cg43961608_TC21	0.6432103000836551
0.5162152002050375	0.22230959543239392	3.533165439674621	0.004384952621771854	0.6432103000836551	-1.7894360171399213	cg31755476_BC21	0.6432103000836551
0.4464349829444852	0.3751977257768969	3.5329400200511962	0.004386732151232029	0.6432103000836551	-1.7897781064399556	cg48034116_BC21	0.6432103000836551
0.4917553177161682	-0.34974506302033487	3.5326228452566024	0.004389237274798953	0.6432103000836551	-1.7902594486026242	cg40834709_TC21	0.6432103000836551
0.5112666649852557	2.589796524774271	3.5322007560400577	0.004392573308502765	0.6432103000836551	-1.7909000231284669	cg43661239_BC21	0.6432103000836551
0.5127778774137184	2.9773080814143222	3.5319775873898287	0.004394338197661866	0.6432103000836551	-1.7912387170991173	cg34761256_TC11	0.6432103000836551
-0.3757425007398263	2.711899372709242	-3.5318341725563203	0.004395472751065259	0.6432103000836551	-1.7914563744757097	cg46480735_BC11	0.6432103000836551
0.955216872049232	-1.649736525875915	3.531781061356398	0.004395892989322839	0.6432103000836551	-1.7915369806169665	cg41571163_TC21	0.6432103000836551
-0.43585084920796957	2.2701691343688983	-3.5317205171079102	0.0043963720911483414	0.6432103000836551	-1.7916288681247137	cg43418546_TC11	0.6432103000836551
0.3084112311788536	-1.8549789146074032	3.5310568245319924	0.0044016275615551366	0.6433880469658295	-1.7926361719581294	cg32617492_BC21	0.6433880469658295
0.34817965284248054	4.0551656039886295	3.531001018188883	0.004402069758721091	0.6433880469658295	-1.7927208726525192	cg46618350_BC21	0.6433880469658295
-0.6778884380753866	-0.2128414197889429	-3.5296363915263664	0.004412896917320574	0.6446422697795781	-1.7947921427819784	cg29384158_BC11	0.6446422697795781
0.6430215020855923	-1.4650476827509638	3.5292376203238143	0.004416065971431654	0.644777078890873	-1.795397443020386	cg45145351_TC21	0.644777078890873
0.4989835184669369	2.626028554914362	3.5284767924858946	0.004422118768434127	0.6448898981050329	-1.7965523561671715	cg28246594_TC21	0.6448898981050329
0.3563998973998883	-1.7845880178156397	3.5282984234997126	0.004423539018083234	0.6448898981050329	-1.7968231227865532	cg30942531_BC21	0.6448898981050329
0.4155421384040565	2.4804564906496727	3.5282934653947016	0.004423578503287963	0.6448898981050329	-1.796830649302851	cg30948301_BC21	0.6448898981050329
0.34299682208837456	2.291820519273066	3.5275168288028813	0.00442976791238476	0.6452042965098194	-1.798009630332674	cg46595174_BC11	0.6452042965098194
3.7110755928544314	-0.24524891938703136	3.527458827205133	0.004430230511830183	0.6452042965098194	-1.7980976825564556	cg42794985_TC11	0.6452042965098194
-0.6883950178165332	-1.0604893579105625	-3.5270404675874274	0.004433568658846319	0.6452734504254909	-1.7987328037915424	cg36458625_TC21	0.6452734504254909
-0.6005363392067187	3.6709580891328697	-3.5259335649748165	0.004442413199370821	0.6452734504254909	-1.8004132983074368	cg31712646_TC11	0.6452734504254909
-0.37642450282981277	-1.0542022637527713	-3.5255981704014614	0.004445096681714703	0.6452734504254909	-1.800922515877403	cg43768745_TC11	0.6452734504254909
0.43808540078099223	0.8845234847358593	3.5247934020041276	0.004451542376295637	0.6452734504254909	-1.8021444105985878	cg30210959_BC21	0.6452734504254909
-0.48312091682824665	0.4092193407628494	-3.5244376165355056	0.004454395044154438	0.6452734504254909	-1.8026846258908353	cg29986930_TC21	0.6452734504254909
0.42616252794271325	2.825458128331715	3.524427381426461	0.004454477136351493	0.6452734504254909	-1.8027001667891827	cg30865934_TC21	0.6452734504254909
1.7733743818255132	0.8181735895357484	3.524404417125775	0.004454661330534028	0.6452734504254909	-1.8027350356149068	cg30932499_BC21	0.6452734504254909
0.9991965350854106	-3.5955824787625366	3.524364236311055	0.004454983635266023	0.6452734504254909	-1.8027960459898793	cg33969464_BC21	0.6452734504254909
0.40811917128244035	3.0238162598554705	3.523761978288819	0.004459817422593069	0.6452734504254909	-1.8037105303495866	cg39143078_BC21	0.6452734504254909
0.8429605861152355	0.5820497591440056	3.523732521960491	0.004460053979822588	0.6452734504254909	-1.8037552584943368	cg31714428_BC11	0.6452734504254909
-0.6523779829923633	-0.6407443698875652	-3.523357535287801	0.004463066536563147	0.6452734504254909	-1.8043246665393555	cg34943058_BC21	0.6452734504254909
0.4111412741151588	-1.1551776442358137	3.5233278053069728	0.00446330546944079	0.6452734504254909	-1.8043698113557447	cg35281191_BC21	0.6452734504254909
-0.7865376730142968	-4.054555464922268	-3.5230944237040496	0.004465181557215749	0.6452734504254909	-1.8047242029823671	cg28792988_BC21	0.6452734504254909
1.205017505521071	-3.3537960758036176	3.522913128651402	0.004466639492886563	0.6452734504254909	-1.8049995043790452	cg34751335_BC21	0.6452734504254909
1.0795147391783226	2.7227308700090465	3.5225936160252505	0.00446921012996328	0.6452734504254909	-1.8054847004568662	cg37451142_TC21	0.6452734504254909
-0.6553093969798631	-1.0751704635871335	-3.522580465232849	0.004469315967013644	0.6452734504254909	-1.8055046708075424	cg44819417_BC12	0.6452734504254909
0.40216916879375075	1.897309837960483	3.5225492609717866	0.0044695671079163805	0.6452734504254909	-1.8055520566136716	cg32915717_TC21	0.6452734504254909
0.735229620611165	-3.362674572311997	3.5223503409827828	0.004471168412807181	0.6452734504254909	-1.8058541324021444	cg42768346_BC11	0.6452734504254909
0.3984383850001123	-3.251193200000764	3.5215565268779345	0.004477564458531435	0.6456124016403956	-1.8070596394615999	cg43936044_TC21	0.6456124016403956
8.431796679239214	-8.615153472483527	3.521404695713689	0.0044787888827389315	0.6456124016403956	-1.8072902210777544	cg34517474_TC11	0.6456124016403956
0.4894891993738084	1.0202807808008438	3.520899057709462	0.004482869009987083	0.6456124016403956	-1.8080581346885838	cg41537629_BC21	0.6456124016403956
0.8493473912419498	-0.4376183044079017	3.5200465883014176	0.004489756422610733	0.6456124016403956	-1.8093528367246092	cg44360683_TC21	0.6456124016403956
0.4841151543389115	2.1440859131694827	3.51992186091847	0.004490765048164745	0.6456124016403956	-1.8095422742655316	cg37005513_TC21	0.6456124016403956
0.4737599534825627	-1.583023721633392	3.519876980440284	0.004491128037176953	0.6456124016403956	-1.8096104396682158	cg30469192_BC21	0.6456124016403956
0.41900902059565137	1.9464166075582405	3.5198578492617822	0.004491282777440962	0.6456124016403956	-1.8096394965574425	cg44157123_TC21	0.6456124016403956
0.5062292520088314	3.2899821031017864	3.519459025371128	0.004494509859269192	0.6456124016403956	-1.8102452476483837	cg34841826_BC21	0.6456124016403956
-0.974053584603654	-4.611917193005989	-3.519437164200997	0.004494686817387376	0.6456124016403956	-1.8102784517798005	cg47387621_TC11	0.6456124016403956
0.5821383279058052	-4.4662505787692135	3.5192156332410223	0.004496480430965508	0.6456124016403956	-1.8106149295948066	cg41275187_BC11	0.6456124016403956
[truncated: 285,051 more rows]
