# Supplementary material for: Maternal Inflammation Alters Nuclear and Mitochondrial DNA Methylation Patterns in Neonatal Brain Monocytes
Source: Cells. 2026 Apr 18;15(8):714. doi: 10.3390/cells15080714 (PMC13115308; doi:10.3390/cells15080714)
Supplement: Supplementary file 1 [file cells-15-00714-s001.zip › Table S3.HIE vs MIA Differential Methylation and Log Fold Change statistics.csv]

TargetID	logFC	AveExpr	t	P.Value	B	FDR
cg41388844_TC11	17.37195986	-8.747470472	36.72752251	2.75E-13	3.200121871	7.89E-08
cg41388844_TC12	17.59731436	-8.472610109	28.19470198	5.58E-12	3.095298472	8.01E-07
cg32344107_BC11	12.26375614	-11.89570754	21.86187865	9.91E-11	2.932112751	9.48E-06
cg40977002_BC11	1.469539419	-2.11457978	11.67739306	9.93E-08	2.050666896	0.007128672
cg33041741_TC21	-0.763552726	-3.291339598	-8.621976607	2.33E-06	1.252684248	0.133729296
cg45489742_TC21	-0.92879147	-2.230392934	-8.436385721	2.90E-06	1.184664808	0.138679112
cg29166475_TC21	-0.777695269	-4.124027096	-7.48224943	9.46E-06	0.784893919	0.388088413
cg30281501_TC21	-0.664250626	-0.237459784	-7.230726469	1.32E-05	0.663779434	0.464005481
cg46086942_BC11	-1.716147158	-5.627993853	-7.155099388	1.45E-05	0.625937065	0.464005481
cg46791056_TC21	-1.226690304	-4.634866556	-6.473190446	3.72E-05	0.252407499	0.666150661
cg45454091_TC11	15.1752332	-6.8609779	6.341866466	4.49E-05	0.173314134	0.666150661
cg46409699_BC21	-0.868676718	-2.818080346	-6.322112421	4.62E-05	0.161204028	0.666150661
cg42218742_TC21	-0.64954252	-1.716409142	-6.182430311	5.66E-05	0.073952261	0.666150661
cg41550070_TC11	-0.899128365	3.116706328	-6.155760753	5.89E-05	0.056966223	0.666150661
cg41386689_BC21	0.789577869	-2.849654993	6.13049835	6.11E-05	0.040778427	0.666150661
cg40523060_TC11	0.492668882	2.425145805	6.101904385	6.37E-05	0.022340167	0.666150661
cg40912544_BC21	0.998536949	-3.817061336	5.995487576	7.46E-05	-0.047371169	0.666150661
cg35204847_BC21	-0.726674965	-1.282050795	-5.976633556	7.67E-05	-0.059903123	0.666150661
cg30757307_TC21	-0.804070169	-1.688195688	-5.970811209	7.74E-05	-0.06378425	0.666150661
cg30217328_TC11	0.920853746	2.909425078	5.92415357	8.29E-05	-0.095076052	0.666150661
cg39509022_TC11	0.514228871	2.014300402	5.92102298	8.33E-05	-0.09718779	0.666150661
cg43435102_TC21	-0.569287007	-1.576154673	-5.914467044	8.41E-05	-0.101615063	0.666150661
cg44528742_BC21	-0.927118601	-0.377945348	-5.900758086	8.59E-05	-0.110894591	0.666150661
cg44035389_BC21	-0.751444589	-1.402636495	-5.893409776	8.68E-05	-0.11588077	0.666150661
cg35120265_TC11	1.65146375	-4.428170216	5.829245642	9.57E-05	-0.159781234	0.666150661
cg41501745_TC21	0.721109177	1.288315443	5.828320404	9.58E-05	-0.160419046	0.666150661
cg39053133_BC21	-0.768233565	-1.547883371	-5.81473141	9.78E-05	-0.169802302	0.666150661
cg45188865_BC21	0.76961436	-3.614307226	5.795416761	1.01E-04	-0.183189858	0.666150661
cg32282653_BC11	0.633920071	2.111350368	5.788371414	1.02E-04	-0.18808805	0.666150661
cg33088007_BC21	-0.62188675	-1.672154208	-5.775941355	1.04E-04	-0.196749306	0.666150661
cg40475003_TC21	-0.983021563	-1.923399105	-5.772467271	1.04E-04	-0.19917448	0.666150661
cg45365161_BC11	0.606695749	1.549787448	5.715576609	1.14E-04	-0.239165348	0.666150661
cg43657320_BC21	0.546297255	1.066973204	5.659961009	1.24E-04	-0.27876776	0.666150661
cg32470518_TC21	-0.819012843	-1.209331754	-5.659774942	1.24E-04	-0.278901102	0.666150661
cg38924538_TC21	-0.767119585	-1.822383231	-5.654526329	1.25E-04	-0.282664763	0.666150661
cg32011908_BC21	-0.865865919	-4.57525805	-5.645823169	1.26E-04	-0.288915562	0.666150661
cg46321689_BC21	-0.618349626	-0.462073796	-5.64431625	1.27E-04	-0.289999128	0.666150661
cg45014666_TC21	-0.613028119	-1.715629136	-5.591802315	1.37E-04	-0.327993503	0.666150661
cg30349516_BC11	0.550768127	2.624237849	5.591633947	1.37E-04	-0.328116052	0.666150661
cg34929168_BC21	-0.918995149	-2.128468172	-5.571039061	1.42E-04	-0.343141783	0.666150661
cg31892153_BC11	14.41668208	-11.5746904	5.566815664	1.43E-04	-0.346231818	0.666150661
cg39159610_TC11	-0.909587487	-0.429252243	-5.556772549	1.45E-04	-0.353591756	0.666150661
cg45195148_BC21	-0.775518814	-3.102540305	-5.549129104	1.47E-04	-0.359204396	0.666150661
cg31824027_BC11	1.279759065	-2.597791211	5.541408501	1.49E-04	-0.364883588	0.666150661
cg47268931_TC21	-0.876956465	-3.261930709	-5.491979076	1.60E-04	-0.401479788	0.666150661
cg33230877_TC21	0.75174973	-4.589182689	5.461241467	1.68E-04	-0.424444249	0.666150661
cg38409422_BC21	-0.707283189	-1.136927096	-5.456114639	1.70E-04	-0.428290093	0.666150661
cg29699979_BC11	0.824276217	0.856176485	5.450251889	1.71E-04	-0.432693433	0.666150661
cg42412542_TC21	-0.476401151	-0.40973336	-5.436029628	1.75E-04	-0.443399556	0.666150661
cg41803331_BC21	-0.710906094	-3.954008824	-5.422792646	1.79E-04	-0.453394828	0.666150661
cg45017298_TC11	-1.121454036	-3.219862353	-5.410354496	1.82E-04	-0.462814049	0.666150661
cg36791848_BC21	-0.556479442	-2.677368974	-5.403151171	1.84E-04	-0.468281063	0.666150661
cg37000694_BC21	-1.185897014	-4.503349126	-5.390295795	1.88E-04	-0.47805973	0.666150661
cg32655525_BC11	0.879161101	1.178477139	5.387768351	1.89E-04	-0.479985594	0.666150661
cg36791768_BC21	-0.480208322	-1.230167284	-5.371708518	1.94E-04	-0.492248395	0.666150661
cg29478312_BC11	0.546690144	-1.947039805	5.368975622	1.95E-04	-0.494339546	0.666150661
cg35099178_BC21	1.269728747	2.061150376	5.35246762	2.00E-04	-0.506998326	0.666150661
cg44292432_TC21	-0.822731798	-2.471551756	-5.338099256	2.04E-04	-0.518054455	0.666150661
cg36579777_TC21	0.634665947	-3.120118697	5.335504689	2.05E-04	-0.5200547	0.666150661
cg28905548_TC21	-0.997721949	-3.125297571	-5.329968887	2.07E-04	-0.524326319	0.666150661
cg43813735_TC21	-0.555104083	-1.400092982	-5.327068373	2.08E-04	-0.526566565	0.666150661
cg28300388_TC21	-0.619130811	-0.885590369	-5.325212832	2.08E-04	-0.528000473	0.666150661
cg38650375_TC11	1.258794985	-0.166162447	5.319080609	2.11E-04	-0.5327435	0.666150661
cg38853638_TC21	-1.741119251	-3.403233888	-5.299340925	2.17E-04	-0.548055411	0.666150661
cg46635053_BC21	-0.68204627	-1.148129763	-5.292173919	2.20E-04	-0.553631461	0.666150661
cg28408717_TC21	-0.465638643	-2.099049643	-5.290638729	2.20E-04	-0.55482702	0.666150661
cg43087126_TC21	-1.107509902	-4.739484802	-5.289540123	2.21E-04	-0.555682831	0.666150661
cg40280531_TC11	1.117477495	0.501381296	5.254054221	2.33E-04	-0.58343879	0.666150661
cg29089320_BC21	-1.409607547	-1.464248818	-5.247869837	2.36E-04	-0.588298399	0.666150661
cg45400417_TC11	0.441329615	-1.062354823	5.242522647	2.38E-04	-0.592505517	0.666150661
cg44735335_BC21	-0.592561048	-1.588758244	-5.241046357	2.38E-04	-0.593667925	0.666150661
cg28231790_TC21	-0.707171797	-1.070731964	-5.235953597	2.40E-04	-0.597680798	0.666150661
cg31653493_BC21	-0.751357216	-1.318490779	-5.208634229	2.51E-04	-0.619284495	0.666150661
cg42594295_BC21	-0.602455011	-1.381606079	-5.193700531	2.57E-04	-0.631148943	0.666150661
cg35327287_BC21	-0.62219786	-0.447277056	-5.189970396	2.59E-04	-0.634118535	0.666150661
cg31761964_TC21	-1.19651147	-1.490145294	-5.185077537	2.61E-04	-0.638017478	0.666150661
cg31991659_BC21	-0.771252818	-2.201675532	-5.172964723	2.66E-04	-0.647687802	0.666150661
cg45088890_TC21	-0.554163302	-0.506327405	-5.172944151	2.66E-04	-0.647704248	0.666150661
cg44377499_BC21	0.598156541	0.107860962	5.164810459	2.69E-04	-0.654212302	0.666150661
cg34256584_BC11	0.75325921	3.509913305	5.159893746	2.71E-04	-0.658151974	0.666150661
cg44918000_TC21	-0.957831419	-4.578983737	-5.151595257	2.75E-04	-0.664811041	0.666150661
cg35611177_TC21	-0.610172645	0.433212386	-5.149950309	2.76E-04	-0.666132456	0.666150661
cg34590448_BC21	-1.050219605	-4.445876661	-5.146426672	2.77E-04	-0.66896466	0.666150661
cg47070864_TC21	-0.763718283	-1.601419355	-5.135126212	2.82E-04	-0.678062411	0.666150661
cg44189255_BC21	-0.711648143	-0.817177826	-5.133656035	2.83E-04	-0.679247673	0.666150661
cg36757169_TC11	0.763890447	1.807541809	5.133567911	2.83E-04	-0.679318731	0.666150661
cg44516596_BC11	0.562096851	1.626281677	5.131633352	2.84E-04	-0.680878988	0.666150661
cg28340273_TC21	-0.514347807	-1.163790967	-5.128473	2.85E-04	-0.683429291	0.666150661
cg42734913_BC21	-0.872843996	-1.252284093	-5.124238626	2.87E-04	-0.686849057	0.666150661
cg37769649_TC21	-0.428595118	-0.93155367	-5.123572385	2.88E-04	-0.687387415	0.666150661
cg33475616_BC21	-0.637223471	-1.975265911	-5.119343167	2.90E-04	-0.690806671	0.666150661
cg39272141_BC11	0.765940553	1.884575369	5.117780924	2.90E-04	-0.692070519	0.666150661
cg43952692_BC21	-0.657865449	-1.275833065	-5.117674304	2.90E-04	-0.69215679	0.666150661
cg40143795_BC21	-0.543503066	-1.324946676	-5.113649722	2.92E-04	-0.695414721	0.666150661
cg41662992_TC21	-0.849396294	1.869567846	-5.112909197	2.93E-04	-0.696014493	0.666150661
cg35655603_BC21	0.512287098	1.510082565	5.110804597	2.94E-04	-0.697719598	0.666150661
cg30850385_TC11	0.648418084	5.250704786	5.086812851	3.05E-04	-0.71721259	0.666150661
cg35252702_BC21	-0.508625625	-0.294112732	-5.073581743	3.12E-04	-0.728006304	0.666150661
cg28522623_TC11	0.895267908	-3.491653216	5.071793302	3.13E-04	-0.729467665	0.666150661
cg37946863_BC21	-0.643330553	-1.407116831	-5.067334672	3.15E-04	-0.733113347	0.666150661
cg33489725_TC21	0.843546435	-2.550631117	5.067204655	3.15E-04	-0.73321971	0.666150661
cg41584278_BC11	0.563720467	1.05914548	5.065050632	3.16E-04	-0.734982301	0.666150661
cg31101561_BC21	-1.018923011	-1.952275398	-5.062884196	3.17E-04	-0.73675588	0.666150661
cg35239803_BC11	-0.624160663	-0.601715228	-5.051740627	3.23E-04	-0.745891866	0.666150661
cg38277493_TC12	0.85010939	0.278714615	5.040901016	3.29E-04	-0.75479983	0.666150661
cg30477003_BC21	0.746983941	0.281576961	5.035811229	3.31E-04	-0.758989814	0.666150661
cg39333172_TC21	-0.478960694	-2.956625453	-5.03150971	3.34E-04	-0.76253448	0.666150661
cg40977740_BC21	-0.586445798	-1.187824732	-5.024920699	3.37E-04	-0.767970543	0.666150661
cg35618629_TC21	-0.88661606	-1.474711999	-5.024442124	3.38E-04	-0.768365678	0.666150661
cg30099171_BC21	-0.825480988	-0.467602934	-5.02208768	3.39E-04	-0.770310217	0.666150661
cg46886109_TC11	0.964616417	-5.107236265	5.001924413	3.50E-04	-0.787003566	0.666150661
cg44393608_TC11	0.440940276	1.06017915	4.99728424	3.53E-04	-0.790855475	0.666150661
cg46473903_BC11	0.495259774	1.113759286	4.996755831	3.53E-04	-0.791294362	0.666150661
cg34148565_TC11	-1.398278368	-6.067970004	-4.993236137	3.55E-04	-0.794219034	0.666150661
cg34425719_TC21	-0.597707466	0.235064793	-4.988798539	3.58E-04	-0.797909588	0.666150661
cg46618110_BC11	0.911894291	0.697364863	4.986774519	3.59E-04	-0.799594045	0.666150661
cg35322155_TC21	-0.838914609	-1.971886828	-4.984538898	3.60E-04	-0.801455453	0.666150661
cg42160459_BC21	-0.587524165	-1.747648049	-4.98449852	3.60E-04	-0.801489081	0.666150661
cg32508775_BC21	-0.57642109	-1.509004901	-4.97822475	3.64E-04	-0.806717527	0.666150661
cg36294390_TC21	-0.635437743	-1.434418408	-4.965747896	3.71E-04	-0.817136438	0.666150661
cg43023625_BC11	0.691894443	3.555251903	4.965094744	3.72E-04	-0.817682625	0.666150661
cg38363812_BC21	-0.456018084	-1.390273775	-4.962897858	3.73E-04	-0.819520297	0.666150661
cg44775014_BC21	-0.52247872	-1.677603443	-4.955211534	3.78E-04	-0.825956629	0.666150661
cg45834482_TC21	-0.705881783	-0.542115874	-4.952126836	3.80E-04	-0.828542653	0.666150661
cg44060786_TC11	16.38491169	-10.00286721	4.951239668	3.80E-04	-0.829286717	0.666150661
cg47785092_TC21	-0.554088829	2.165518594	-4.950963273	3.80E-04	-0.829518557	0.666150661
cg43390835_TC11	-0.648765063	-3.077222196	-4.932529911	3.92E-04	-0.845011382	0.666150661
cg32104529_BC21	0.471348911	2.244527289	4.92753249	0.000395343	-0.849222107	0.666150661
cg41633313_BC21	-0.613293538	-1.382464519	-4.926745957	3.96E-04	-0.849885232	0.666150661
cg43069683_BC21	-0.517467847	-0.937863866	-4.925649065	3.97E-04	-0.850810206	0.666150661
cg34539131_TC21	-0.614420865	-0.633016957	-4.921414858	3.99E-04	-0.854382805	0.666150661
cg37543680_BC21	-13.71192847	-6.982673965	-4.917469074	4.02E-04	-0.857714947	0.666150661
cg29027633_TC21	-0.793066858	-1.698196259	-4.909096189	4.07E-04	-0.864794963	0.666150661
cg36814802_BC21	-0.603798713	-0.08981869	-4.908586464	4.08E-04	-0.865226387	0.666150661
cg29963921_BC21	-0.605481827	-1.479191934	-4.902503048	4.12E-04	-0.870378917	0.666150661
cg29638306_TC11	0.517908725	2.667498295	4.901469197	4.13E-04	-0.87125523	0.666150661
cg43383083_TC21	-0.883011503	-4.71047497	-4.897559355	4.15E-04	-0.874571029	0.666150661
cg40616442_TC21	-0.437456709	-1.541586271	-4.894924131	4.17E-04	-0.876807421	0.666150661
cg36135816_BC21	-0.566618236	-0.222342415	-4.892074818	4.19E-04	-0.879226907	0.666150661
cg43269448_TC21	-0.520460497	-3.698464717	-4.882102683	4.26E-04	-0.887706224	0.666150661
cg36849879_TC21	-0.54195356	-1.299540591	-4.876072182	4.30E-04	-0.892842657	0.666150661
cg30114220_BC21	-0.832691932	-2.138883105	-4.872101173	4.33E-04	-0.896228511	0.666150661
cg33700374_TC11	0.735434216	3.760948793	4.870271862	4.34E-04	-0.897789218	0.666150661
cg32506317_TC11	0.866299882	-0.70161836	4.865402138	4.38E-04	-0.901946841	0.666150661
cg46842991_BC21	-0.707705472	-1.398739296	-4.859399079	4.42E-04	-0.907077956	0.666150661
cg35443599_TC21	-0.845570625	-2.755689795	-4.853406516	4.47E-04	-0.912206584	0.666150661
cg38112146_TC21	-0.574685108	-1.10880745	-4.852630645	4.47E-04	-0.912871073	0.666150661
cg36131767_BC21	-0.653173284	-1.213312413	-4.851958509	4.48E-04	-0.913446807	0.666150661
rs32728065_TC21	-1.767898852	-4.268502666	-4.838759796	4.57E-04	-0.924768995	0.666150661
cg44725133_TC11	0.663145974	2.671057322	4.83711675	4.59E-04	-0.926180642	0.666150661
cg34925301_BC21	-0.627208575	-1.042117024	-4.836514479	4.59E-04	-0.926698214	0.666150661
cg46470286_TC11	0.534812091	0.395369718	4.82828897	4.65E-04	-0.93377351	0.666150661
cg30685840_TC11	0.699680825	-3.469663854	4.827022832	4.66E-04	-0.934863683	0.666150661
cg42951996_TC21	-1.319648262	-4.580217944	-4.82447374	4.68E-04	-0.937059387	0.666150661
cg44261297_TC21	-0.803040231	-3.024937209	-4.82196234	4.70E-04	-0.939223774	0.666150661
cg37785104_BC11	17.47908901	-11.23224644	4.812958905	4.77E-04	-0.946992526	0.666150661
cg45782102_BC21	-0.585692506	-2.541150478	-4.808848328	4.81E-04	-0.950544274	0.666150661
cg31008179_TC21	-0.778098852	-0.743628337	-4.80761631	4.82E-04	-0.951609396	0.666150661
cg37785104_BC12	17.52706237	-11.19759244	4.798045063	4.89E-04	-0.959893419	0.666150661
cg40150171_TC21	-0.816446784	-0.896717631	-4.796241694	4.91E-04	-0.961456111	0.666150661
cg38573520_BC11	-0.627560283	-1.171039133	-4.794448079	4.92E-04	-0.963010935	0.666150661
cg47268944_BC21	-0.544549369	-2.290961646	-4.793651718	4.93E-04	-0.96370146	0.666150661
cg29903391_BC11	0.487300496	3.815673858	4.793238102	4.93E-04	-0.964060152	0.666150661
cg30890220_BC21	-0.721929325	-2.076104199	-4.789589583	4.96E-04	-0.967225526	0.666150661
cg41377934_BC11	0.716117384	-2.791916496	4.787824055	4.98E-04	-0.968758123	0.666150661
cg40906781_TC11	0.680270208	1.803180849	4.787348065	4.98E-04	-0.969171412	0.666150661
cg46883237_BC11	0.760486613	-4.473144737	4.770682567	5.12E-04	-0.983667441	0.666150661
cg38410619_BC21	-0.408772875	-0.875540926	-4.769402731	5.13E-04	-0.984782752	0.666150661
cg30399078_TC21	-0.668795709	-1.847697408	-4.76922616	5.13E-04	-0.984936648	0.666150661
cg39205617_BC21	-0.589658034	-1.69569679	-4.768418426	5.14E-04	-0.985640725	0.666150661
cg42860081_TC21	-0.427021032	-1.272705006	-4.764113702	5.18E-04	-0.989395014	0.666150661
cg42760493_BC21	-0.611026389	-1.389298705	-4.76291441	5.19E-04	-0.990441555	0.666150661
cg28582890_BC21	-0.799591468	-0.351986606	-4.758725612	5.22E-04	-0.994098876	0.666150661
cg30070864_BC21	-0.500181792	2.047682019	-4.755630045	5.25E-04	-0.99680372	0.666150661
cg46334469_TC11	-0.804946869	-1.730507823	-4.754381445	5.26E-04	-0.997895214	0.666150661
cg30759373_BC21	-0.687145047	-1.466467241	-4.746857729	5.33E-04	-1.004478232	0.666150661
cg31970024_BC21	-0.48860187	-0.906795273	-4.733761279	5.44E-04	-1.015961709	0.666150661
cg33716443_BC21	0.531780099	2.163829725	4.732441926	5.46E-04	-1.017120294	0.666150661
cg46666930_BC11	0.772098742	1.741069083	4.731485278	5.46E-04	-1.017960569	0.666150661
cg41622431_TC21	0.450112213	2.857890337	4.730123792	5.48E-04	-1.019156721	0.666150661
cg44295980_TC21	-0.797330096	-1.80045398	-4.723458144	5.54E-04	-1.025017771	0.666150661
cg39310002_TC21	-0.684366569	-1.618617015	-4.718983694	5.58E-04	-1.028956641	0.666150661
cg40389377_TC21	-0.597084819	-1.665142611	-4.714617203	5.62E-04	-1.032803979	0.666150661
cg47224474_BC21	-0.703359905	-0.917009711	-4.702845336	5.73E-04	-1.04319348	0.666150661
cg28588782_BC21	-0.599064201	-1.432122001	-4.702248821	5.74E-04	-1.043720616	0.666150661
cg46653667_BC21	-0.513651282	-1.113201404	-4.69881836	5.77E-04	-1.046753346	0.666150661
cg29898625_TC21	-1.291285293	-2.158525059	-4.698071248	5.78E-04	-1.047414121	0.666150661
cg31171541_TC11	1.083834939	-4.68081866	4.696171047	5.80E-04	-1.049095189	0.666150661
cg29546665_BC21	-0.500582568	-1.026762582	-4.692651561	5.83E-04	-1.052210536	0.666150661
cg33545370_TC11	10.04168452	-10.17358464	4.68928233	5.86E-04	-1.05519499	0.666150661
cg29765497_BC21	-0.763872473	-1.494365685	-4.685661106	5.90E-04	-1.058404959	0.666150661
cg33603800_TC21	-0.693717573	-2.199489182	-4.684361484	5.91E-04	-1.059557566	0.666150661
cg36294391_TC11	-0.53973608	-2.245457911	-4.680758652	5.95E-04	-1.062754446	0.666150661
cg34800516_BC11	1.024226391	-4.483283087	4.679401737	5.96E-04	-1.063959081	0.666150661
cg40066107_BC21	-0.520052957	-1.165688294	-4.67663883	5.99E-04	-1.066412955	0.666150661
cg32075284_TC21	-0.597402934	-2.326598644	-4.675637415	6.00E-04	-1.067302704	0.666150661
cg32327799_TC21	-0.67454734	-0.975919547	-4.675572756	6.00E-04	-1.067360158	0.666150661
cg34150216_BC21	-0.738556153	-2.480312128	-4.674959451	6.00E-04	-1.067905171	0.666150661
cg41966716_TC21	0.411089223	-3.033821779	4.668374028	6.07E-04	-1.073761614	0.666150661
cg36846407_TC21	-0.638847199	-1.731031655	-4.658844813	6.17E-04	-1.082249937	0.666150661
cg35918618_TC21	-0.558601596	-1.81074913	-4.65755694	6.18E-04	-1.0833984	0.666150661
cg31130868_BC21	-0.623328069	-1.601012418	-4.656777993	6.19E-04	-1.084093174	0.666150661
cg45617014_BC21	-0.621735747	-1.115470956	-4.656750932	6.19E-04	-1.084117312	0.666150661
cg45257396_TC11	0.44639116	1.191381405	4.656652139	6.19E-04	-1.084205438	0.666150661
cg39278562_TC21	-0.84512735	-0.715209664	-4.656360677	6.19E-04	-1.084465439	0.666150661
cg29155750_TC21	-0.964543467	-1.969272124	-4.654186743	6.22E-04	-1.086405206	0.666150661
cg38542412_BC21	-0.50053611	-1.719353839	-4.653070283	6.23E-04	-1.087401739	0.666150661
cg41840316_BC21	-0.538759561	-2.34761803	-4.652434079	6.23E-04	-1.087969705	0.666150661
cg30822226_TC21	-0.613390845	-1.184315006	-4.650621537	6.25E-04	-1.08958824	0.666150661
cg43944046_BC21	-0.518677986	-3.892441814	-4.649521231	6.27E-04	-1.090571066	0.666150661
cg45554168_BC21	-0.652160193	-1.938655423	-4.645791566	6.30E-04	-1.093904151	0.666150661
cg46675397_BC21	-0.600841408	-0.676219167	-4.644241041	6.32E-04	-1.095290551	0.666150661
cg34848654_BC21	-0.882851941	-3.684204143	-4.642977286	6.33E-04	-1.096420859	0.666150661
cg47295112_BC21	-0.815019592	-1.390507034	-4.637719786	6.39E-04	-1.101126308	0.666150661
cg41732863_BC21	-0.416664014	-1.166945386	-4.635504407	6.41E-04	-1.103110572	0.666150661
cg44375736_BC11	1.167319553	-3.881767489	4.631105962	6.46E-04	-1.107052802	0.666150661
cg32670462_TC21	-0.74272331	-1.941398752	-4.625935251	6.52E-04	-1.111691697	0.666150661
cg31183104_BC11	-13.6324855	-6.780296051	-4.623147673	6.55E-04	-1.114194585	0.666150661
cg34179382_TC11	0.67970181	2.64109391	4.619169447	6.59E-04	-1.11776897	0.666150661
cg45252220_BC21	-0.615732496	-1.558097075	-4.618813098	6.60E-04	-1.118089285	0.666150661
cg28605017_BC21	-0.528416226	-0.949782607	-4.615611573	6.63E-04	-1.120968113	0.666150661
cg30683672_BC21	-0.578923712	-2.063999393	-4.615236495	6.64E-04	-1.121305507	0.666150661
cg40101744_BC21	-0.952052097	-1.522610427	-4.613706009	6.65E-04	-1.122682491	0.666150661
cg29510023_BC21	0.729347107	-1.237878676	4.61333284	6.66E-04	-1.123018297	0.666150661
cg31119395_BC11	-0.44753642	-1.119896849	-4.612344009	6.67E-04	-1.123908245	0.666150661
cg37524824_TC21	-0.523724733	-2.8660754	-4.601445991	6.79E-04	-1.133728248	0.666150661
cg32628476_TC21	-0.49773404	-0.922687108	-4.600236631	6.81E-04	-1.134819311	0.666150661
cg44635048_TC21	-0.596917235	-3.83877822	-4.596521742	6.85E-04	-1.138172483	0.666150661
cg46990137_BC11	-0.518407389	-3.367871635	-4.591018285	6.91E-04	-1.143144686	0.666150661
cg44008243_BC21	13.81836291	-6.982013487	4.59020238	6.92E-04	-1.143882299	0.666150661
cg47369308_BC11	0.611609374	-2.579343037	4.589235829	6.93E-04	-1.14475626	0.666150661
cg41345863_TC21	-0.879327916	-1.732426173	-4.585916033	6.97E-04	-1.147759332	0.666150661
cg47363688_BC21	-0.476226721	-0.859952133	-4.581460191	7.02E-04	-1.151793218	0.666150661
cg39485704_TC21	-0.631326651	-1.261001156	-4.581287133	7.03E-04	-1.151949961	0.666150661
cg32628474_BC21	-0.61113249	-1.263620484	-4.580882777	7.03E-04	-1.152316217	0.666150661
cg31231004_BC21	-0.559469203	-1.064802094	-4.57755772	7.07E-04	-1.155329102	0.666150661
cg33558642_BC21	-0.696285903	-2.76881302	-4.576487106	7.08E-04	-1.15629963	0.666150661
cg31352550_BC21	-0.436902315	-1.299857664	-4.574385279	7.11E-04	-1.158205575	0.666150661
cg28848692_BC21	-0.646961107	-0.630986954	-4.570234905	7.16E-04	-1.161971509	0.666150661
cg31525662_TC21	-1.148074649	3.532195852	-4.56886324	7.17E-04	-1.163216809	0.666150661
cg33141565_BC11	0.775759399	1.336003238	4.568465347	7.18E-04	-1.163578109	0.666150661
cg40159159_TC11	-0.538920712	-0.34406869	-4.564683214	7.23E-04	-1.167013858	0.666150661
cg44921646_TC21	-0.410111042	-0.817601065	-4.5632769	7.24E-04	-1.168292038	0.666150661
cg44336593_TC21	-1.152504272	-0.779861512	-4.561886785	7.26E-04	-1.16955585	0.666150661
cg33175554_TC11	-0.550168093	1.190283974	-4.560017517	7.28E-04	-1.171255833	0.666150661
cg35345745_BC11	0.603880578	1.414002175	4.558205302	7.31E-04	-1.172904538	0.666150661
cg29186562_TC11	0.774955651	2.947442557	4.557803147	7.31E-04	-1.173270489	0.666150661
cg42903827_TC21	-1.111209247	-1.572323739	-4.557208021	7.32E-04	-1.173812092	0.666150661
cg33639339_BC21	-0.739394096	-1.5776492	-4.556021454	7.33E-04	-1.174892137	0.666150661
cg32479871_TC21	-0.446408577	-0.953841533	-4.555685816	7.34E-04	-1.17519769	0.666150661
cg45826924_BC21	0.86491012	-4.320831939	4.550294095	7.40E-04	-1.180108934	0.666150661
cg36141889_TC21	-0.757245883	-1.781451239	-4.547603429	7.44E-04	-1.182561802	0.666150661
cg39259261_TC21	-0.754831329	-2.055171513	-4.546363388	7.45E-04	-1.183692692	0.666150661
cg28279912_BC11	0.524619524	2.247022936	4.544550931	7.48E-04	-1.185346117	0.666150661
cg46527714_BC21	-0.498037591	-1.296063522	-4.54296152	7.50E-04	-1.186796558	0.666150661
cg29352085_TC11	0.736814246	2.396777677	4.542227739	7.50E-04	-1.187466337	0.666150661
cg38546363_TC21	-0.424676559	-0.307668426	-4.542003961	7.51E-04	-1.187670615	0.666150661
cg34189979_TC11	0.571528204	0.274961495	4.539253467	7.54E-04	-1.190182185	0.666150661
cg42595139_TC11	1.000925462	3.471728588	4.538730005	7.55E-04	-1.190660332	0.666150661
cg28816450_TC11	0.69395821	2.359488042	4.532403962	7.63E-04	-1.196442678	0.666150661
cg44292508_TC21	-0.699719641	-3.330690985	-4.530023469	7.66E-04	-1.198620463	0.666150661
cg36187352_BC21	-0.541995431	-1.331492416	-4.527391986	7.70E-04	-1.201029063	0.666150661
cg29183069_TC21	-0.633238458	-1.577944087	-4.522860495	7.75E-04	-1.205179694	0.666150661
cg43969641_TC21	-1.132626066	-4.22505902	-4.517172739	7.83E-04	-1.210394692	0.666150661
cg36234980_BC11	2.907029472	-3.528790355	4.513284586	7.88E-04	-1.213963052	0.666150661
cg35035992_TC21	-0.733334213	-2.060432772	-4.512408249	7.89E-04	-1.21476769	0.666150661
cg33269395_TC21	-0.972904418	-1.621871175	-4.511861758	7.90E-04	-1.215269541	0.666150661
cg32844099_TC21	-0.715227751	-2.871928594	-4.511787414	7.90E-04	-1.215337816	0.666150661
cg32423291_TC11	0.734198071	1.98305768	4.509694129	7.93E-04	-1.21726064	0.666150661
cg46447526_BC11	0.553741767	1.989287016	4.506160508	7.98E-04	-1.220508316	0.666150661
cg28604621_BC11	1.810583261	-6.750042692	4.505179796	7.99E-04	-1.221410069	0.666150661
cg30643072_TC11	0.604644735	0.827910669	4.500936088	8.05E-04	-1.225314126	0.666150661
cg35563653_BC21	-1.224617881	-2.331119202	-4.500332212	8.06E-04	-1.225869935	0.666150661
cg45315712_TC11	-1.794873869	-7.006482461	-4.500018423	8.06E-04	-1.226158774	0.666150661
cg44677995_TC21	-0.475964162	-0.857163643	-4.49937106	8.07E-04	-1.226754721	0.666150661
cg38111604_TC21	-0.495927842	-1.878709305	-4.499207006	8.07E-04	-1.226905756	0.666150661
cg36845390_TC11	-0.519287929	-1.536022836	-4.498940107	8.08E-04	-1.227151488	0.666150661
cg47045820_TC21	-0.779362868	-2.085211258	-4.498128884	8.09E-04	-1.22789845	0.666150661
cg46374317_TC11	0.520115353	1.174983574	4.496579379	8.11E-04	-1.229325543	0.666150661
cg39631699_BC11	0.560469087	2.016945976	4.495993883	8.12E-04	-1.229864899	0.666150661
cg46985311_TC11	0.636866676	1.970317897	4.49121654	8.18E-04	-1.234268086	0.666150661
cg37234567_TC11	10.31905131	-9.957901356	4.490997969	8.18E-04	-1.234469637	0.666150661
cg45466459_BC21	-0.643001118	-1.708759177	-4.490143458	8.20E-04	-1.235257695	0.666150661
cg28166677_TC21	-0.642106587	2.539549674	-4.488745054	8.22E-04	-1.236547635	0.666150661
cg39987144_TC21	-0.50880859	-1.611172905	-4.488685969	8.22E-04	-1.236602145	0.666150661
rs251745524_TO11	-1.515548335	-6.594385451	-4.487007363	8.24E-04	-1.23815104	0.666150661
cg40616743_TC11	-0.605953708	-2.817576326	-4.486934089	8.24E-04	-1.238218663	0.666150661
cg41561413_TC11	0.700571807	5.281901874	4.486201806	8.25E-04	-1.238894531	0.666150661
cg46112704_BC21	-0.545403635	-1.173105658	-4.48560538	8.26E-04	-1.23944508	0.666150661
cg40608158_TC21	-0.730532132	-3.058816526	-4.482395304	8.31E-04	-1.242409346	0.666150661
cg28301765_TC21	-0.858770211	-2.215054459	-4.482230578	8.31E-04	-1.242561509	0.666150661
cg34548194_TC21	-0.537836863	-0.975957319	-4.477029101	8.38E-04	-1.247368815	0.666150661
cg33576927_TC11	1.319936082	-6.03381552	4.476383211	8.39E-04	-1.247966103	0.666150661
cg44186199_TC21	-0.528188802	-2.068077798	-4.475708774	8.40E-04	-1.248589869	0.666150661
cg34959238_TC21	-0.54924217	-1.675477774	-4.475443742	8.40E-04	-1.248835012	0.666150661
cg38947845_BC21	-0.697431324	-3.139249975	-4.473300257	8.43E-04	-1.250818109	0.666150661
cg36978164_BC11	0.525201926	2.587866777	4.472199311	8.45E-04	-1.251837	0.666150661
cg44801118_TC21	-0.57542075	-1.811360046	-4.470734187	8.47E-04	-1.253193268	0.666150661
cg43415237_TC21	0.483692637	1.834695665	4.46966108	8.49E-04	-1.254186892	0.666150661
cg45025221_TC21	-0.597199974	-1.515446684	-4.466260873	8.54E-04	-1.257336633	0.666150661
cg42549449_TC11	0.603353465	1.322654478	4.465369142	8.55E-04	-1.258163025	0.666150661
cg44042473_TC11	0.65924684	5.296541764	4.465174239	8.55E-04	-1.258343666	0.666150661
cg30913770_BC11	-1.568264164	-6.612307253	-4.463230945	8.58E-04	-1.260145139	0.666150661
cg42877287_BC21	-0.632978726	-2.169629557	-4.46245473	8.59E-04	-1.260864898	0.666150661
cg37499886_TC21	-0.522502581	-2.822984827	-4.461865052	8.60E-04	-1.26141176	0.666150661
cg37710869_TC21	-0.494170343	-1.18392832	-4.459802866	8.63E-04	-1.263324709	0.666150661
cg32134125_BC21	-0.531658951	-3.924532928	-4.456487934	8.68E-04	-1.266401363	0.666150661
cg36365131_BC11	-0.544171254	-1.973962077	-4.455116757	8.70E-04	-1.267674562	0.666150661
cg43514998_TC21	-0.606992792	-2.085838991	-4.452945555	8.73E-04	-1.269691317	0.666150661
cg29767739_BC21	-0.504480701	-1.286467295	-4.45103741	8.76E-04	-1.271464436	0.666150661
cg44370418_TC21	-0.975355949	-1.162176084	-4.450799585	8.76E-04	-1.271685477	0.666150661
cg38253479_BC21	-0.541819656	-1.133442421	-4.446449199	8.83E-04	-1.27573067	0.666150661
cg29212669_TC11	0.410904376	2.561164787	4.444449377	8.86E-04	-1.277591352	0.666150661
cg32320815_TC21	-0.524064316	-0.387744061	-4.443896402	8.87E-04	-1.27810598	0.666150661
cg44924159_BC21	-0.478521664	-1.7380556	-4.44354065	8.87E-04	-1.278437091	0.666150661
cg46273472_TC11	0.893459423	4.05978689	4.441517098	8.90E-04	-1.280320923	0.666150661
cg35944442_BC21	-0.502329771	-1.211486232	-4.441288039	8.91E-04	-1.280534212	0.666150661
cg41447929_TC11	0.393020731	1.427237735	4.441263283	8.91E-04	-1.280557265	0.666150661
cg30067312_BC11	0.398671691	1.738859319	4.44045884	8.92E-04	-1.281306406	0.666150661
cg41167206_BC11	0.962942495	2.830801411	4.440335825	8.92E-04	-1.281420975	0.666150661
cg38218095_BC21	-0.566833315	-1.563347742	-4.439037325	8.94E-04	-1.282630486	0.666150661
cg43349890_TC21	-0.684436079	-2.038190929	-4.437780606	8.96E-04	-1.283801371	0.666150661
cg46846456_TC21	-0.857064263	-4.434163539	-4.432367017	9.04E-04	-1.288848484	0.666150661
cg43624266_TC21	-0.920063302	-1.588233884	-4.431508566	9.06E-04	-1.28964931	0.666150661
cg41160780_BC11	0.534817339	-0.616715439	4.428849844	9.10E-04	-1.292130408	0.666150661
cg44357436_BC11	-0.669372898	-4.516767656	-4.427154466	9.12E-04	-1.29371319	0.666150661
cg41458146_BC21	0.591697485	-1.645254302	4.426554448	9.13E-04	-1.294273483	0.666150661
cg32727775_TC21	-0.54335447	-2.040074679	-4.425104638	9.16E-04	-1.295627577	0.666150661
cg42768551_BC21	-0.614776435	-1.663145433	-4.424653991	9.16E-04	-1.29604855	0.666150661
cg36071081_TC21	-0.662843314	-0.864407219	-4.424374909	9.17E-04	-1.296309273	0.666150661
cg34012924_TC21	-0.423986522	-1.072721079	-4.421660047	9.21E-04	-1.298846284	0.666150661
cg30205329_TC21	-0.652384477	-2.384036939	-4.421218825	9.22E-04	-1.299258727	0.666150661
cg47390817_BC11	0.591263759	-1.150546381	4.417655127	9.27E-04	-1.302591278	0.666150661
cg40796742_BC11	0.61902629	1.872216538	4.414811979	9.32E-04	-1.305251665	0.666150661
cg44045467_BC11	-0.792651917	-0.279150195	-4.414093955	9.33E-04	-1.305923765	0.666150661
rs236989564_BC11	0.518809183	2.985141602	4.412849628	9.35E-04	-1.307088728	0.666150661
cg37625329_BC21	-0.604597892	-2.823915104	-4.410994461	9.38E-04	-1.308826092	0.666150661
cg29777237_BC21	-0.422825098	3.226060366	-4.410545727	9.39E-04	-1.309246425	0.666150661
cg39112318_BC11	0.654466149	2.103379363	4.410467802	9.39E-04	-1.309319421	0.666150661
cg29726237_TC11	10.8730542	-10.35876115	4.408067215	9.43E-04	-1.311568724	0.666150661
cg32346711_TC21	0.566330725	2.847870763	4.407920226	9.43E-04	-1.311706484	0.666150661
cg39813604_TC21	-0.723155	-2.222442195	-4.404642882	9.48E-04	-1.314779063	0.666150661
cg45288316_TC21	-0.603103135	0.30249828	-4.40386132	9.49E-04	-1.315512081	0.666150661
cg33540287_TC21	-0.748029425	-0.961898922	-4.403677032	9.50E-04	-1.315684939	0.666150661
cg43271439_BC21	-0.430475309	-1.303076492	-4.402593546	9.51E-04	-1.316701347	0.666150661
cg38026339_TC21	-0.586417695	-1.444919169	-4.401510674	9.53E-04	-1.317717392	0.666150661
cg37635663_TC21	-0.605607861	-1.277620046	-4.400220097	9.55E-04	-1.3189286	0.666150661
cg37393984_BC11	0.620833601	2.73381302	4.399166626	9.57E-04	-1.319917508	0.666150661
cg30120375_TC11	0.722321962	4.559416227	4.398307172	9.58E-04	-1.320724437	0.666150661
cg38757700_BC21	-0.516564435	2.689880317	-4.397355548	9.60E-04	-1.32161806	0.666150661
cg35422835_TC21	-0.491969236	-0.90333665	-4.393548934	9.66E-04	-1.325194303	0.666150661
cg35148365_TC21	-0.538086433	-1.597184858	-4.391068425	9.70E-04	-1.327526105	0.666150661
cg37770926_BC21	-0.439286739	-0.871665807	-4.391032028	9.70E-04	-1.327560328	0.666150661
cg44922189_BC21	-0.506021945	-1.626420225	-4.390715956	9.71E-04	-1.327857534	0.666150661
rs240421468_TC21	-1.313516117	-4.14954151	-4.390445426	9.71E-04	-1.328111931	0.666150661
cg42108349_BC11	-1.199586355	-5.474870641	-4.389936344	9.72E-04	-1.328590688	0.666150661
cg34493351_TC21	-0.828971907	-1.066189734	-4.387600606	9.76E-04	-1.330787894	0.666150661
cg36866392_TC11	0.501617322	2.208328106	4.38380184	9.82E-04	-1.334363464	0.666150661
cg34278221_TC21	-0.674814355	-0.248860566	-4.383574067	9.83E-04	-1.334577937	0.666150661
cg33995319_TC21	-0.766733248	-0.779648552	-4.378228039	9.92E-04	-1.339614499	0.666150661
cg38753128_BC21	-0.661338738	-0.793585613	-4.375358292	9.97E-04	-1.342320257	0.666150661
cg39172301_BC21	-0.710412814	-1.366094976	-4.374891373	9.97E-04	-1.342760635	0.666150661
cg40065953_TC21	-0.759073044	-1.839392378	-4.373944411	9.99E-04	-1.34365389	0.666150661
cg41797547_BC11	0.661141538	1.539884399	4.37348477	1.00E-03	-1.344087521	0.666150661
cg36449011_TC21	-0.548495992	-2.495952469	-4.373350631	0.001000125	-1.344214076	0.666150661
cg36132767_TC21	-0.546287309	-1.301053777	-4.371233226	0.001003756	-1.346212206	0.666150661
cg38116404_BC11	0.550628833	2.409596902	4.370100541	0.001005704	-1.347281418	0.666150661
cg31914673_TC11	0.720787961	3.310558926	4.369743083	0.001006319	-1.347618894	0.666150661
cg35288958_TC21	-0.745591819	-0.313692224	-4.36905848	0.001007499	-1.34826529	0.666150661
cg41329065_TC11	0.852622293	2.191901792	4.367931094	0.001009446	-1.349329944	0.666150661
cg41492062_TC21	-0.699017584	-0.26355034	-4.365318937	0.001013971	-1.35179763	0.666150661
cg29143788_TC21	-0.56269412	-1.189485607	-4.363772802	0.001016659	-1.353258833	0.666150661
cg33904788_BC21	-0.572867288	-1.162456532	-4.35951271	0.001024104	-1.357287145	0.666150661
cg47297495_BC21	0.409987058	2.446446071	4.35846339	0.001025947	-1.358279877	0.666150661
cg39056941_TC11	0.559825025	3.260672318	4.356994255	0.001028533	-1.359670119	0.666150661
cg36294385_BC21	-0.490629204	-1.741084328	-4.354226682	0.001033422	-1.36229013	0.666150661
cg29870360_TC11	-10.19800281	-10.22572434	-4.350854862	0.001039412	-1.365484039	0.666150661
cg33360701_BC11	0.803100446	2.463959698	4.350444564	0.001040143	-1.365872828	0.666150661
cg44012775_TC21	-0.552528611	-1.149932253	-4.349011443	0.001042702	-1.367231059	0.666150661
cg29989795_BC11	0.561187449	1.953999813	4.345248748	0.001049451	-1.370798891	0.666150661
cg28710228_TC21	-0.873610944	-0.598791071	-4.342113855	0.001055108	-1.373773385	0.666150661
cg33905386_TC21	-0.582222536	-1.979474448	-4.340420231	0.001058178	-1.375381091	0.666150661
cg37070475_TC11	0.81052629	-5.322488496	4.338290693	0.001062051	-1.37740333	0.666150661
cg31599484_TC21	-0.572838131	-0.830317918	-4.337683543	0.001063158	-1.377980037	0.666150661
cg38947846_BC21	-0.77508668	-2.052371772	-4.337599553	0.001063311	-1.378059822	0.666150661
cg42568496_BC12	0.688695302	0.104784721	4.337329295	0.001063805	-1.378316555	0.666150661
cg34278223_TC21	-0.561305113	-0.493717211	-4.337239526	0.001063969	-1.378401834	0.666150661
cg40146520_BC11	0.561978484	1.338828643	4.336551917	0.001065225	-1.379055102	0.666150661
cg45790504_BC21	-0.535639692	-1.395404747	-4.335825377	0.001066554	-1.37974545	0.666150661
cg40922250_BC21	-0.689919508	-2.132010901	-4.334872677	0.001068299	-1.380650836	0.666150661
cg43969716_TC21	-0.688507482	-0.886589531	-4.334459738	0.001069056	-1.381043318	0.666150661
cg46681905_TC21	-0.458111606	-1.326129837	-4.333350969	0.001071092	-1.382097309	0.666150661
cg45123616_BC11	0.43840673	1.131164971	4.331884765	0.001073791	-1.383491418	0.666150661
cg36320139_TC21	-0.528482718	-1.283171061	-4.331310113	0.001074851	-1.384037919	0.666150661
cg35182897_BC21	-1.295128321	0.310379086	-4.330475731	0.001076392	-1.384831532	0.666150661
cg43631344_TC11	0.625685119	2.11868145	4.330198122	0.001076905	-1.385095606	0.666150661
cg34928948_BC21	-0.786112416	-1.218796276	-4.328661736	0.001079749	-1.386557328	0.666150661
cg42980339_BC11	0.785089895	3.238303075	4.328507691	0.001080035	-1.38670391	0.666150661
cg30823045_BC11	0.60774976	2.296588228	4.326699575	0.001083394	-1.388424752	0.666150661
cg29871530_TC21	-0.647643634	-1.610050217	-4.326350894	0.001084042	-1.38875667	0.666150661
cg35629232_BC21	-0.583637238	-1.513099546	-4.325788042	0.001085091	-1.38929251	0.666150661
cg42162886_BC21	-0.593718872	-1.783595691	-4.325702378	0.00108525	-1.389374068	0.666150661
cg36525223_TC21	0.412484518	2.865376786	4.323975533	0.001088474	-1.391018421	0.666150661
cg43723257_BC11	0.49344942	-0.052809155	4.322442865	0.001091343	-1.392478324	0.666150661
cg33890414_TC21	-0.476560028	-1.88558056	-4.321696611	0.001092743	-1.393189301	0.666150661
cg29722547_TC21	-0.669384076	-2.791520619	-4.321492338	0.001093127	-1.393383935	0.666150661
cg47360254_BC21	-0.737031317	-2.187541282	-4.320897849	0.001094243	-1.393950415	0.666150661
cg34560023_TC11	2.068051642	-7.841628418	4.320535347	0.001094925	-1.39429587	0.666150661
cg38409436_BC21	-0.512156953	-1.433023449	-4.320307352	0.001095354	-1.394513155	0.666150661
cg41407719_TC21	-0.525677749	-1.90608634	-4.319260625	0.001097326	-1.395510832	0.666150661
cg35196329_TC21	-0.478899173	-1.67031683	-4.319122891	0.001097585	-1.395642127	0.666150661
cg39569746_BC11	0.408772665	1.228729853	4.318143214	0.001099435	-1.396576099	0.666150661
cg36447841_TC21	-0.450414411	3.667670195	-4.317280823	0.001101065	-1.397398401	0.666150661
cg39169249_BC21	-0.560684559	-1.421022631	-4.315086074	0.001105226	-1.399491726	0.666150661
cg41986754_TC21	-1.153568482	-4.445616656	-4.314022543	0.001107248	-1.400506421	0.666150661
cg39426200_BC21	-0.587374046	-0.120272407	-4.313430259	0.001108376	-1.401071596	0.666150661
cg43850562_BC21	-0.43546389	-0.936249872	-4.312949403	0.001109292	-1.40153049	0.666150661
cg41886912_BC21	-0.445035139	-1.438313036	-4.312823676	0.001109532	-1.401650481	0.666150661
cg41523858_BC21	-0.453888876	-2.933314071	-4.31069952	0.001113591	-1.403678166	0.666150661
cg29728876_TC21	-0.554675528	-1.441878737	-4.310043595	0.001114848	-1.404304466	0.666150661
cg34968335_BC21	-0.45463339	-2.408242125	-4.309703765	0.001115499	-1.404628977	0.666150661
cg38162021_TC21	-0.442936516	2.883139677	-4.307543694	0.00111965	-1.406692165	0.666150661
cg28905650_BC21	-0.652587342	-1.673508977	-4.306755146	0.001121169	-1.407445554	0.666150661
cg45529360_TC21	-0.461202154	-1.799955565	-4.305501478	0.001123589	-1.408643555	0.666150661
cg42331533_TC21	-0.623396803	-1.425838101	-4.299768358	0.001134725	-1.414125709	0.666150661
cg33793231_BC11	0.905041507	2.485098854	4.297706723	0.001138758	-1.41609854	0.666150661
cg41474506_TC11	0.700665586	-3.752200266	4.297548279	0.001139068	-1.41625019	0.666150661
cg37173735_BC21	-0.543883149	-0.989704799	-4.293463779	0.001147104	-1.420161124	0.666150661
cg39795328_BC11	0.423624765	2.064534015	4.292743776	0.001148527	-1.420850842	0.666150661
cg38914015_BC21	-0.543312496	-1.734659433	-4.29079972	0.001152377	-1.422713591	0.666150661
cg43047536_BC21	-0.53211397	-0.877214156	-4.288618644	0.001156713	-1.424804255	0.666150661
cg39916481_TC11	0.496010204	1.758700916	4.286484206	0.001160972	-1.426851042	0.666150661
cg46312486_BC11	0.499039672	3.536722126	4.285782906	0.001162376	-1.427523721	0.666150661
cg43126620_BC21	-0.792253031	-2.179024392	-4.281977033	0.001170021	-1.431175813	0.666150661
cg35605105_BC21	0.640832737	-4.568517569	4.281651572	0.001170677	-1.431488243	0.666150661
cg40143514_TC21	-0.865013983	-2.237362286	-4.28112147	0.001171747	-1.431997163	0.666150661
cg30002037_TC21	-0.936491725	-1.944765174	-4.280957594	0.001172078	-1.432154501	0.666150661
cg39128060_TC21	-0.649577736	-1.675683183	-4.280126583	0.001173757	-1.432952431	0.666150661
cg29793611_TC11	0.743558526	2.855818619	4.275464186	0.001183226	-1.437431527	0.666150661
cg36095134_BC21	-0.713086889	-0.438622847	-4.274609174	0.001184971	-1.438253348	0.666150661
cg29384704_BC21	-0.502417358	2.946501792	-4.274202527	0.001185802	-1.438644254	0.666150661
cg34380403_BC21	-0.675763711	-2.917060138	-4.274200323	0.001185806	-1.438646373	0.666150661
cg28981532_TC21	-0.458049054	-4.111289061	-4.269766106	0.001194906	-1.44291088	0.666150661
cg36467801_TC21	-0.519681752	-1.42146804	-4.266495205	0.001201665	-1.446058853	0.666150661
cg30220286_BC11	0.620051122	1.917975321	4.265227544	0.001204295	-1.447279388	0.666150661
cg29637116_TC21	-0.511688332	-1.234388262	-4.265221823	0.001204307	-1.447284897	0.666150661
cg36710503_TC21	1.639471389	-0.02274012	4.264189689	0.001206453	-1.448278874	0.666150661
cg42996364_BC21	-0.586424981	-1.572940838	-4.263310551	0.001208284	-1.449125662	0.666150661
cg39650748_BC21	-0.512352811	2.361562309	-4.263124326	0.001208673	-1.449305053	0.666150661
cg31051794_BC11	0.559852567	3.342583185	4.262490691	0.001209995	-1.449915479	0.666150661
rs29977096_TC21	-1.310487005	-6.160329874	-4.262457622	0.001210064	-1.449947338	0.666150661
cg36428094_TC21	-0.6969824	-1.030426788	-4.261177774	0.001212738	-1.451180534	0.666150661
cg32691821_TC21	-0.529401364	-0.775621443	-4.261130471	0.001212837	-1.451226118	0.666150661
cg28750013_BC11	13.90122594	-6.50229542	4.259972599	0.001215263	-1.452342047	0.666150661
cg34117761_BC11	-0.644880232	-1.485584849	-4.257012702	0.001221486	-1.455195813	0.666150661
cg46261847_BC21	-0.456233839	-1.005225157	-4.256182086	0.001223238	-1.455996928	0.666150661
cg43273246_BC11	0.690972755	3.020435326	4.254874123	0.001226003	-1.457258687	0.666150661
cg46215093_BC21	-0.550024515	-1.495088125	-4.253039066	0.001229893	-1.459029436	0.666150661
cg41536386_TC21	-0.448705454	-1.999722982	-4.252158345	0.001231764	-1.459879507	0.666150661
cg39294143_BC21	-0.736347847	-1.35457145	-4.251783319	0.001232562	-1.460241523	0.666150661
cg38064844_TC21	-0.57809915	-1.043699507	-4.251253587	0.00123369	-1.460752922	0.666150661
cg43022877_TC21	-0.694752966	-1.592681148	-4.250999249	0.001234232	-1.460998475	0.666150661
cg46275200_BC21	1.090474619	-4.571828071	4.249769015	0.001236857	-1.462186383	0.666150661
cg37386767_TC21	-0.4941483	-1.190280798	-4.249214996	0.00123804	-1.46272143	0.666150661
cg46669010_TC21	-0.428668992	-3.264801609	-4.245173026	0.001246713	-1.46662664	0.666150661
cg46212648_TC21	-0.576536254	-1.087416816	-4.242321814	0.001252869	-1.469383139	0.666150661
cg44240506_TC11	0.696949802	3.914588855	4.241596399	0.00125444	-1.470084688	0.666150661
cg35314752_BC21	-0.477934961	0.840547396	-4.241020512	0.001255689	-1.470641697	0.666150661
cg46577851_TC21	-0.694618361	-1.202836061	-4.240693197	0.001256399	-1.470958307	0.666150661
cg36925050_BC21	-0.752908801	-4.225314019	-4.240084973	0.00125772	-1.471546692	0.666150661
cg29542001_BC21	-0.442909455	-1.523570764	-4.238509569	0.001261149	-1.473071016	0.666150661
cg37948936_BC21	0.55464222	2.203808256	4.236840486	0.001264792	-1.474686465	0.666150661
cg44392980_TC21	-0.412326545	-3.566571445	-4.23649894	0.001265539	-1.475017097	0.666150661
cg43028698_BC11	0.44571493	3.312212913	4.235196318	0.001268391	-1.476278287	0.666150661
cg34993377_BC21	-0.413183463	-1.17418521	-4.234251823	0.001270464	-1.477192929	0.666150661
cg42423442_TC11	0.499562488	0.683079125	4.23375216	0.001271562	-1.477676864	0.666150661
cg29373167_BC21	-0.546193808	-1.801237777	-4.233209728	0.001272755	-1.478202272	0.666150661
rs248191939_BC11	2.467349395	0.223539386	4.232725813	0.00127382	-1.478671043	0.666150661
cg35390932_BC11	0.477399489	3.279185098	4.231844686	0.001275762	-1.479524704	0.666150661
cg37313701_BC21	-0.541003415	-1.474490756	-4.230734673	0.001278213	-1.480600314	0.666150661
cg42914075_BC21	-0.923012315	-3.520000745	-4.228359634	0.001283473	-1.482902481	0.666150661
cg35630669_BC21	-0.531674663	-2.253470886	-4.226897924	0.001286722	-1.484319842	0.666150661
cg36319509_BC21	-0.420874005	0.45524811	-4.226471663	0.001287671	-1.484733241	0.666150661
cg41933071_TC21	-0.795295344	-2.810354416	-4.225246487	0.001290402	-1.485921632	0.666150661
cg31647502_BC21	-1.037508655	-1.598341113	-4.22473521	0.001291544	-1.486417638	0.666150661
cg41974540_BC21	-0.674007533	-1.801316602	-4.224476857	0.001292121	-1.486668291	0.666150661
cg38518835_TC21	-0.492034718	-1.443822298	-4.224358189	0.001292387	-1.486783427	0.666150661
cg38288994_BC21	-0.634984793	-1.020940469	-4.223799609	0.001293636	-1.487325413	0.666150661
cg38052247_TC21	-0.431745775	-0.852589187	-4.222924316	0.001295596	-1.488174816	0.666150661
cg34435046_TC11	0.432049137	1.538748368	4.222175964	0.001297275	-1.488901141	0.666150661
cg35280481_BC21	-0.548549686	-1.622521692	-4.222112233	0.001297418	-1.488963	0.666150661
cg40607758_BC21	-0.793377975	0.484251551	-4.221891606	0.001297913	-1.489177154	0.666150661
cg32794627_TC21	1.046631706	-1.452021651	4.220482758	0.001301081	-1.490544876	0.666150661
cg39235559_TC21	-0.708684605	-1.381485298	-4.219515166	0.001303261	-1.491484427	0.666150661
cg47264051_TC21	0.516829477	0.713192011	4.218745846	0.001304997	-1.492231572	0.666150661
cg36011827_TC11	-0.718890565	-2.099307628	-4.21810849	0.001306437	-1.492850636	0.666150661
cg45092574_TC21	-0.803944346	-2.346894233	-4.216373703	0.001310366	-1.494536002	0.666150661
cg47234949_TC21	-0.576049047	1.683691491	-4.215812282	0.00131164	-1.495081544	0.666150661
cg35732158_TC21	-0.824699081	-4.700763375	-4.213957723	0.001315857	-1.496884048	0.666150661
cg30249564_TC21	-0.68840472	2.019435106	-4.210763187	0.001323155	-1.499990355	0.666150661
cg28580205_BC11	0.603943185	3.02753494	4.207452612	0.001330762	-1.503211413	0.666150661
cg34085041_BC21	-0.626788224	-0.88331379	-4.207438995	0.001330794	-1.503224666	0.666150661
cg37246050_TC21	-0.612939687	-0.324829447	-4.207318946	0.00133107	-1.503341506	0.666150661
cg32162717_BC21	-0.436671862	-1.445726868	-4.205298259	0.001335737	-1.505308561	0.666150661
cg42568496_BC11	0.598530135	0.115469943	4.204779762	0.001336937	-1.505813414	0.666150661
cg47185971_BC21	-0.50111582	-1.057871277	-4.204484157	0.001337622	-1.506101261	0.666150661
cg41904189_TC21	-0.701881328	-2.169680959	-4.203999693	0.001338745	-1.506573045	0.666150661
cg42726746_TC11	10.00291039	-10.80172511	4.203425362	0.001340078	-1.507132398	0.666150661
cg35882389_BC11	0.58666093	1.649928456	4.203225243	0.001340542	-1.507327311	0.666150661
cg32364988_BC11	-1.318294722	-5.759022845	-4.202130028	0.001343088	-1.508394165	0.666150661
cg44837510_BC11	0.692331497	-3.001729532	4.20066392	0.001346504	-1.509822641	0.666150661
cg33773793_TC21	-0.434910374	-1.747829226	-4.200566467	0.001346732	-1.509917606	0.666150661
cg41492083_BC21	-0.542545357	-1.299763611	-4.200470642	0.001346955	-1.510010987	0.666150661
cg32401937_BC21	-0.549208218	-2.114289005	-4.199709609	0.001348733	-1.510752663	0.666150661
cg46165625_TC21	-0.71784307	-3.704789821	-4.199662252	0.001348843	-1.510798819	0.666150661
cg44375303_TC21	-0.747030736	-3.785361464	-4.19900078	0.00135039	-1.511443556	0.666150661
cg35514082_TC21	-0.69767816	-1.469190309	-4.198907572	0.001350609	-1.511534412	0.666150661
cg30383559_TC21	-0.378518234	0.565051462	-4.19827967	0.001352079	-1.51214651	0.666150661
cg44161606_BC21	12.86816417	-7.167047935	4.198217487	0.001352225	-1.512207131	0.666150661
cg45168304_TC21	-0.603259909	-1.067008229	-4.197007582	0.001355063	-1.513386795	0.666150661
cg42222347_TC21	-0.488335662	-2.528644435	-4.196662997	0.001355873	-1.513722815	0.666150661
cg43563631_BC21	-0.576052641	-1.73687735	-4.196019062	0.001357387	-1.5143508	0.666150661
cg38244337_BC21	-0.623191334	-2.452257413	-4.195987453	0.001357461	-1.514381629	0.666150661
cg46831043_BC11	0.705450916	2.108287313	4.191967446	0.001366954	-1.518303754	0.666150661
cg34873076_BC21	-0.418425055	-0.148046738	-4.191664368	0.001367672	-1.518599568	0.666150661
cg40137627_TC21	0.650239158	2.323018732	4.191430584	0.001368227	-1.518827761	0.666150661
cg28382044_TC21	-0.505667485	-1.204308226	-4.190844801	0.001369617	-1.519399576	0.666150661
cg44216654_TC21	-0.746855424	-1.693221156	-4.190419505	0.001370628	-1.51981477	0.666150661
cg30085809_TC21	-0.496012715	-1.406704159	-4.190178009	0.001371202	-1.520050544	0.666150661
cg35880639_TC21	-1.083962927	-1.582893047	-4.189700944	0.001372336	-1.520516334	0.666150661
cg36131765_BC21	-0.647018775	-1.095154617	-4.188712636	0.00137469	-1.521481416	0.666150661
cg33821041_TC21	0.456437051	2.523516691	4.187946227	0.001376519	-1.522229933	0.666150661
cg42404850_TC21	-0.641546653	-2.086397866	-4.187602675	0.001377339	-1.522565499	0.666150661
cg39424193_TC21	-0.659648033	-1.653043531	-4.186532445	0.001379898	-1.523610983	0.666150661
cg34011612_TC11	0.794604368	1.749884888	4.185601336	0.001382128	-1.524520729	0.666150661
cg46928285_TC21	-0.918573555	-1.389270361	-4.185153583	0.001383202	-1.524958264	0.666150661
cg30870757_TC21	-0.64765602	-2.948941285	-4.184024625	0.001385913	-1.526061615	0.666150661
cg42278575_BC21	-0.461119226	-1.103610225	-4.182297546	0.001390072	-1.527749958	0.666150661
cg42892390_TC21	-0.508481449	-0.244673321	-4.181739057	0.00139142	-1.528296034	0.666150661
cg32700920_BC21	-0.616696885	-4.156144577	-4.180515084	0.001394378	-1.529492998	0.666150661
cg45125916_TC21	-0.630547019	-2.24564858	-4.180019761	0.001395577	-1.529977466	0.666150661
cg36036341_BC11	-0.883337998	-4.935747606	-4.179037119	0.001397958	-1.530938702	0.666150661
cg38125893_TC11	0.551665077	1.831132427	4.178837281	0.001398443	-1.531134208	0.666150661
cg34550562_BC21	-0.534314199	-1.14344836	-4.178519432	0.001399215	-1.531445181	0.666150661
cg36096180_TC21	-0.584876512	-0.718497726	-4.178207246	0.001399973	-1.53175063	0.666150661
cg30822183_TC21	-0.648947064	-3.067825407	-4.172590652	0.001413688	-1.537248986	0.666150661
cg41987328_TC21	-0.726990501	-1.643733719	-4.172165319	0.001414732	-1.537665593	0.666150661
cg44728643_BC21	-0.397925182	-1.50097561	-4.171820619	0.001415579	-1.538003243	0.666150661
cg28685976_BC21	-0.580953559	-1.886720954	-4.171073381	0.001417417	-1.538735274	0.666150661
cg31174351_TC21	-0.572972867	-1.232778875	-4.169079161	0.001422333	-1.540689394	0.666150661
cg37375626_TC21	-0.517899445	-1.416830076	-4.169005441	0.001422515	-1.540761645	0.666150661
cg43088956_BC21	-0.724787761	-1.681428513	-4.168212599	0.001424475	-1.541538749	0.666150661
cg31485192_BC21	-0.449226321	-0.89071241	-4.166854169	0.00142784	-1.542870475	0.666150661
cg45623520_BC21	-0.396971349	0.196903258	-4.166814356	0.001427938	-1.54290951	0.666150661
cg33271954_TC21	-0.461403378	-0.986878631	-4.166444932	0.001428855	-1.543271731	0.666150661
cg32564080_TC11	-0.707815902	-1.804981311	-4.16569609	0.001430714	-1.544006046	0.666150661
cg28879379_TC21	-0.451058098	-1.341082356	-4.164778748	0.001432996	-1.544905728	0.666150661
cg44981583_BC11	-0.931169556	-4.474354735	-4.163949894	0.001435061	-1.545718753	0.666150661
cg29297832_BC21	-0.679044911	-0.906546594	-4.163474388	0.001436246	-1.546185233	0.666150661
cg45234198_BC21	-0.59441726	-3.769736181	-4.16275357	0.001438046	-1.546892445	0.666150661
cg44141240_TC21	-0.672008589	-2.576589156	-4.162125562	0.001439616	-1.547508673	0.666150661
cg39861013_BC21	-0.729065869	-1.115996037	-4.160695376	0.001443197	-1.548912294	0.666150661
cg37047827_BC21	-0.600477624	-2.530405682	-4.160112654	0.001444659	-1.549484296	0.666150661
cg29277005_TC21	-0.563141958	-1.073765167	-4.158747902	0.001448089	-1.550824176	0.666150661
cg29465101_BC21	-0.53492327	-1.131647838	-4.156750562	0.001453124	-1.552785709	0.666150661
cg45748117_BC11	-0.953921285	-5.84288502	-4.156490139	0.001453782	-1.553041515	0.666150661
cg35839396_TC21	-0.661238515	-1.1795043	-4.154455618	0.001458932	-1.555040382	0.666150661
cg35510565_BC21	-0.673733957	-1.560842679	-4.153988914	0.001460116	-1.55549901	0.666150661
cg30144220_TC21	-0.784451578	-1.925952052	-4.153810652	0.001460569	-1.555674197	0.666150661
cg36100265_TC11	0.547088749	2.104560912	4.153412812	0.001461579	-1.556065196	0.666150661
cg46896033_TC21	-0.52561571	-1.891947371	-4.152414081	0.001464119	-1.557046877	0.666150661
cg39028396_BC11	0.442913193	2.232010778	4.152404311	0.001464144	-1.55705648	0.666150661
cg37597389_TC11	0.698380671	1.740713897	4.151087963	0.001467498	-1.558350627	0.666150661
cg34063228_BC21	-0.495943317	-1.266507593	-4.150775016	0.001468297	-1.55865834	0.666150661
cg36433997_TC11	10.02721096	-9.912675709	4.14907507	0.001472643	-1.560330161	0.666150661
cg42753191_TC11	0.8880289	4.85259216	4.148321352	0.001474575	-1.561071573	0.666150661
cg33437202_TC21	-0.573312317	-1.894611945	-4.147329416	0.001477121	-1.562047466	0.666150661
cg37467669_TC21	-0.9164124	-1.755575278	-4.147045774	0.001477849	-1.562326552	0.666150661
cg34465430_TC11	0.62011765	3.805672103	4.146536923	0.001479158	-1.562827265	0.666150661
cg43171788_TC21	-0.432941409	-1.228971001	-4.146096211	0.001480292	-1.563260967	0.666150661
cg41523621_TC11	0.440823596	3.55664172	4.144431106	0.001484585	-1.564899894	0.666150661
cg31354103_BC21	-0.742090349	-1.725409975	-4.144164297	0.001485274	-1.565162553	0.666150661
cg38924828_BC11	-0.76329005	-2.045306754	-4.143653408	0.001486595	-1.565665532	0.666150661
cg35288956_BC21	-0.713840378	0.074450591	-4.142803797	0.001488794	-1.566502092	0.666150661
cg35619663_BC21	-0.651946265	-0.159562291	-4.142280704	0.001490149	-1.567017212	0.666150661
cg31320826_TC21	-0.558644838	-1.502200353	-4.141799145	0.001491398	-1.567491474	0.666150661
cg46218903_TC11	0.553560016	1.857530101	4.13993959	0.001496231	-1.569323235	0.666150661
cg35834392_TC21	-0.686493813	-1.540311119	-4.138669888	0.00149954	-1.57057431	0.666150661
cg32098891_TC21	-0.437156654	-0.133167915	-4.138274208	0.001500573	-1.570964244	0.666150661
cg29675927_TC21	-0.81749558	-1.417831748	-4.138195124	0.001500779	-1.571042182	0.666150661
cg33249707_BC21	-0.447804323	-1.391975322	-4.138160211	0.001500871	-1.571076589	0.666150661
cg41461312_BC11	-0.570927584	-4.668576596	-4.135966285	0.001506612	-1.573239197	0.666150661
cg46116738_TC11	0.521083374	2.910902011	4.133582294	0.001512876	-1.575590118	0.666150661
cg40137714_BC21	-0.440000225	-1.16056558	-4.131102384	0.001519422	-1.578036689	0.666150661
cg38233089_BC21	0.893204744	-2.675671201	4.130099408	0.001522077	-1.579026488	0.666150661
cg44388244_TC11	0.648817942	0.200171084	4.128234079	0.001527029	-1.580867784	0.666150661
cg40788451_TC21	0.50569131	1.182114984	4.127960851	0.001527756	-1.581137544	0.666150661
cg28605854_TC21	-0.598764409	-1.081510167	-4.127140482	0.00152994	-1.581947576	0.666150661
rs13484029_BC21	-11.00578846	-5.079528685	-4.126424956	0.001531847	-1.582654184	0.666150661
cg33514365_TC11	-1.306390876	-5.385233999	-4.125275132	0.001534918	-1.583789864	0.666150661
cg28747825_TC11	1.277170649	-5.87897563	4.125104009	0.001535375	-1.583958902	0.666150661
cg28167397_BC21	-0.646553969	-1.966277211	-4.124976175	0.001535717	-1.584085181	0.666150661
cg43881576_BC21	-0.575589903	-1.126060887	-4.12405218	0.001538191	-1.584998029	0.666150661
cg46120049_BC21	-0.717390388	-2.242232801	-4.12256114	0.001542191	-1.586471395	0.666150661
cg42956756_BC21	-0.449765789	-0.875856068	-4.122404755	0.001542611	-1.586625949	0.666150661
cg38202575_TC21	-0.613882359	-0.868514401	-4.121986751	0.001543735	-1.58703908	0.666150661
cg32225402_BC21	-0.92050774	-4.650235166	-4.121158976	0.001545962	-1.587857296	0.666150661
cg34925512_TC21	-0.533718204	-1.523932448	-4.120921673	0.001546602	-1.58809188	0.666150661
cg45760004_BC11	0.438697123	1.36181	4.120283779	0.001548321	-1.588722517	0.666150661
cg39742713_TC21	-0.507569311	-0.824644634	-4.120239383	0.001548441	-1.588766411	0.666150661
cg42001275_BC21	-0.784457613	-1.787264956	-4.118180817	0.001554005	-1.590802059	0.666150661
cg28742517_TC21	-0.63053946	-0.862531317	-4.116867266	0.001557566	-1.592101376	0.666150661
cg41974677_TC21	-0.493977414	-1.364880077	-4.116381501	0.001558885	-1.592581953	0.666150661
cg29623901_TC21	-1.078516399	-4.069159647	-4.113380075	0.001567061	-1.595552249	0.666150661
cg46860143_BC21	-0.436245677	-2.203026699	-4.111732178	0.001571569	-1.597183727	0.666150661
cg34865994_TC21	-0.568240795	-0.810462389	-4.110581342	0.001574725	-1.598323379	0.666150661
cg39240819_TC11	-0.809334597	-0.192457532	-4.109589278	0.001577451	-1.599305989	0.666150661
cg39089001_TC21	-0.602084977	-2.685739365	-4.10886068	0.001579456	-1.600027753	0.666150661
cg34672922_BC21	-0.592078526	-1.457536727	-4.108736215	0.001579799	-1.60015106	0.666150661
cg41632043_TC21	-0.731974168	-0.619997671	-4.107891666	0.001582127	-1.600987823	0.666150661
cg37566710_TC11	-0.781371343	-3.481848447	-4.107824402	0.001582313	-1.601054472	0.666150661
cg34302859_BC11	0.440810257	0.95085355	4.107399921	0.001583484	-1.601475092	0.666150661
cg46219407_TC21	-0.489734146	-1.032563442	-4.105700178	0.001588185	-1.603159691	0.666150661
cg40325942_BC21	-0.494012053	-3.344289171	-4.105466198	0.001588833	-1.603391626	0.666150661
cg36654964_TC11	0.540840996	0.916162605	4.104600401	0.001591234	-1.60424994	0.666150661
cg28423682_BC21	-0.600987107	-1.317519842	-4.104169663	0.00159243	-1.604677003	0.666150661
cg36519957_BC21	-0.477135421	-1.25384595	-4.102776019	0.001596305	-1.606058983	0.666150661
cg33391214_TC21	0.521296253	2.293906102	4.099482067	0.001605504	-1.609326717	0.666150661
cg35884108_TC21	-0.416400826	-0.927134605	-4.097923412	0.001609876	-1.61087363	0.666150661
cg35857771_BC11	-0.931554835	-6.546527517	-4.097418408	0.001611295	-1.61137492	0.666150661
cg31527697_TC21	-0.586146586	-0.599961985	-4.096222984	0.00161466	-1.612561732	0.666150661
cg45319419_TC21	-0.466234027	-1.934303995	-4.095168339	0.001617634	-1.613608987	0.666150661
cg39923447_BC21	-0.512741044	-1.437632478	-4.094660077	0.00161907	-1.614113756	0.666150661
cg42825786_BC11	0.630831644	0.574184929	4.094344283	0.001619962	-1.614427403	0.666150661
cg40610059_BC21	-0.586678783	-4.620227682	-4.09429025	0.001620115	-1.614481071	0.666150661
cg41099192_TO21	-0.402164285	-0.088308659	-4.094198509	0.001620374	-1.614572192	0.666150661
cg46893618_BC21	-0.706292082	-0.586479838	-4.091848362	0.001627035	-1.616906971	0.666150661
cg34740343_BC21	-0.937225077	-1.753537473	-4.091474841	0.001628096	-1.617278138	0.666150661
cg32424789_BC21	-0.513623671	-2.32339384	-4.090789611	0.001630045	-1.617959114	0.666150661
cg43100289_BC21	-0.657125357	-2.175854486	-4.090578906	0.001630644	-1.618168527	0.666150661
cg41103266_TC11	-0.753736393	-2.154578536	-4.089933121	0.001632484	-1.618810401	0.666150661
cg34592459_BC21	-0.900694624	-0.191134509	-4.088598287	0.001636292	-1.620137384	0.666150661
cg42671472_TC21	-0.448168039	-1.42244286	-4.087333663	0.001639909	-1.621394857	0.666150661
cg33833147_BC21	-0.532523326	1.859273998	-4.087176396	0.00164036	-1.621551253	0.666150661
cg39293080_TC21	-0.571619998	3.437235905	-4.086414849	0.001642542	-1.62230865	0.666150661
cg40973656_TC21	-0.518475189	1.092494529	-4.086305373	0.001642856	-1.622417537	0.666150661
cg47230325_BC21	-1.038681597	-4.19214707	-4.086284794	0.001642915	-1.622438006	0.666150661
cg29997179_BC21	-0.588916101	-1.142476497	-4.083467919	0.001651017	-1.625240473	0.666150661
cg45486297_TC21	-0.606856502	-1.332432341	-4.081131392	0.001657769	-1.627566102	0.666150661
cg44119091_TC21	-0.755579889	-1.501094356	-4.079976388	0.001661117	-1.62871607	0.666150661
cg45369529_TC21	-0.579105848	-1.838700622	-4.079215771	0.001663325	-1.629473499	0.666150661
cg42071327_TC21	0.486259367	1.60178582	4.078326154	0.001665912	-1.630359514	0.666150661
cg43692218_BC21	-0.363476845	-1.856054226	-4.077657946	0.001667858	-1.631025107	0.666150661
cg34690284_TC21	-0.498803572	-0.686991162	-4.075758349	0.001673403	-1.632917699	0.666150661
cg42228197_TC11	-0.448876768	-0.344170224	-4.075350667	0.001674596	-1.633323959	0.666150661
cg32551662_BC21	-0.512654041	-0.580125517	-4.073956721	0.00167868	-1.634713263	0.666150661
cg30187597_TC21	-0.606676552	-1.471599602	-4.073869338	0.001678936	-1.634800367	0.666150661
cg36336497_TC21	-0.694167124	-0.660980724	-4.073184347	0.001680947	-1.635483212	0.666150661
cg34075170_BC11	0.592398158	2.588799369	4.071768791	0.001685111	-1.636894592	0.666150661
cg45273802_BC11	0.52537621	3.802108522	4.071470974	0.001685989	-1.637191575	0.666150661
cg41212579_BC21	-0.666625686	-3.54100553	-4.0701911	0.001689765	-1.638468039	0.666150661
cg41303055_BC11	-0.735900899	-4.539770038	-4.069853086	0.001690763	-1.638805201	0.666150661
cg29643089_BC21	-0.403011817	-0.580025084	-4.069397703	0.00169211	-1.639259467	0.666150661
cg32299494_TC21	-0.596247984	-2.269959409	-4.069388735	0.001692136	-1.639268414	0.666150661
cg42277452_TC21	-0.432838847	-1.04633586	-4.068716474	0.001694126	-1.639939092	0.666150661
cg29378707_TC21	0.575989959	1.635581387	4.068574847	0.001694546	-1.640080397	0.666150661
cg38897593_TC11	-1.492505878	-5.889750005	-4.066428815	0.001700915	-1.642221958	0.666150661
cg37108894_TC21	-0.69712222	-2.556506032	-4.066190524	0.001701624	-1.642459802	0.666150661
cg46794479_BC21	-0.71984522	-1.323315988	-4.065805664	0.00170277	-1.642843961	0.666150661
cg36074972_TC21	-0.672857187	-1.168261108	-4.064778546	0.00170583	-1.643869335	0.666150661
cg42781337_BC21	-0.501477346	-2.134778081	-4.063059565	0.001710966	-1.645585808	0.666150661
cg47035588_TC21	12.42242055	-7.46798922	4.061913992	0.001714397	-1.646729995	0.666150661
cg34149123_TC11	0.642848504	4.470667253	4.061038629	0.001717024	-1.647604453	0.666150661
cg45820272_TC21	-0.858514262	-1.220463413	-4.060583342	0.001718392	-1.648059322	0.666150661
cg33449279_TC11	-9.085192177	-11.17577551	-4.05733845	0.001728173	-1.651302279	0.666150661
cg43161692_TC11	0.780201073	2.710682259	4.055613046	0.001733398	-1.6530274	0.666150661
cg34830717_TC21	-0.521124781	-1.491475432	-4.054066139	0.001738096	-1.654574493	0.666150661
cg39809565_BC21	0.561426472	1.4398936	4.05094016	0.001747631	-1.657702117	0.666150661
cg32653498_BC21	0.689753597	-3.96071066	4.050776379	0.001748132	-1.657866032	0.666150661
cg46174096_TC21	-0.701141562	-3.718450226	-4.050282118	0.001749645	-1.658360722	0.666150661
cg30540601_BC21	-0.682458476	-1.688100507	-4.049907504	0.001750792	-1.65873569	0.666150661
cg41518331_TC21	-0.454893623	-1.051662083	-4.04984469	0.001750985	-1.658798566	0.666150661
cg45876416_TC11	0.522187327	1.423998689	4.04942505	0.001752271	-1.659218636	0.666150661
cg32611524_TC21	-0.385786189	-1.187676088	-4.049288955	0.001752689	-1.659354877	0.666150661
cg30885837_TC21	-0.643599066	-4.122671656	-4.049069508	0.001753362	-1.659574566	0.666150661
cg45993503_BC21	-0.431139066	-1.38961813	-4.046616079	0.001760909	-1.662031272	0.666150661
cg38121685_TC21	-0.516313653	-2.692238965	-4.045965827	0.001762914	-1.662682568	0.666150661
cg34873075_BC21	-0.572441066	-1.149948119	-4.044036884	0.001768878	-1.664615038	0.666150661
cg32090153_BC21	-0.51637113	-1.2006872	-4.042980601	0.001772153	-1.665673526	0.666150661
cg35880935_TC21	-0.655352959	-1.007746975	-4.04278375	0.001772764	-1.665870809	0.666150661
cg38167136_TC21	-0.4335962	0.161959107	-4.042278058	0.001774335	-1.666377643	0.666150661
cg31985369_BC11	-0.567518088	-4.539293739	-4.041776301	0.001775894	-1.666880575	0.666150661
cg37719929_TC21	-0.364004613	-0.929785904	-4.040922748	0.001778551	-1.66773623	0.666150661
cg44260006_TC21	-0.480482246	-0.418198097	-4.040138905	0.001780994	-1.668522114	0.666150661
cg38989868_BC21	-0.430664273	-0.622420669	-4.039841033	0.001781924	-1.66882079	0.666150661
cg31359208_TC21	-0.641187588	-2.095519977	-4.039068408	0.001784337	-1.669595571	0.666150661
cg31950215_BC21	-0.478052486	-1.954259502	-4.038915931	0.001784813	-1.669748485	0.666150661
cg42823981_BC11	0.543864081	4.204506674	4.038828859	0.001785085	-1.669835809	0.666150661
cg30901286_TC21	-0.620766601	-1.35497043	-4.038538293	0.001785994	-1.670127225	0.666150661
cg46979085_BC21	-0.472680236	-1.477102209	-4.038002666	0.001787671	-1.670664456	0.666150661
cg30730425_TC11	0.479856543	2.830716108	4.036529932	0.001792288	-1.672141858	0.666150661
cg41151662_TC21	-1.195803092	-2.27421925	-4.035466522	0.00179563	-1.673208872	0.666150661
cg36784143_BC21	-0.423830015	2.75885754	-4.035403157	0.00179583	-1.673272458	0.666150661
cg38387231_TC21	-0.638486153	-3.707108089	-4.031247529	0.001808954	-1.677444092	0.666150661
cg31892856_BC11	-0.343216343	0.167705365	-4.030603875	0.001810995	-1.678090493	0.666150661
cg44920129_TC11	0.576769041	2.557480368	4.030047481	0.001812762	-1.678649319	0.666150661
cg46213849_TC21	-0.6770184	-1.246704938	-4.027988326	0.001819316	-1.68071794	0.666150661
cg29602954_TC21	-0.694102794	-0.747426873	-4.025989511	0.001825701	-1.682726645	0.666150661
cg34799194_TC21	-0.640967729	-1.797682238	-4.025810506	0.001826274	-1.682906569	0.666150661
cg34276328_TC21	-0.582971399	-2.45766212	-4.025389689	0.001827622	-1.683329569	0.666150661
cg43762359_TC21	-0.563585889	-2.155862979	-4.024888685	0.001829228	-1.683833212	0.666150661
cg33690443_BC21	-0.572693862	-1.138482133	-4.024771459	0.001829604	-1.683951062	0.666150661
cg39161621_TC21	-1.35027762	-3.144339842	-4.024667411	0.001829938	-1.684055666	0.666150661
cg31356295_TC21	-0.70606746	-2.547621213	-4.024204196	0.001831424	-1.684521376	0.666150661
cg32340316_TC21	-0.676506311	-1.483360607	-4.023247678	0.001834498	-1.685483167	0.666150661
cg30192943_TC11	0.47200468	0.788023288	4.022641904	0.001836448	-1.686092361	0.666150661
cg46119790_BC11	0.639368254	3.747240363	4.021744754	0.001839339	-1.686994693	0.666150661
cg44255715_TC21	-0.696275945	-4.055435702	-4.020831676	0.001842286	-1.687913188	0.666150661
cg45499346_TC21	-0.484140606	-0.758590711	-4.020673236	0.001842798	-1.688072583	0.666150661
cg36602031_TC21	-0.663812161	-0.299513259	-4.01892741	0.001848449	-1.689829215	0.666150661
cg37014447_BC21	-0.473845936	-0.692550532	-4.018331155	0.001850383	-1.690429281	0.666150661
cg47088022_TC11	0.605920249	2.897558193	4.018187206	0.00185085	-1.690574159	0.666150661
cg33527739_TC21	-0.74925477	-2.321501665	-4.017770996	0.001852202	-1.690993075	0.666150661
cg38513660_BC21	-0.475291985	-2.345738166	-4.017729557	0.001852336	-1.691034786	0.666150661
cg43347721_BC21	-0.607145678	-1.587523681	-4.017053237	0.001854535	-1.691715572	0.666150661
cg35863094_BC21	-0.541606069	-0.197386191	-4.017010893	0.001854673	-1.691758199	0.666150661
cg32868168_BC21	-0.446505153	-1.9529867	-4.016151404	0.001857471	-1.692623485	0.666150661
cg42758973_TC11	0.588158138	3.456955477	4.015435371	0.001859805	-1.693344445	0.666150661
cg31958010_BC21	-0.541811087	-1.261547467	-4.013964161	0.001864611	-1.694826056	0.666150661
cg42884853_TC21	-0.547387901	-1.249509537	-4.013769076	0.00186525	-1.695022547	0.666150661
cg42582409_BC21	-1.153630466	2.577813612	-4.013689891	0.001865509	-1.695102306	0.666150661
cg40150047_TC21	-0.539313821	-0.94648181	-4.012959487	0.001867901	-1.695838047	0.666150661
cg40987248_BC11	0.531467741	2.189277134	4.012387779	0.001869775	-1.696413995	0.666150661
cg38686770_BC21	-0.663082061	-3.790169505	-4.011458837	0.001872825	-1.697349949	0.666150661
cg36100129_BC21	-0.675026282	-1.606979005	-4.011347166	0.001873192	-1.697462473	0.666150661
cg44347208_BC21	-0.483582336	-0.728026265	-4.011055883	0.00187415	-1.697755991	0.666150661
cg34612791_TC21	-0.504396569	-1.278318016	-4.010696537	0.001875332	-1.698118114	0.666150661
cg33965749_BC11	-0.934422718	-4.173959262	-4.010689316	0.001875356	-1.69812539	0.666150661
cg46438780_TC11	0.343509234	0.893333357	4.010247568	0.00187681	-1.698570584	0.666150661
cg43071904_TC21	-0.975581156	-2.470848008	-4.00900733	0.001880899	-1.699820673	0.666150661
cg35726471_TC21	-0.710326557	-0.180062145	-4.009002458	0.001880915	-1.699825584	0.666150661
cg28891056_BC21	-0.503301271	-1.534511652	-4.008305195	0.001883218	-1.700528502	0.666150661
cg33911012_TC21	-0.545342698	-1.485300458	-4.007229422	0.001886777	-1.701613165	0.666150661
cg39796357_TC11	0.77087897	2.292573756	4.006691091	0.001888561	-1.702156019	0.666150661
cg31320620_TC11	-0.605703152	-1.18297327	-4.003653353	0.001898658	-1.705220217	0.666150661
ch345891802_BC21	0.736139076	1.437611383	4.002772126	0.001901597	-1.706109417	0.666150661
cg37606411_TC21	-0.632959119	-2.488757813	-4.002757789	0.001901645	-1.706123885	0.666150661
cg34741936_BC21	-0.564939653	-3.058538837	-3.999213896	0.001913514	-1.709701198	0.666150661
cg40806215_TC21	0.533090811	2.725063641	3.997662075	0.001918736	-1.711268332	0.666150661
cg43871671_BC11	0.498459542	0.993583304	3.996246161	0.001923513	-1.712698579	0.666150661
cg45286052_TC21	-0.654935488	-2.624600567	-3.996230462	0.001923566	-1.712714439	0.666150661
cg47421217_TC11	-0.491258	3.016341815	-3.995390869	0.001926405	-1.713562696	0.666150661
cg30216938_TC11	0.917569604	5.470851515	3.99201824	0.001937851	-1.716971347	0.666150661
cg44852943_BC21	-0.510061661	2.237414117	-3.991093947	0.001941	-1.717905854	0.666150661
cg44523654_TC21	-0.502682909	-1.495418202	-3.98980426	0.001945403	-1.719210035	0.666150661
cg40675834_BC21	-0.464658928	-1.428528904	-3.989749913	0.001945589	-1.719265	0.666150661
cg29899157_BC21	-0.389246415	-0.981725154	-3.989599075	0.001946105	-1.719417553	0.666150661
cg42025971_BC11	0.563180801	1.760538985	3.989543469	0.001946295	-1.719473792	0.666150661
cg38411916_BC11	0.491715165	3.328406846	3.988359405	0.001950348	-1.720671469	0.666150661
cg47416490_BC21	0.480172515	0.493042633	3.988292283	0.001950578	-1.720739369	0.666150661
cg30204912_BC21	-0.492578845	-1.08476182	-3.987302041	0.001953976	-1.721741192	0.666150661
cg46145696_TC21	-0.520443323	-2.884886001	-3.987122058	0.001954594	-1.721923297	0.666150661
cg30254849_TC21	0.491561073	2.837089506	3.987050968	0.001954838	-1.721995228	0.666150661
cg42241559_BC11	0.465849436	1.650226561	3.986279305	0.001957491	-1.722776064	0.666150661
cg36109575_TC21	-0.42323386	-1.350097939	-3.986034122	0.001958334	-1.723024184	0.666150661
cg39811701_BC21	-0.531079246	-1.646430923	-3.983858513	0.001965837	-1.725226297	0.666150661
cg33797812_BC11	0.478900379	2.623264054	3.983837634	0.001965909	-1.725247434	0.666150661
cg31172451_BC11	0.682614585	3.705993379	3.981543122	0.001973854	-1.727570785	0.666150661
cg39923600_BC11	0.472972883	2.115233039	3.981143448	0.001975241	-1.727975575	0.666150661
cg40497627_BC21	-0.513690686	-3.192848056	-3.980028943	0.001979115	-1.729104489	0.666150661
cg36452524_BC21	0.606889051	2.392935826	3.98002872	0.001979116	-1.729104715	0.666150661
cg38778210_BC21	-0.49471061	-1.363820199	-3.979390837	0.001981336	-1.729750941	0.666150661
cg43765648_TC11	0.669686081	2.47895539	3.978321943	0.001985064	-1.730833971	0.666150661
cg46352326_TC21	-0.649032097	-1.127633935	-3.978168404	0.001985599	-1.730989557	0.666150661
cg38276199_BC21	-0.56438312	-1.421675808	-3.977656712	0.001987387	-1.731508099	0.666150661
cg41321532_TC11	0.695346499	1.989343035	3.977539373	0.001987797	-1.731627015	0.666150661
cg34061995_TC21	-0.522769719	-0.995362444	-3.976171815	0.001992583	-1.733013127	0.666150661
cg40065948_TC21	-0.615261759	-1.751555033	-3.976115435	0.00199278	-1.733070278	0.666150661
cg45495241_BC11	0.824066602	2.440198756	3.975075253	0.001996429	-1.734124796	0.666150661
cg46752111_TC11	0.673595904	2.767478491	3.973439641	0.00200218	-1.735783325	0.666150661
cg28156679_BC11	-0.514153623	-1.006578098	-3.973076515	0.002003459	-1.736151601	0.666150661
cg31600051_BC21	-0.596116473	-0.688869951	-3.972882934	0.002004141	-1.736347937	0.666150661
cg39811702_BC21	-0.511363463	-1.372322419	-3.971755628	0.002008119	-1.737491411	0.666150661
cg36683728_BC21	-0.746613801	-0.689592766	-3.970893379	0.002011167	-1.738366174	0.666150661
cg30443716_BC21	-0.542190862	-2.240137263	-3.970660288	0.002011992	-1.738602669	0.666150661
cg40895848_TC21	-0.571336453	-1.68740582	-3.967522595	0.002023129	-1.741787092	0.666150661
cg46882725_BC21	-0.876681427	-2.266992631	-3.967494161	0.00202323	-1.741815958	0.666150661
cg33040436_BC21	-0.352419418	-1.094514453	-3.96691666	0.002025287	-1.742402245	0.666150661
cg39435775_TC21	-0.445154124	-0.862363548	-3.966640684	0.002026271	-1.74268244	0.666150661
cg39333757_TC21	-0.51256613	-0.988949849	-3.966458326	0.002026921	-1.742867594	0.666150661
cg33035176_BC11	0.603388227	3.742911937	3.965506296	0.002030319	-1.743834307	0.666150661
cg46109700_BC21	-0.577195268	-1.184828757	-3.965447344	0.00203053	-1.743894174	0.666150661
cg32835054_BC11	0.777790737	3.01828606	3.965389046	0.002030738	-1.743953376	0.666150661
cg31334198_TO11	-3.60374531	-8.08728641	-3.964849196	0.002032668	-1.744501633	0.666150661
cg29170489_TC21	-0.387277411	0.357285125	-3.964426321	0.002034181	-1.744931127	0.666150661
cg46813534_TC21	-0.445927276	-0.937317974	-3.963997538	0.002035717	-1.745366653	0.666150661
cg39119758_TC21	-0.439823265	-0.735292453	-3.963730241	0.002036675	-1.74563817	0.666150661
cg46368133_TC21	-0.464107679	-0.862129657	-3.96129055	0.002045438	-1.748116933	0.666150661
cg39761831_TC21	-0.416346514	-0.895544171	-3.961137966	0.002045988	-1.748271995	0.666150661
cg37780617_BC21	-0.676939897	-1.688557279	-3.960765221	0.002047331	-1.748650808	0.666150661
cg35490401_TC21	-0.624973929	-0.909689422	-3.960651975	0.002047739	-1.748765904	0.666150661
cg28982891_BC21	-0.439883857	2.82558937	-3.95969837	0.002051179	-1.74973516	0.666150661
cg39185791_TC21	-0.370826303	-1.49842263	-3.959617349	0.002051471	-1.749817518	0.666150661
cg28283129_TC21	-0.548221102	-1.584226532	-3.959381422	0.002052324	-1.750057344	0.666150661
cg32996893_TC21	-0.469584252	-2.187583189	-3.95901219	0.002053658	-1.750432699	0.666150661
cg35202886_TC21	-0.59893758	-0.862715072	-3.959004591	0.002053685	-1.750440424	0.666150661
cg31989608_TC11	0.435785602	1.245628448	3.957289844	0.002059894	-1.752183908	0.666150661
cg33026410_TC21	-0.509768522	-1.817435378	-3.955719048	0.002065599	-1.753781467	0.666150661
cg36517211_BC21	-0.503522313	-0.879515887	-3.954772226	0.002069045	-1.754744625	0.666150661
cg28873116_TC21	-0.49954856	-0.849655481	-3.952895021	0.002075896	-1.756654667	0.666150661
cg31941901_TC21	-0.402355035	-0.607318869	-3.951313968	0.002081684	-1.758263841	0.666150661
cg39190690_BC21	-0.572102655	-2.374823502	-3.950212228	0.002085728	-1.759385428	0.666150661
cg37689020_TC21	-0.455554889	-0.977393259	-3.950191665	0.002085803	-1.759406363	0.666150661
cg41075095_BC21	-0.321061765	2.489379657	-3.949407357	0.002088686	-1.760204929	0.666150661
cg31249268_TC21	-0.647287242	-0.300891846	-3.94929615	0.002089096	-1.760318166	0.666150661
cg44718000_TC11	1.220820136	-5.968786475	3.948589589	0.002091697	-1.761037674	0.666150661
cg37465897_BC21	-0.523536746	-1.817559342	-3.947190218	0.00209686	-1.762462937	0.666150661
cg37765525_TC21	-0.616526472	-1.586260439	-3.946549983	0.002099226	-1.763115129	0.666150661
cg45483085_BC21	-0.753910106	-2.093664303	-3.946223457	0.002100434	-1.763447779	0.666150661
cg42884708_BC21	0.483786561	1.677383027	3.945722151	0.00210229	-1.763958524	0.666150661
cg42720001_BC21	-0.645420336	-2.192640244	-3.945500017	0.002103113	-1.764184854	0.666150661
cg36811325_TC21	-0.523800519	-0.046161746	-3.943777515	0.002109505	-1.765940177	0.666150661
cg30234331_TC21	-0.554152609	-1.421207775	-3.941977238	0.002116208	-1.767775295	0.666150661
cg38978515_BC21	-0.585112952	-2.375611822	-3.941884876	0.002116552	-1.767869459	0.666150661
cg36845322_TC11	0.733211911	2.514184652	3.941519617	0.002117915	-1.76824186	0.666150661
cg37437065_BC11	9.642970336	-10.34585657	3.941208712	0.002119075	-1.768558862	0.666150661
cg33750549_TC21	-0.636529896	-0.952803015	-3.941060972	0.002119627	-1.768709505	0.666150661
cg41166340_BC11	0.684363161	2.264265279	3.941007543	0.002119827	-1.768763985	0.666150661
cg22758731_BC11	0.635457779	2.125541887	3.939761551	0.002124487	-1.770034616	0.666150661
cg29179595_BC21	-0.427777111	-1.10476786	-3.939723001	0.002124631	-1.770073933	0.666150661
cg42296794_BC21	-0.397016447	-1.04463987	-3.937603286	0.002132584	-1.772236185	0.666150661
cg46301675_TC21	-0.594611	-0.70447134	-3.936376946	0.002137199	-1.773487482	0.666150661
cg30749252_BC11	0.595678769	2.024676216	3.936289395	0.002137529	-1.773576825	0.666150661
cg43898839_TC21	-0.488207012	-0.8941139	-3.935975262	0.002138713	-1.773897396	0.666150661
cg40261694_TC21	-0.42433256	-3.751415067	-3.935828637	0.002139265	-1.774047032	0.666150661
cg41799705_BC21	-0.524157604	2.731181618	-3.935019122	0.002142321	-1.774873235	0.666150661
cg35569705_TC21	-0.598734063	-1.679427938	-3.934757158	0.00214331	-1.775140625	0.666150661
cg28988359_TC21	-0.564581557	-1.79163332	-3.934277457	0.002145123	-1.775630288	0.666150661
cg39140946_BC21	-0.37794236	-1.44090879	-3.932784164	0.002150779	-1.777154845	0.666150661
cg34344269_TC11	0.487509049	1.383014233	3.932285832	0.002152669	-1.777663694	0.666150661
cg42270273_TC21	-0.590198317	-2.221781807	-3.931188373	0.002156839	-1.778784462	0.666150661
cg31334211_TC21	-0.544291868	-3.577175156	-3.930571202	0.002159187	-1.779414831	0.666150661
cg33833604_BC21	-0.461461268	-3.689668505	-3.930537261	0.002159317	-1.7794495	0.666150661
cg37493116_TC21	-0.490890377	-0.881885366	-3.930257539	0.002160382	-1.779735227	0.666150661
cg47318430_TC21	-0.442903618	0.254339672	-3.929913593	0.002161693	-1.780086574	0.666150661
cg28289614_TC21	-0.537264185	-1.528607064	-3.928901151	0.002165556	-1.781120918	0.666150661
cg47005643_BC21	-0.423843784	-0.720166772	-3.928244895	0.002168064	-1.781791465	0.666150661
cg30948807_BC11	-4.420452074	2.233711482	-3.927598585	0.002170536	-1.782451918	0.666150661
cg31112617_TC21	-0.348874927	-0.902699526	-3.926271636	0.002175622	-1.783808128	0.666150661
cg44926830_BC21	0.748860679	2.148609624	3.925976266	0.002176756	-1.784110051	0.666150661
cg34627263_BC11	-0.687008113	-1.658767039	-3.923725631	0.002185415	-1.786411108	0.666150661
cg33502775_BC21	-0.804459578	-2.575706219	-3.923667677	0.002185639	-1.786470371	0.666150661
cg30040765_BC21	-0.568323851	-1.332047457	-3.923593534	0.002185925	-1.78654619	0.666150661
cg40114050_TC21	-0.638940478	-1.647111362	-3.922401061	0.002190528	-1.787765751	0.666150661
cg32041842_TC21	-0.526223777	-0.161435514	-3.92225656	0.002191087	-1.787913551	0.666150661
cg44770136_TC21	-0.556284594	0.495851911	-3.922195207	0.002191324	-1.787976306	0.666150661
cg38796758_TC21	0.613712403	-0.902267251	3.921523794	0.002193921	-1.788663099	0.666150661
cg36115424_TC21	-0.463458221	0.24641849	-3.920949885	0.002196144	-1.789250216	0.666150661
cg29311677_TC21	-0.566208638	-0.979618147	-3.920286734	0.002198715	-1.789928697	0.666150661
cg30121532_BC21	-0.534879438	-1.064934722	-3.918973388	0.002203816	-1.791272622	0.666150661
cg33759214_BC21	-0.795927845	-0.818247173	-3.918963689	0.002203854	-1.791282548	0.666150661
cg38739052_TC21	-0.534700743	-1.474244027	-3.91859146	0.002205302	-1.791663498	0.666150661
cg44784594_BC21	-0.519532807	-2.319836206	-3.917998688	0.00220761	-1.792270205	0.666150661
cg33324143_BC21	-0.439562211	-0.457619076	-3.917453935	0.002209734	-1.792827817	0.666150661
cg38215284_TC21	-1.02457393	-4.173095584	-3.916414136	0.002213792	-1.793892298	0.666150661
cg33991186_BC11	0.595087292	3.193973872	3.916128553	0.002214908	-1.794184692	0.666150661
cg45908143_TC11	-0.812449715	-3.471136869	-3.915313696	0.002218096	-1.795019059	0.666150661
cg44142286_TC21	-0.584590215	-1.319402213	-3.915099365	0.002218935	-1.79523854	0.666150661
cg36590229_TC21	-0.622006424	-3.66064267	-3.914864131	0.002219857	-1.795479435	0.666150661
cg28879160_BC21	-0.570148246	-1.820202932	-3.914787027	0.002220159	-1.795558397	0.666150661
cg40814320_TC21	-0.722171572	-0.632704258	-3.914094177	0.002222876	-1.796267985	0.666150661
cg45928791_BC11	0.612236426	3.370272333	3.913383077	0.002225668	-1.796996348	0.666150661
cg37614658_BC21	-0.482467868	-1.456143911	-3.913361676	0.002225752	-1.797018269	0.666150661
cg34697007_TC11	-0.67386063	-0.36654242	-3.913191108	0.002226422	-1.797192991	0.666150661
cg35623014_TC21	-0.730723306	-4.462909336	-3.913112166	0.002226732	-1.797273858	0.666150661
cg34737809_BC21	-0.960134489	-3.347287989	-3.912747394	0.002228167	-1.797647534	0.666150661
cg43186482_BC11	0.420182287	1.439454024	3.912441009	0.002229372	-1.797961416	0.666150661
cg31970021_BC21	-0.580101321	-2.440258819	-3.91172325	0.002232199	-1.7986968	0.666150661
cg43871011_TC11	0.565036123	2.700614122	3.911645747	0.002232504	-1.79877621	0.666150661
cg43779640_BC11	0.625050514	2.315492407	3.911525901	0.002232976	-1.798899009	0.666150661
cg42059671_BC21	-0.385280792	-0.847886515	-3.911222278	0.002234174	-1.799210124	0.666150661
cg33260619_TC21	-0.463951218	-0.260512937	-3.910687029	0.002236286	-1.799758617	0.666150661
cg33418707_TC21	-0.38917365	-1.783793575	-3.91057409	0.002236732	-1.799874357	0.666150661
cg42076536_BC21	0.562520918	0.750996563	3.909922427	0.002239307	-1.800542223	0.666150661
cg46488302_TC21	-1.080499411	-4.156478158	-3.909133681	0.002242427	-1.801350675	0.666150661
cg32222893_TC21	-0.81195809	-0.985685879	-3.908933881	0.002243219	-1.801555483	0.666150661
cg35884122_BC21	-0.513641428	-0.648752509	-3.908615124	0.002244482	-1.801882245	0.666150661
cg36944825_TC11	0.402446344	0.695421784	3.908133839	0.00224639	-1.802375648	0.666150661
cg34129044_BC21	-0.343068685	-1.947796772	-3.907599461	0.002248511	-1.802923526	0.666150661
cg42251747_TC11	-0.511387349	-0.91407239	-3.907196255	0.002250112	-1.80333695	0.666150661
cg40933064_TC11	0.38897895	1.637017702	3.906770846	0.002251803	-1.803773169	0.666150661
cg43154571_BC21	-0.475215016	-2.075746978	-3.906459036	0.002253043	-1.804092922	0.666150661
cg30640632_TC21	-0.400834906	-0.655363446	-3.905674922	0.002256165	-1.804897083	0.666150661
cg28658607_BC21	-0.57866842	-2.359883264	-3.905573517	0.002256569	-1.805001087	0.666150661
cg36071255_TC21	-0.484823369	-0.331622826	-3.90423251	0.00226192	-1.806376641	0.666150661
cg36000244_BC21	-0.658186688	-0.137687383	-3.903484506	0.00226491	-1.807144045	0.666150661
cg47268936_BC21	-0.501997124	-1.245629061	-3.903203831	0.002266033	-1.807432024	0.666150661
cg44259841_BC21	-0.613754579	-1.169860796	-3.902939082	0.002267093	-1.807703676	0.666150661
cg38008206_BC21	-0.674299369	-0.609991807	-3.902718584	0.002267976	-1.80792993	0.666150661
cg35377080_TC21	-0.411890103	1.041931991	-3.900054114	0.002278676	-1.810664613	0.666150661
cg28919550_TC21	0.494492662	1.436679826	3.900034028	0.002278757	-1.810685232	0.666150661
cg40007467_BC21	-0.616202303	-0.94362151	-3.898830114	0.002283609	-1.811921266	0.666150661
cg28261328_BC21	-0.857946309	-0.746516512	-3.898432906	0.002285212	-1.812329124	0.666150661
cg36358798_TC21	-0.468899888	-1.102937783	-3.897884357	0.002287428	-1.812892425	0.666150661
cg39995550_TC11	-1.53905663	-4.859893049	-3.897139533	0.00229044	-1.813657361	0.666150661
cg46927901_BC21	-0.480920929	-0.564857992	-3.896483137	0.002293098	-1.814331557	0.666150661
cg38179963_BC21	-0.689059846	-2.300027436	-3.895739781	0.002296112	-1.815095159	0.666150661
cg30997259_TC21	-0.463497653	-2.055094576	-3.894975671	0.002299215	-1.815880176	0.666150661
cg46316040_TC21	-0.620545744	-1.739674892	-3.894068358	0.002302904	-1.816812442	0.666150661
cg29147881_TC21	-0.627165189	-0.95258538	-3.893238019	0.002306286	-1.817665737	0.666150661
cg36710281_BC21	0.632167291	1.616949831	3.89297446	0.00230736	-1.817936608	0.666150661
cg33998287_TC21	-0.542582698	-0.782798301	-3.890828811	0.002316127	-1.820142207	0.666150661
cg46865437_TC11	0.542367499	2.146425672	3.890467204	0.002317608	-1.820513992	0.666150661
cg43310822_TC11	0.750783725	-2.122765777	3.887419948	0.002330126	-1.823647897	0.666150661
cg46489187_TC11	0.470177332	2.253917694	3.887343187	0.002330443	-1.823726861	0.666150661
cg46860444_TC21	-0.569391012	-0.464670348	-3.887238459	0.002330874	-1.823834596	0.666150661
cg45791654_TC21	-0.751728703	-1.397729057	-3.886516946	0.002333849	-1.824576874	0.666150661
cg34727602_BC21	0.558906201	2.959319431	3.88589565	0.002336414	-1.825216121	0.666150661
cg37538294_BC21	-0.622048565	-1.19642695	-3.885340098	0.002338711	-1.825787779	0.666150661
cg34063226_TC21	-0.477164365	-0.609254393	-3.88504987	0.002339911	-1.826086441	0.666150661
cg38988557_TC11	0.480677812	1.902873539	3.884959454	0.002340285	-1.826179487	0.666150661
cg32012115_TC11	7.618514969	-12.39812424	3.884754544	0.002341133	-1.826390364	0.666150661
cg41245659_BC21	-0.617346457	-0.616782143	-3.884222083	0.002343338	-1.826938361	0.666150661
cg35417071_BC21	-0.62948758	-1.893884096	-3.884140842	0.002343675	-1.827021977	0.666150661
cg47195460_BC21	-0.385250967	2.508649928	-3.883627958	0.002345802	-1.827549879	0.666150661
cg38419494_TC21	-0.413546577	-2.24761123	-3.883599656	0.002345919	-1.82757901	0.666150661
cg40613296_BC21	-0.538850792	-3.111373695	-3.883280527	0.002347243	-1.827907507	0.666150661
cg45459847_BC11	0.554223531	-0.626275155	3.882021287	0.002352476	-1.829203877	0.666150661
cg39333359_BC21	-0.632940641	-1.51576319	-3.880829927	0.002357438	-1.830430609	0.666150661
cg46496300_TC21	-0.793992954	-3.58926111	-3.880656652	0.00235816	-1.830609049	0.666150661
cg39267163_TC11	-0.62280325	-0.249880392	-3.879925159	0.002361213	-1.831362398	0.666150661
cg31320825_BC21	-0.515249656	-1.506148337	-3.879591505	0.002362607	-1.831706051	0.666150661
cg28229262_BC21	-0.574647217	-1.479051917	-3.87852691	0.00236706	-1.832802674	0.666150661
cg38666750_BC11	-1.634916486	-6.620432356	-3.87812545	0.002368742	-1.833216261	0.666150661
cg35707263_TC21	-0.453896092	-1.259428559	-3.877675533	0.002370628	-1.833679801	0.666150661
cg35563654_TC21	-0.555631117	-0.889137616	-3.877229354	0.002372499	-1.834139523	0.666150661
cg39772648_BC21	-0.378052752	0.521721446	-3.877138149	0.002372882	-1.8342335	0.666150661
cg33892509_TC21	-0.428890031	-1.186645797	-3.876718909	0.002374643	-1.834665502	0.666150661
cg40523063_TC11	0.579389453	0.213470335	3.876682358	0.002374796	-1.834703166	0.666150661
cg31062839_TC21	-0.523535473	-1.27622859	-3.875474588	0.002379876	-1.835947872	0.666150661
cg38048033_BC21	-0.533284617	-1.408196015	-3.872609593	0.00239197	-1.838901455	0.666150661
cg40333950_TC11	0.68216885	3.53222245	3.872605902	0.002391986	-1.83890526	0.666150661
cg46635468_BC21	-0.564607068	-1.408765809	-3.870693155	0.002400095	-1.840877912	0.666150661
cg37789891_TC11	0.439058112	0.785825406	3.870691359	0.002400103	-1.840879764	0.666150661
cg41341602_BC21	-0.625200411	-1.547939419	-3.870308674	0.002401729	-1.841274508	0.666150661
cg39244151_BC21	-0.784962738	-3.366363096	-3.870019155	0.00240296	-1.841573166	0.666150661
cg44800175_BC21	-0.565498711	-1.543105748	-3.869826502	0.002403779	-1.841771907	0.666150661
cg43964522_TC21	-0.678441848	-1.852288468	-3.869605121	0.002404721	-1.842000293	0.666150661
cg46147971_BC21	-0.433412472	-1.237331335	-3.869295019	0.002406041	-1.842320221	0.666150661
cg29216728_BC21	-0.591718452	-1.013246921	-3.869277844	0.002406114	-1.842337941	0.666150661
cg46086898_TC21	-0.342551917	-1.330580256	-3.868451219	0.002409637	-1.843190837	0.666150661
cg31113481_BC11	0.530732195	1.278142515	3.868244784	0.002410518	-1.84340385	0.666150661
cg40576660_BC21	-0.520890602	-1.047268607	-3.867992222	0.002411595	-1.84366447	0.666150661
cg31389893_TC21	1.468526136	-4.162950562	3.867572316	0.002413388	-1.844097797	0.666150661
cg31087814_TC11	0.753205654	2.234660544	3.866718133	0.00241704	-1.844979372	0.666150661
cg41496387_TC21	1.198589952	-3.142626443	3.864448437	0.00242677	-1.847322439	0.666150661
cg41800091_TC11	-0.691399804	-4.558209832	-3.862616694	0.002434653	-1.84921402	0.666150661
cg45362948_TC21	-0.44143224	-1.160037586	-3.861897785	0.002437754	-1.849956566	0.666150661
cg29675589_TC21	-1.064209356	-4.951022707	-3.861763961	0.002438331	-1.850094799	0.666150661
cg28685979_BC21	-0.414456257	-1.015249185	-3.861505059	0.002439449	-1.85036224	0.666150661
cg28776252_BC21	-0.518090182	-1.436199424	-3.860876159	0.002442167	-1.851011929	0.666150661
cg37455347_BC21	-0.384935573	-2.65217352	-3.859008997	0.002450255	-1.852941198	0.666150661
cg43447696_BC21	-0.495492096	-1.081447934	-3.85810817	0.002454167	-1.853872195	0.666150661
cg44182681_BC11	-0.54402939	-2.32530843	-3.858081393	0.002454283	-1.853899871	0.666150661
cg41354317_TC21	-0.519470716	-1.025736847	-3.857672945	0.002456059	-1.854322044	0.666150661
cg45789932_TC11	0.607484699	1.001254856	3.857370412	0.002457376	-1.854634762	0.666150661
cg39688075_TC21	-0.511227677	0.434985208	-3.855806697	0.002464191	-1.856251358	0.666150661
cg42925464_TC21	-1.342362329	-4.962952663	-3.85394342	0.002472337	-1.858178177	0.666150661
cg45935929_BC21	-0.381113098	3.027168514	-3.853596466	0.002473857	-1.858537026	0.666150661
cg44021392_TC21	-0.463554072	-1.176179733	-3.853253424	0.00247536	-1.858891848	0.666150661
cg38063547_TC21	-0.563838665	-2.190133863	-3.852012215	0.002480809	-1.860175845	0.666150661
cg44117515_BC21	-0.433075162	-0.91930109	-3.851186893	0.002484439	-1.861029759	0.666150661
cg40687140_BC21	-0.45129371	-1.205529665	-3.849972134	0.002489792	-1.862286806	0.666150661
cg28724627_TC21	-0.377065115	1.097275104	-3.849719353	0.002490907	-1.862548418	0.666150661
cg36152297_BC21	-0.753890205	-1.458472487	-3.8478808	0.002499035	-1.864451516	0.666150661
cg36919476_BC21	-0.914821553	-1.627842667	-3.847427814	0.002501041	-1.864920489	0.666150661
cg40616748_TC21	-0.678822413	-0.672648318	-3.847270945	0.002501737	-1.865082903	0.666150661
cg36787596_BC11	-10.0283082	-9.520242587	-3.847126161	0.002502379	-1.865232809	0.666150661
cg42656513_TC11	-0.761594415	-0.174389559	-3.847014005	0.002502876	-1.865348933	0.666150661
cg45510718_TC11	-0.613510929	-1.443186431	-3.846784915	0.002503892	-1.865586138	0.666150661
cg32255102_TC21	-1.003048143	-1.390411663	-3.846705773	0.002504244	-1.865668085	0.666150661
cg47056403_TC21	-0.621680919	-1.50280895	-3.846373565	0.002505718	-1.86601208	0.666150661
cg40608262_BC21	-0.73851645	-0.557403208	-3.846283596	0.002506118	-1.866105245	0.666150661
cg41197612_TC21	-0.4305142	-1.409031093	-3.845847252	0.002508056	-1.866557103	0.666150661
rs248191939_BC21	3.490766703	-0.893308438	3.845740669	0.00250853	-1.866667481	0.666150661
cg34011825_BC21	-0.553386076	-1.504507228	-3.84495895	0.002512008	-1.867477088	0.666150661
cg38546349_BC21	-0.503553763	-0.700104663	-3.844954134	0.002512029	-1.867482076	0.666150661
cg46645547_BC21	-0.398461388	-1.679306039	-3.844714748	0.002513095	-1.867730023	0.666150661
cg46924434_TC21	-0.608289556	-1.567900574	-3.844478775	0.002514147	-1.867974444	0.666150661
cg33799227_TC21	-0.542085504	-0.758823142	-3.844275186	0.002515054	-1.868185329	0.666150661
cg38154702_TC21	0.717853833	-3.875306161	3.843557621	0.002518254	-1.868928663	0.666150661
cg44161330_TC11	0.399636229	0.671064521	3.842561651	0.002522704	-1.869960542	0.666150661
cg33860750_TC21	-0.350561427	-0.608614929	-3.842360894	0.002523602	-1.870168557	0.666150661
cg29500596_TC11	-0.525602414	-0.003903692	-3.842323228	0.00252377	-1.870207584	0.666150661
cg44987350_TC21	-0.601034276	-1.340865584	-3.841753555	0.00252632	-1.870797893	0.666150661
cg45929862_TC11	0.664600438	2.357985632	3.840746215	0.002530835	-1.871841851	0.666150661
cg28764358_TC21	-0.602490509	-3.65459642	-3.840743599	0.002530847	-1.871844563	0.666150661
cg40251245_TC21	-0.345045159	-0.654668088	-3.840547456	0.002531727	-1.872047855	0.666150661
cg39452706_TC11	-1.038946546	-5.288030505	-3.840484403	0.00253201	-1.872113207	0.666150661
cg45145836_TC11	0.514246298	0.476945068	3.840458734	0.002532125	-1.872139814	0.666150661
cg46228759_BC21	-0.371904806	-0.428281118	-3.839705709	0.002535508	-1.872920357	0.666150661
cg43025071_TC11	0.474006804	2.35520559	3.839636992	0.002535816	-1.87299159	0.666150661
cg46763657_TC21	0.455915844	-2.947464219	3.838333241	0.002541684	-1.874343221	0.666150661
cg33816677_TC21	-0.924681925	-1.564926099	-3.838187098	0.002542343	-1.874494749	0.666150661
cg30292081_BC21	-0.459409006	-1.140275697	-3.838068042	0.00254288	-1.874618193	0.666150661
cg46685576_TC11	0.381101255	2.142560114	3.83778002	0.002544179	-1.874916843	0.666150661
cg29151724_TC21	-0.893624747	-1.961203233	-3.837248299	0.002546578	-1.87546822	0.666150661
cg38959367_TC11	-0.991047077	-6.215907644	-3.836969492	0.002547837	-1.875757353	0.666150661
cg28213306_TC21	-0.840841424	-2.205648335	-3.834790164	0.002557702	-1.87801783	0.666150661
cg36096168_BC21	-0.801317992	-1.328835106	-3.834530074	0.002558882	-1.878287657	0.666150661
cg33569157_BC21	-0.565914303	-2.040430602	-3.834215016	0.002560312	-1.878614525	0.666150661
cg30254262_BC21	-0.435558389	-1.087456286	-3.834164457	0.002560542	-1.87866698	0.666150661
cg29800583_BC11	0.520050251	1.727315652	3.834023322	0.002561182	-1.878813412	0.666150661
cg34720446_BC11	0.596343399	2.618175945	3.833138148	0.002565206	-1.879731881	0.666150661
cg33202259_BC11	0.642595164	4.851890944	3.8331109	0.00256533	-1.879760156	0.666150661
cg36426137_BC21	-0.572257969	-0.70217672	-3.832572109	0.002567782	-1.880319279	0.666150661
cg30521039_TC21	-0.456359339	-0.811068658	-3.832163015	0.002569646	-1.880743842	0.666150661
cg28528656_BC21	0.545840183	-3.086866701	3.831811114	0.00257125	-1.881109071	0.666150661
cg28985714_TC21	-0.548050424	-0.851508965	-3.831371623	0.002573255	-1.881565237	0.666150661
cg42919277_TC21	-0.341267594	-0.943549239	-3.830936129	0.002575244	-1.882017286	0.666150661
cg33746231_TC21	-0.578490552	-1.176107915	-3.830893834	0.002575437	-1.882061191	0.666150661
cg30293870_TC21	-0.697521993	-0.40243074	-3.830557896	0.002576972	-1.882409922	0.666150661
cg43306820_TC21	-0.802269445	-0.626655269	-3.830501898	0.002577228	-1.882468054	0.666150661
cg34488706_BC21	-0.659798646	-1.497250748	-3.830446723	0.00257748	-1.882525333	0.666150661
cg46776752_TC21	-0.495157272	-3.209958947	-3.830239643	0.002578427	-1.882740312	0.666150661
cg36516366_TC21	-0.474442803	-0.457389739	-3.829986212	0.002579586	-1.88300342	0.666150661
cg38436679_TC21	0.606641521	-4.56489288	3.829519689	0.002581722	-1.883487784	0.666150661
cg38207531_TC11	0.646456308	1.673006495	3.828865059	0.002584722	-1.88416751	0.666150661
cg41178401_BC11	0.546924204	-0.11364046	3.828229843	0.002587636	-1.884827143	0.666150661
cg34211952_BC11	0.48653814	1.109060295	3.827542563	0.002590792	-1.885540918	0.666150661
cg45117649_TC21	-0.579224724	-0.986891021	-3.826360474	0.002596231	-1.886768757	0.666150661
cg34987413_BC21	-0.528157516	-1.494244912	-3.826141699	0.002597239	-1.886996024	0.666150661
cg30195347_TC21	-0.458202501	-1.691018664	-3.825046904	0.002602289	-1.888133435	0.666150661
cg44335500_TC21	-0.681574002	-1.700213965	-3.824581154	0.00260444	-1.888617374	0.666150661
cg37228644_TC21	-0.691131574	-1.478676453	-3.824353162	0.002605494	-1.888854282	0.666150661
cg33204771_BC21	-0.520052029	-1.68877304	-3.823498621	0.002609448	-1.889742321	0.666150661
cg31231341_TC11	11.11450548	-8.665857456	3.822937227	0.002612048	-1.890325786	0.666150661
cg44020967_BC21	-0.411489503	0.297858858	-3.822692255	0.002613184	-1.890580404	0.666150661
cg44916008_BC21	-0.406782391	1.835473935	-3.822599472	0.002613614	-1.890676844	0.666150661
cg37316625_BC21	-0.555175096	-2.081165648	-3.822139175	0.00261575	-1.891155302	0.666150661
cg45092338_BC21	-0.370712481	-1.615924214	-3.820793524	0.002622004	-1.892554243	0.666150661
cg43071588_TC21	-0.570704183	-0.653008304	-3.820339275	0.002624118	-1.893026548	0.666150661
cg34752381_TC11	-0.804861331	-5.292939184	-3.819917437	0.002626084	-1.893465184	0.666150661
cg28751078_BC21	-0.579621796	-1.509613398	-3.819335328	0.002628798	-1.894070521	0.666150661
cg29054569_TC21	-0.542081128	-0.644697436	-3.819115496	0.002629824	-1.894299139	0.666150661
cg43273202_BC21	0.397090745	0.926651376	3.818312812	0.002633573	-1.895133973	0.666150661
cg46658094_BC21	-0.597853616	-1.247272728	-3.817996557	0.002635052	-1.895462924	0.666150661
cg47215267_BC21	-0.59519036	-2.253666941	-3.817901462	0.002635497	-1.895561839	0.666150661
cg45231010_TC21	0.341061341	2.622025054	3.817816795	0.002635893	-1.895649909	0.666150661
cg42238409_BC11	0.62660022	4.42436702	3.81764098	0.002636715	-1.895832794	0.666150661
cg36958109_BC21	-0.558836293	-3.315240112	-3.81736686	0.002637999	-1.896117947	0.666150661
ch901633666_BC21	0.438859022	4.176333204	3.816668959	0.002641269	-1.896843994	0.666150661
cg35414684_TC11	0.721107481	2.412891557	3.816250006	0.002643234	-1.897279882	0.666150661
cg29485422_BC21	-0.479318608	-1.357920943	-3.815549135	0.002646524	-1.898009146	0.666150661
cg31130466_BC21	-0.706433721	-1.263416594	-3.815202865	0.002648152	-1.898369475	0.666150661
cg40339763_TC21	-0.458790865	-1.774063278	-3.815043329	0.002648902	-1.898535495	0.666150661
cg36839912_BC21	-0.789345137	-1.529215329	-3.814729898	0.002650376	-1.898861675	0.666150661
cg42865950_TC21	0.378512043	1.25573504	3.814570267	0.002651127	-1.899027805	0.666150661
cg28903556_BC21	-0.532621226	-0.595439167	-3.814486297	0.002651522	-1.899115196	0.666150661
cg31653298_TC21	-0.440903271	-0.08522821	-3.814034009	0.002653652	-1.899585929	0.666150661
cg38982796_TC21	-0.76250748	-1.019548196	-3.813169337	0.002657729	-1.900485955	0.666150661
cg31168517_TC21	-0.451306252	-0.570436216	-3.813138797	0.002657873	-1.900517746	0.666150661
cg30060776_BC21	0.597377467	-1.650066367	3.8124052	0.002661337	-1.901281437	0.666150661
cg39412320_BC11	0.573528699	2.283797502	3.812300314	0.002661833	-1.901390633	0.666150661
cg40371753_TC21	-0.645676687	-1.427502229	-3.811878922	0.002663825	-1.90182936	0.666150661
cg34772820_BC21	-0.510879925	-1.492539131	-3.811761078	0.002664383	-1.901952056	0.666150661
cg42404216_TC21	-0.477888108	-1.281612807	-3.811657497	0.002664873	-1.902059904	0.666150661
cg41546859_TC21	-0.402677839	-0.263009983	-3.811644839	0.002664933	-1.902073084	0.666150661
cg37770927_BC21	-0.41625928	0.343357718	-3.811459621	0.002665809	-1.902265938	0.666150661
cg34488637_TC21	-0.611556636	-1.258687327	-3.810725569	0.002669286	-1.903030304	0.666150661
cg41545812_BC21	-0.436272912	-3.584651905	-3.810632551	0.002669727	-1.903127169	0.666150661
cg33909648_BC21	-0.62851547	-1.059528666	-3.81038827	0.002670885	-1.903381562	0.666150661
cg36153103_BC21	-0.464931612	-1.217541013	-3.809866588	0.002673361	-1.90392487	0.666150661
cg38107901_BC11	0.605254133	2.894473172	3.809775113	0.002673795	-1.904020142	0.666150661
cg46886091_TC21	0.823606499	-3.961608232	3.809159043	0.002676722	-1.904661817	0.666150661
cg40791729_TC21	-0.739569495	-2.579285841	-3.808966285	0.002677638	-1.9048626	0.666150661
cg44060293_TC11	0.44525684	2.640204261	3.808877554	0.00267806	-1.904955026	0.666150661
cg29945223_TC11	0.600645223	-1.047223227	3.808857647	0.002678155	-1.904975763	0.666150661
cg38280010_TC11	0.761618185	2.813286893	3.808530628	0.00267971	-1.905316415	0.666150661
cg47255071_BC21	-0.447706505	-1.694189117	-3.807228868	0.002685913	-1.906672616	0.666150661
cg44891867_BC11	0.514983917	0.904190082	3.807050231	0.002686765	-1.906858746	0.666150661
cg37019420_BC21	-0.323999639	-0.649650049	-3.806973148	0.002687133	-1.906939063	0.666150661
cg28197291_BC21	-0.436934714	1.144835002	-3.806424868	0.002689751	-1.907510379	0.666150661
cg45947355_TC21	-0.558338421	-2.135886145	-3.806145296	0.002691087	-1.907801716	0.666150661
cg28716255_TC21	0.47167763	1.426054883	3.806000241	0.00269178	-1.90795288	0.666150661
cg39184601_BC21	-0.522928607	-1.209986467	-3.805923739	0.002692146	-1.908032606	0.666150661
cg42516632_BC11	0.460971774	2.28563626	3.805881383	0.002692348	-1.908076747	0.666150661
cg31692867_BC11	-0.733164858	-2.051005064	-3.804159395	0.002700596	-1.909871553	0.666150661
ch591925906_BC21	-12.68261177	-6.56760254	-3.804085928	0.002700948	-1.909948138	0.666150661
cg39730120_BC11	0.606571245	2.668431376	3.803423929	0.002704126	-1.910638267	0.666150661
cg35248070_BC21	-0.511140745	-1.603246675	-3.803239306	0.002705013	-1.910830748	0.666150661
cg47290724_BC21	0.46481136	3.357548144	3.802783028	0.002707207	-1.91130647	0.666150661
cg33658214_BC11	0.525108606	-0.232709814	3.802698857	0.002707611	-1.911394232	0.666150661
cg35876707_BC11	0.444701272	0.349176666	3.802308711	0.002709489	-1.911801035	0.666150661
cg44331220_TC11	0.681499559	3.616709531	3.801862221	0.002711639	-1.91226662	0.666150661
cg34970506_BC11	1.207468066	4.119108721	3.801679644	0.002712518	-1.912457014	0.666150661
cg40611166_TC21	0.690926696	0.262324017	3.801429503	0.002713724	-1.912717874	0.666150661
cg39130808_TC21	-0.520705661	1.085082116	-3.800638101	0.002717542	-1.913543256	0.666150661
cg38638279_TC21	-0.637944733	-1.651477838	-3.800177425	0.002719767	-1.914023758	0.666150661
cg29988569_TC21	-0.46808229	-0.880799144	-3.799579681	0.002722657	-1.91464728	0.666150661
cg37589232_TC21	-0.408902196	-0.777443918	-3.799511418	0.002722988	-1.91471849	0.666150661
cg38220341_BC21	-0.433421683	-0.574450592	-3.799401231	0.002723521	-1.914833436	0.666150661
cg38688527_TC21	-0.370778798	-0.871086781	-3.799121284	0.002724876	-1.915125484	0.666150661
cg32082622_TC21	-0.731966935	-2.013183251	-3.798806891	0.002726398	-1.915453481	0.666150661
cg32685543_TC21	-0.463431839	-0.275730454	-3.798669381	0.002727065	-1.915596947	0.666150661
cg37979930_BC21	-0.59044046	-2.137299402	-3.798666873	0.002727077	-1.915599563	0.666150661
cg28289619_BC21	-0.490264209	-0.88018189	-3.798005715	0.002730282	-1.9162894	0.666150661
cg42521038_BC11	0.529458772	2.976513872	3.798001332	0.002730304	-1.916293973	0.666150661
cg40082236_TC21	-0.585379533	-1.236369227	-3.797953336	0.002730537	-1.916344053	0.666150661
cg42951035_TC21	-0.496827094	3.176928591	-3.797742298	0.002731561	-1.916564262	0.666150661
cg42439152_TC21	-0.705523714	-3.00852805	-3.797670013	0.002731912	-1.916639689	0.666150661
cg28261534_BC21	-0.40325724	-2.453667054	-3.797427436	0.002733089	-1.916892819	0.666150661
cg30946447_BC21	-0.424210135	0.429577248	-3.796931062	0.002735501	-1.917410816	0.666150661
cg35522972_TC21	-0.427387338	-0.853505077	-3.796745482	0.002736403	-1.917604491	0.666150661
cg34177255_BC11	0.707223011	3.131137796	3.796606379	0.00273708	-1.917749665	0.666150661
cg30543511_BC21	-0.580441703	-1.300606717	-3.796261574	0.002738758	-1.918109532	0.666150661
cg32852313_BC11	0.344511737	-0.116403723	3.796254116	0.002738794	-1.918117317	0.666150661
cg41798818_BC21	-0.632521282	-3.116366368	-3.795673305	0.002741622	-1.918723544	0.666150661
cg34890057_TC11	1.749385711	-3.337890707	3.795514891	0.002742394	-1.9188889	0.666150661
cg32286475_BC11	-0.570055716	-1.095758889	-3.795332826	0.002743282	-1.919078948	0.666150661
cg46635672_TC21	-0.709178671	-2.663528145	-3.795305657	0.002743414	-1.919107308	0.666150661
cg42043716_BC21	-0.57625685	-1.327148567	-3.795095324	0.00274444	-1.919326872	0.666150661
cg37509751_TC21	-0.461122933	-2.255472591	-3.794895101	0.002745416	-1.919535888	0.666150661
cg44772387_BC21	0.800822982	-4.434952154	3.794791522	0.002745922	-1.919644018	0.666150661
cg37980992_TC21	-0.51292448	-2.057155959	-3.794382649	0.002747918	-1.920070875	0.666150661
cg34272884_BC21	-0.974188111	1.075746635	-3.793238116	0.002753513	-1.921265893	0.666150661
cg35339212_BC11	-2.386578909	-5.566357906	-3.7922006	0.002758596	-1.922349357	0.666150661
cg33394999_BC21	-0.728940383	-0.212231805	-3.791840606	0.002760362	-1.922725334	0.666150661
cg31993153_TC11	-0.554421583	-1.808790063	-3.791805367	0.002760534	-1.922762139	0.666150661
cg32274097_TC11	0.483210227	-0.62373322	3.791597986	0.002761552	-1.922978739	0.666150661
cg36521449_TC21	-0.43629141	-0.649208065	-3.79095652	0.002764703	-1.923648763	0.666150661
cg44542998_BC21	-0.512749188	-0.990843899	-3.789917936	0.002769812	-1.924733726	0.666150661
cg38468769_BC11	0.527297532	4.636954253	3.789467389	0.002772031	-1.925204447	0.666150661
cg28589707_BC11	0.363075432	1.852752114	3.788985117	0.002774409	-1.925708351	0.666150661
cg38247030_BC11	-0.616695468	-2.46814615	-3.788872179	0.002774966	-1.92582636	0.666150661
cg42707692_BC11	0.482367764	-3.589617266	3.788644236	0.002776091	-1.926064543	0.666150661
cg44789506_BC11	-0.662046076	-0.912612391	-3.788363119	0.002777479	-1.926358303	0.666150661
cg32480048_BC21	-0.455017346	2.988026337	-3.787571934	0.002781388	-1.927185136	0.666150661
cg31346057_BC21	-0.66637526	-4.098546926	-3.787024969	0.002784094	-1.927756804	0.666150661
cg43935673_TC21	-0.664506591	-1.902407888	-3.78683062	0.002785056	-1.927959942	0.666150661
cg41075205_BC21	-0.446070932	-0.194679759	-3.786718191	0.002785613	-1.928077459	0.666150661
cg44703362_TC21	-0.451084975	-1.359412956	-3.786098514	0.002788684	-1.928725212	0.666150661
cg37274477_BC21	-0.472230031	-1.284192422	-3.786052833	0.002788911	-1.928772966	0.666150661
cg40832260_BC11	0.911884742	-7.263860244	3.785810496	0.002790113	-1.929026302	0.666150661
cg38082516_BC21	-0.659484564	-1.72383184	-3.785593561	0.002791189	-1.929253091	0.666150661
cg34257124_TC21	-0.68720705	-1.51915815	-3.785282978	0.002792731	-1.929577794	0.666150661
cg47456253_TC21	-0.508783239	0.398874391	-3.78527029	0.002792794	-1.92959106	0.666150661
cg37154022_TC21	-0.433345779	-1.009532658	-3.784662034	0.002795816	-1.930227016	0.666150661
cg39750096_BC21	-0.500764369	-1.487484864	-3.784658501	0.002795834	-1.930230711	0.666150661
cg35010258_BC11	0.606414097	2.410389614	3.78418205	0.002798204	-1.930728902	0.666150661
cg47116797_BC21	-0.584580737	-0.196168178	-3.783879804	0.002799708	-1.931044959	0.666150661
cg39292839_BC11	-0.918369253	-4.230905596	-3.783706097	0.002800573	-1.93122661	0.666150661
cg38024315_BC11	-0.398086123	0.505879265	-3.782847193	0.002804854	-1.932124865	0.666150661
cg42978729_TC11	0.670912712	2.099707522	3.782686625	0.002805655	-1.932292802	0.666150661
cg34860642_TC21	-0.590690063	-1.683230191	-3.781285084	0.002812657	-1.933758847	0.666150661
cg44783468_BC21	-0.507072606	1.131256607	-3.781256742	0.002812799	-1.933788497	0.666150661
cg45141586_TC21	-0.584201566	-1.494092203	-3.780135361	0.002818414	-1.934961722	0.666150661
cg36135792_TC21	-0.314686484	-0.781088439	-3.779354131	0.002822333	-1.93577919	0.666150661
cg30776402_BC11	0.574251924	3.494053365	3.7790472	0.002823875	-1.936100385	0.666150661
cg30668206_BC21	-0.866205401	-1.473993853	-3.778696338	0.002825637	-1.936467571	0.666150661
cg39679366_TC21	-0.361751897	-0.71483779	-3.778576673	0.002826239	-1.936592809	0.666150661
cg41663780_TC11	0.383276943	-1.845743597	3.778419204	0.002827031	-1.936757613	0.666150661
cg38181883_BC21	-0.876224963	-2.808972527	-3.77824718	0.002827896	-1.936937656	0.666150661
cg31793601_TC11	0.416515021	0.456515675	3.778022028	0.002829029	-1.93717331	0.666150661
cg39951628_BC11	0.827720725	3.799962544	3.77761624	0.002831072	-1.937598047	0.666150661
cg30293932_BC21	-0.662643963	-1.381727389	-3.777461324	0.002831852	-1.937760205	0.666150661
cg40791922_TC21	0.536908105	-2.169815261	3.776932806	0.002834516	-1.938313456	0.666150661
cg42446074_TC21	-0.423209919	-1.182663264	-3.776791918	0.002835226	-1.938460944	0.666150661
cg31345363_TC21	-0.542505814	-1.046934563	-3.776507815	0.002836659	-1.938758367	0.666150661
cg28720116_BC11	1.141830807	-5.042939487	3.776118284	0.002838626	-1.939166182	0.666150661
cg31529017_TC11	-0.436265767	2.903510295	-3.775913916	0.002839658	-1.939380153	0.666150661
cg47077339_TC21	-0.47334054	0.035586815	-3.775692062	0.002840779	-1.93961244	0.666150661
cg40641233_TC21	-0.912441676	0.860647141	-3.775215717	0.002843187	-1.940111209	0.666150661
cg45489091_BC21	-0.441481242	-2.561915259	-3.775208043	0.002843226	-1.940119245	0.666150661
cg28147784_TC21	-0.723582275	-1.903121136	-3.774977552	0.002844392	-1.940360601	0.666150661
cg44365591_TC21	-0.488620933	-1.632216842	-3.774573763	0.002846437	-1.940783443	0.666150661
cg38752616_BC21	-0.366900074	-2.583597645	-3.773739916	0.002850663	-1.94165672	0.666150661
cg36710446_TC21	4.225047462	-0.105035398	3.773679003	0.002850972	-1.941720518	0.666150661
cg42787832_TC21	-0.580039379	-1.512048463	-3.773519182	0.002851782	-1.941887911	0.666150661
cg41665263_BC21	-0.325450286	-0.851459222	-3.773420884	0.002852281	-1.941990868	0.666150661
cg44975329_TC21	-0.440348456	-1.97891173	-3.77293274	0.00285476	-1.942502172	0.666150661
cg46926288_TC21	-0.395985646	-1.081810246	-3.772846119	0.0028552	-1.942592907	0.666150661
cg28714817_TC21	-1.615018965	-4.477395918	-3.772768617	0.002855594	-1.94267409	0.666150661
cg33085663_TC21	-0.597525277	-4.279057895	-3.772243653	0.002858262	-1.943224018	0.666150661
cg29690160_TC21	-0.64918188	-2.556690084	-3.772195859	0.002858505	-1.943274087	0.666150661
cg29807430_TC21	-0.728701869	-1.936348178	-3.771989928	0.002859553	-1.943489824	0.666150661
cg29323029_BC11	0.618931657	1.32343799	3.771705166	0.002861002	-1.943788157	0.666150661
cg38218479_TC11	0.856262711	3.452560105	3.770850646	0.002865356	-1.944683481	0.666150661
cg28988760_TC21	-0.463820639	-1.648464891	-3.770001489	0.002869689	-1.945573302	0.666150661
cg46894276_TC21	-0.758555191	-1.629807481	-3.769980884	0.002869794	-1.945594895	0.666150661
cg46645702_TC21	-0.599113194	-2.059028668	-3.769877943	0.00287032	-1.945702773	0.666150661
cg42157773_BC21	-0.577627734	-1.180373638	-3.769814627	0.002870644	-1.945769128	0.666150661
cg34134404_TC21	-0.891381618	-4.385356164	-3.769660632	0.00287143	-1.945930514	0.666150661
cg34484413_BC21	0.560041443	-2.042442536	3.769094022	0.002874327	-1.946524353	0.666150661
cg39417677_BC21	-0.527321771	-1.400651083	-3.769018718	0.002874713	-1.94660328	0.666150661
cg44363443_TC21	-0.767906226	-4.512310153	-3.768953283	0.002875047	-1.946671863	0.666150661
cg34673098_TC21	-0.443661227	-1.676674769	-3.768880546	0.00287542	-1.946748101	0.666150661
cg46504057_BC11	0.546673609	2.266861225	3.768855515	0.002875548	-1.946774337	0.666150661
cg34731082_TC11	-13.24930934	-6.304974019	-3.768749343	0.002876091	-1.946885621	0.666150661
cg43426560_TC11	-1.253412124	-5.93627173	-3.768710999	0.002876287	-1.946925812	0.666150661
cg29483036_TC11	-0.352361832	0.912600371	-3.768450227	0.002877623	-1.947199149	0.666150661
cg36062377_TC21	-0.487989136	-3.909696318	-3.767959157	0.002880139	-1.947713911	0.666150661
cg37894867_TC21	-0.432075797	-0.955650009	-3.76790925	0.002880395	-1.947766227	0.666150661
cg43856552_BC11	0.589608762	4.529825309	3.767537585	0.002882301	-1.948155852	0.666150661
cg43652812_TC11	-0.836832135	-1.89346817	-3.767510101	0.002882442	-1.948184664	0.666150661
cg43765765_BC21	-0.541652437	-1.745413719	-3.767401194	0.002883	-1.948298839	0.666150661
cg36014552_BC21	0.411978364	2.619317004	3.767391864	0.002883048	-1.948308621	0.666150661
cg33089414_TC21	-0.5886045	-1.073052965	-3.766908054	0.002885532	-1.948815854	0.666150661
cg37625338_BC21	-0.510135922	-1.502081896	-3.76676281	0.002886278	-1.948968137	0.666150661
cg32988818_TC11	-0.706524733	-1.769181239	-3.766612802	0.002887049	-1.949125419	0.666150661
cg35514085_TC21	-0.705779049	-1.67225669	-3.766484227	0.00288771	-1.949260231	0.666150661
cg38143897_TC21	-0.60426733	-0.866949597	-3.766302265	0.002888645	-1.949451025	0.666150661
cg33598919_BC21	-0.583938197	-1.410209136	-3.766240127	0.002888964	-1.949516179	0.666150661
cg37453893_TC21	-0.394404381	-1.324669955	-3.765856983	0.002890935	-1.949917941	0.666150661
cg36425579_TC11	-0.798432684	-2.335855321	-3.764724531	0.002896769	-1.951105558	0.666150661
cg34634874_BC21	-0.485127923	-2.071328521	-3.764012648	0.002900442	-1.951852224	0.666150661
cg45182805_TC21	-0.751752935	-2.432904445	-3.763879956	0.002901127	-1.951991408	0.666150661
cg34896713_BC11	0.629898224	5.11687849	3.762595457	0.002907769	-1.953338902	0.666150661
cg44909578_TC21	-0.510387904	-1.714725554	-3.762570178	0.0029079	-1.953365424	0.666150661
cg33829714_TC21	-0.621355535	-1.002521799	-3.762395636	0.002908804	-1.953548547	0.666150661
cg42416424_BC21	-0.42435002	1.558167053	-3.762227698	0.002909673	-1.953724746	0.666150661
cg42919264_TC21	-0.334125335	-0.85864153	-3.762123261	0.002910214	-1.953834323	0.666150661
cg45793328_TC21	0.420494573	0.976018979	3.761911943	0.00291131	-1.954056045	0.666150661
cg43313882_BC21	-0.524210088	-1.999016663	-3.761901432	0.002911364	-1.954067074	0.666150661
cg29249665_TC11	-0.396809078	-1.014693329	-3.761811103	0.002911832	-1.954161853	0.666150661
cg33808774_BC21	-0.429324989	-1.024903239	-3.761146573	0.002915279	-1.954859161	0.666150661
cg31352551_TC21	-0.367601241	-1.128162753	-3.760527742	0.002918493	-1.955508579	0.666150661
cg39657745_TC21	-1.020154276	-4.336454087	-3.76024246	0.002919976	-1.955807982	0.666150661
cg28862187_BC11	0.674456394	2.503051513	3.759578085	0.002923432	-1.956505294	0.666150661
cg29905037_TC11	0.511667378	2.292084551	3.75833596	0.002929906	-1.957809188	0.666150661
cg47242907_BC11	-0.553414517	-2.035367545	-3.757697428	0.002933239	-1.958479571	0.666150661
cg46263876_TC21	-0.94710652	-2.34158841	-3.757578914	0.002933858	-1.958604003	0.666150661
cg38569849_BC21	-0.429118864	-2.009313262	-3.757233002	0.002935666	-1.958967202	0.666150661
cg34330669_TC11	0.612757472	3.148945489	3.756805051	0.002937904	-1.959416568	0.666150661
cg34021685_TC21	-0.514680971	-2.946753756	-3.754066838	0.002952266	-1.962292492	0.666150661
cg37207880_BC21	-0.526136403	-2.152056116	-3.753734004	0.002954017	-1.962642146	0.666150661
cg31430882_TC21	-0.581789148	-2.009929504	-3.753248027	0.002956575	-1.963152715	0.666150661
cg32520426_BC21	-0.385362784	-0.384929089	-3.752535653	0.002960329	-1.963901206	0.666150661
cg33812752_TC21	-0.349543073	-0.908227139	-3.752517136	0.002960427	-1.963920664	0.666150661
cg34269470_TC21	2.933346333	-0.943580015	3.752493402	0.002960552	-1.963945602	0.666150661
cg41945255_TC21	-0.517639508	-0.939973137	-3.752388967	0.002961103	-1.96405534	0.666150661
cg35394887_BC21	-1.355329297	-3.515807399	-3.752143047	0.0029624	-1.964313752	0.666150661
cg33555695_BC21	-0.633006135	-0.688830304	-3.75156514	0.002965451	-1.964921054	0.666150661
cg42530870_TC21	-0.549583577	-1.190873253	-3.750606003	0.002970522	-1.965929095	0.666150661
cg30527531_BC21	-0.625154928	-1.49342048	-3.75018869	0.002972732	-1.966367733	0.666150661
cg44492202_BC21	-0.569539957	-0.892825338	-3.749698644	0.002975328	-1.966882853	0.666150661
cg45675126_BC11	0.608989776	2.387624709	3.749481452	0.002976479	-1.967111172	0.666150661
cg45565762_BC22	0.614124087	-0.246831859	3.748079309	0.002983924	-1.968585323	0.666150661
cg32309502_TC21	-0.491552978	-2.478838748	-3.747580221	0.002986579	-1.969110118	0.666150661
cg46995989_BC21	-0.570568681	-0.534508785	-3.746639454	0.002991589	-1.970099449	0.666150661
cg32270033_BC11	0.534110137	2.373111003	3.746348005	0.002993143	-1.970405973	0.666150661
cg42645477_TC21	-0.366187709	-1.029806897	-3.745795365	0.002996092	-1.970987233	0.666150661
cg33858231_BC11	0.418708268	1.598780153	3.745671167	0.002996755	-1.971117869	0.666150661
cg29984735_TC21	-0.351933988	-1.464460601	-3.74565847	0.002996823	-1.971131225	0.666150661
cg43034349_TC21	-0.644835911	-1.15034458	-3.744478361	0.003003132	-1.972372638	0.666150661
cg38531256_TC21	-0.51642579	-1.117212287	-3.744068833	0.003005324	-1.972803491	0.666150661
cg44321414_TC21	-0.677391382	-2.200399208	-3.743060009	0.003010732	-1.973864963	0.666150661
cg47317046_BC21	-0.7647717	-0.743890605	-3.74247422	0.003013877	-1.974481397	0.666150661
cg47826883_TC21	-0.475971449	2.445013184	-3.742331242	0.003014645	-1.974631864	0.666150661
cg43961506_BC21	-0.614302302	-1.670916084	-3.741984367	0.003016509	-1.974996918	0.666150661
cg36926378_TC21	-0.531163179	-1.301398759	-3.740946229	0.003022095	-1.976089581	0.666150661
cg37165608_TC21	-0.47906763	-1.063445536	-3.740822438	0.003022762	-1.976219885	0.666150661
cg42527354_TC21	-0.453512947	-1.823751083	-3.740496732	0.003024518	-1.97656274	0.666150661
cg33797344_TC21	-0.650030031	-2.004796512	-3.740490126	0.003024553	-1.976569693	0.666150661
cg44763058_BC11	0.46179861	-3.896690472	3.739936425	0.00302754	-1.977152586	0.666150661
cg38192533_BC11	0.471177909	5.19524182	3.739550546	0.003029623	-1.977558837	0.666150661
cg33257761_BC21	-0.586125473	-1.313724762	-3.739263969	0.003031171	-1.97786056	0.666150661
cg35105555_BC21	-0.587011521	-3.288847163	-3.738228691	0.00303677	-1.97895066	0.666150661
cg30825822_TC21	-0.626978149	-1.549262756	-3.737933321	0.003038369	-1.979261702	0.666150661
cg32860446_TC21	-0.402683274	-0.595702457	-3.737285114	0.003041882	-1.979944351	0.666150661
cg34584189_BC21	-0.937062184	-1.422629435	-3.736480712	0.003046247	-1.980791588	0.666150661
cg43952169_BC21	-0.461502613	-0.962212868	-3.735401395	0.003052115	-1.98192854	0.666150661
cg39274983_TC21	0.643427144	1.871532616	3.735170261	0.003053373	-1.98217204	0.666150661
cg36538332_BC21	-0.693482631	-3.660562903	-3.735052762	0.003054012	-1.982295829	0.666150661
cg43894544_TC21	-0.491680446	-2.24258005	-3.734663423	0.003056133	-1.982706026	0.666150661
cg29710295_TC21	-0.725933515	-1.522337511	-3.734378465	0.003057686	-1.983006264	0.666150661
cg41344048_BC21	-0.393260773	-1.665304414	-3.734058373	0.003059432	-1.983343537	0.666150661
cg44593136_BC21	-0.322222205	-0.574043556	-3.733619358	0.003061827	-1.983806142	0.666150661
cg42016598_TC21	-0.721192855	-2.233687087	-3.733605431	0.003061903	-1.983820818	0.666150661
cg35368775_TC11	0.444191177	2.019711565	3.732946022	0.003065506	-1.984515718	0.666150661
cg29772506_BC21	-0.65874503	-2.467257	-3.732866179	0.003065942	-1.984599863	0.666150661
cg46263453_BC11	-1.002003758	-2.417481104	-3.732667664	0.003067028	-1.984809078	0.666150661
cg33830495_TC21	-0.60283493	-3.493906056	-3.731717227	0.00307223	-1.985810834	0.666150661
cg38947843_BC21	-0.517039958	-3.15890158	-3.731684119	0.003072411	-1.985845732	0.666150661
cg34373473_BC21	-0.611275974	-1.568880638	-3.731645355	0.003072624	-1.985886592	0.666150661
cg43922306_TC21	-0.390215758	-1.817232542	-3.731587548	0.00307294	-1.985947525	0.666150661
cg40223195_TC11	0.340114796	-0.517171087	3.731317503	0.003074421	-1.986232183	0.666150661
cg30812131_TC21	-0.555987759	-1.477470877	-3.730232962	0.003080372	-1.987375528	0.666150661
cg36803761_BC21	-0.800654919	-2.506701024	-3.730124546	0.003080968	-1.987489832	0.666150661
cg46333354_TC21	-0.448775456	-1.057181368	-3.729880674	0.003082308	-1.987746956	0.666150661
cg37207699_BC11	0.839144826	4.407196485	3.72984865	0.003082484	-1.987780722	0.666150661
cg33956832_TC21	0.813153649	-4.621536521	3.729247098	0.003085793	-1.988415006	0.666150661
cg31556373_BC21	-0.448617912	0.373166943	-3.728269397	0.003091178	-1.989446029	0.666150661
cg46873280_TC21	-0.922004858	-1.203955755	-3.727931395	0.003093042	-1.989802501	0.666150661
cg31594733_BC21	-0.607687731	-1.351508734	-3.72783947	0.00309355	-1.989899452	0.666150661
cg31525611_TC21	-0.544990045	-1.491251727	-3.726373251	0.00310165	-1.99144602	0.666150661
cg46146232_BC11	0.452417777	1.208049755	3.725828814	0.003104664	-1.992020378	0.666150661
cg29101379_TC21	-0.591299684	-1.436706795	-3.725407259	0.003106999	-1.992465134	0.666150661
cg30126902_BC21	0.481626307	1.501453218	3.724516831	0.003111938	-1.99340466	0.666150661
cg40845328_TC21	-0.554804615	-1.509980068	-3.724141718	0.003114021	-1.993800493	0.666150661
cg32693009_BC21	-0.814914787	-1.940422514	-3.723714959	0.003116393	-1.994250853	0.666150661
cg29964552_BC11	1.153203557	-5.249952034	3.723387553	0.003118214	-1.994596385	0.666150661
cg38649265_TC11	0.644276318	1.872349112	3.722942662	0.00312069	-1.995065934	0.666150661
cg42890510_TC21	0.396088916	3.302917252	3.722824882	0.003121345	-1.995190247	0.666150661
cg38379361_TC21	-0.460292315	0.514960405	-3.722393535	0.003123748	-1.995645538	0.666150661
cg34063804_BC21	-0.691716288	-2.550531796	-3.722171775	0.003124984	-1.99587962	0.666150661
cg43626749_TC11	-0.695878101	-1.497600483	-3.720878701	0.003132202	-1.997244695	0.666150661
cg30961698_TC11	0.597470026	2.157435534	3.720498909	0.003134325	-1.997645685	0.666150661
cg37827049_TC21	-0.446996957	3.144832941	-3.720470596	0.003134484	-1.997675579	0.666150661
cg30199513_TC21	-0.382727686	-1.053077731	-3.720125699	0.003136413	-1.998039747	0.666150661
cg46740832_TC21	-1.258973855	-4.496200898	-3.719786614	0.003138311	-1.998397798	0.666150661
cg33498149_BC21	-0.507494438	-3.689504828	-3.719653768	0.003139055	-1.998538079	0.666150661
cg36427744_TC11	0.603245399	2.947554056	3.719463678	0.00314012	-1.998738812	0.666150661
cg46924636_TC21	-0.708048448	-2.277422559	-3.719391107	0.003140527	-1.998815448	0.666150661
cg28842483_TC21	-0.436352107	2.173029027	-3.718605098	0.003144935	-1.999645537	0.666150661
cg30215587_BC21	-0.386069807	-1.061456901	-3.718145855	0.003147513	-2.00013058	0.666150661
cg46355061_TC21	-0.414435911	-0.687318249	-3.717441191	0.003151473	-2.000874896	0.666150661
cg33808811_TC21	-0.38115534	-1.371121659	-3.717230479	0.003152659	-2.001097481	0.666150661
cg43825119_TC21	0.492498136	2.337600299	3.716832017	0.003154901	-2.001518412	0.666150661
cg38649391_BC22	0.532051312	0.3626047	3.716739877	0.00315542	-2.001615751	0.666150661
cg45660670_TC21	-0.557743929	-1.047064328	-3.716037676	0.003159377	-2.002357621	0.666150661
cg45883425_TC21	-0.407413115	-0.188360186	-3.715316234	0.003163447	-2.0031199	0.666150661
cg48148725_TC21	-0.378977753	2.899405577	-3.715046086	0.003164973	-2.003405361	0.666150661
cg39249312_TC21	-0.643848743	-1.867429456	-3.714621339	0.003167373	-2.003854206	0.666150661
cg46506843_BC21	-0.383335546	0.95807614	-3.714135632	0.00317012	-2.004367507	0.666150661
cg31595775_TC21	-0.596237493	-1.635526417	-3.713793202	0.003172058	-2.004729411	0.666150661
cg38910094_BC21	-0.361842863	-0.979565566	-3.7136364	0.003172946	-2.004895138	0.666150661
cg32057042_TC21	-0.537119415	-1.561469829	-3.713506853	0.003173679	-2.005032061	0.666150661
cg40898263_BC11	0.483845711	-3.780174761	3.713120893	0.003175867	-2.005440011	0.666150661
cg32190104_TC11	0.419761379	0.316626712	3.712914584	0.003177036	-2.005658085	0.666150661
cg29478041_TC21	-0.410457143	-1.571500585	-3.71264758	0.003178551	-2.005940324	0.666150661
cg28534497_BC21	0.471078384	-0.463341554	3.712645604	0.003178562	-2.005942412	0.666150661
cg47388920_BC21	-0.386880013	-0.7474239	-3.71226768	0.003180707	-2.00634192	0.666150661
cg41148693_TC21	-0.743323308	-2.036822045	-3.711779396	0.00318348	-2.006858124	0.666150661
cg39108043_BC21	-0.711254091	-0.608841147	-3.711730224	0.00318376	-2.00691011	0.666150661
cg28275658_BC21	-0.4016915	-1.065130044	-3.711229911	0.003186604	-2.007439073	0.666150661
cg29191314_TC11	0.571901059	0.870051557	3.711212751	0.003186702	-2.007457216	0.666150661
cg30067819_TC11	0.376775937	0.135163817	3.710522179	0.003190633	-2.008187401	0.666150661
cg29108869_BC21	0.705290717	2.679484438	3.710495732	0.003190784	-2.008215366	0.666150661
cg32465634_TC11	0.674799626	-0.405956223	3.710435061	0.003191129	-2.008279522	0.666150661
cg29329960_TC21	-0.366351124	-1.785736465	-3.70989122	0.003194229	-2.008854618	0.666150661
cg45293748_TC11	0.396843627	2.119902443	3.709628485	0.003195727	-2.00913247	0.666150661
cg41221404_TC21	0.417344638	0.488655545	3.70960433	0.003195865	-2.009158014	0.666150661
cg31537384_BC21	-1.10248007	0.666191356	-3.70880258	0.003200443	-2.010005964	0.666150661
cg45039943_TC21	-0.420022789	-2.121632907	-3.707137542	0.003209971	-2.011767268	0.666150661
cg36522428_TC21	-0.52714661	-1.758676067	-3.705432389	0.003219759	-2.013571458	0.666150661
cg42878141_TC11	0.410696704	1.70418201	3.705204052	0.003221072	-2.013813092	0.666150661
cg28522409_TC21	-0.623001137	-2.237844983	-3.70452197	0.003224997	-2.014534941	0.666150661
cg47279309_TC21	-0.507264605	-1.300006266	-3.704298288	0.003226286	-2.014771681	0.666150661
cg36541907_BC21	-0.686900866	-1.318568179	-3.70403977	0.003227776	-2.0150453	0.666150661
cg34523043_BC21	-0.500660572	-2.999041722	-3.704032186	0.003227819	-2.015053327	0.666150661
cg36349433_TC21	-0.443703373	-1.623043556	-3.703353636	0.003231733	-2.015771563	0.666150661
cg40042534_TC21	-0.671871828	-1.488602895	-3.703331119	0.003231863	-2.015795399	0.666150661
cg37980327_BC21	-0.575317495	-1.78013986	-3.703284018	0.003232135	-2.015845257	0.666150661
cg43888577_TC21	-0.867817794	-1.866581937	-3.702895644	0.003234377	-2.016256383	0.666150661
cg28218301_TC21	-0.707108966	-1.453930738	-3.702567641	0.003236272	-2.01660362	0.666150661
cg32928504_BC21	-0.668669891	-1.810212785	-3.702455456	0.003236921	-2.016722386	0.666150661
cg45120772_TC21	-0.509850517	-0.390246903	-3.702084968	0.003239063	-2.017114626	0.666150661
cg44181636_BC21	-0.79326906	-3.246304458	-3.701722998	0.003241158	-2.017497868	0.666150661
cg46030392_TC21	-0.451014315	-1.289088007	-3.701598229	0.00324188	-2.017629974	0.666150661
cg42717451_BC21	-1.011683889	-4.289439372	-3.701392162	0.003243073	-2.017848165	0.666150661
cg41115380_BC21	-0.345827332	-0.532385804	-3.70130757	0.003243563	-2.017937735	0.666150661
cg30920959_TC11	0.471897675	0.082355168	3.701217244	0.003244087	-2.018033379	0.666150661
cg41341606_BC21	-0.504584713	-1.045496812	-3.701213372	0.003244109	-2.018037479	0.666150661
cg37598502_TC21	-0.685829371	-1.290723562	-3.700686473	0.003247163	-2.018595421	0.666150661
cg31590901_BC21	-0.486550265	-0.803085991	-3.700350079	0.003249115	-2.018951657	0.666150661
cg28770351_BC21	-0.887518857	-2.353059374	-3.699450602	0.003254339	-2.019904276	0.666150661
cg38942204_TC21	-0.634122424	-1.030903818	-3.69894264	0.003257293	-2.020442305	0.666150661
cg42311532_TC21	-0.466152763	-1.145486206	-3.698739776	0.003258474	-2.020657188	0.666150661
cg35765251_BC11	0.383967464	-0.072695622	3.697936129	0.003263154	-2.021508512	0.666150661
cg32829137_BC21	-0.461375355	-1.366439287	-3.697812871	0.003263873	-2.021639091	0.666150661
cg37867295_TC11	-0.71740359	-2.131036492	-3.697542002	0.003265453	-2.021926058	0.666150661
cg39275761_TC21	-0.547247857	-0.676798387	-3.697352949	0.003266556	-2.022126352	0.666150661
cg30853726_BC11	0.430151967	2.764417606	3.697306215	0.003266828	-2.022175866	0.666150661
cg44810760_TC11	0.420627105	3.250305108	3.697223758	0.00326731	-2.022263229	0.666150661
cg33612015_BC11	-0.498419529	-4.510000862	-3.696005566	0.003274428	-2.023554019	0.666150661
cg30442246_BC21	-2.097873816	-2.864063221	-3.695991645	0.003274509	-2.023568772	0.666150661
cg40003555_BC21	0.567732276	-4.111174604	3.69596278	0.003274678	-2.023599359	0.666150661
cg40788014_TC21	-0.576906945	3.129437104	-3.695370436	0.003278145	-2.024227092	0.666150661
cg43663740_TC21	-0.431389845	-1.561066234	-3.695298396	0.003278567	-2.02430344	0.666150661
cg45673290_TC21	0.377982709	2.106150629	3.695294068	0.003278592	-2.024308026	0.666150661
cg34490873_BC11	1.900165879	-6.643148891	3.695087391	0.003279803	-2.024527066	0.666150661
cg46231471_BC21	-0.388135194	-1.70906004	-3.694989332	0.003280378	-2.024630993	0.666150661
cg45355342_BC21	0.41707936	-2.00455151	3.694207119	0.003284965	-2.025460069	0.666150661
cg34311716_TC21	-0.416301833	-0.652250657	-3.694066531	0.00328579	-2.02560909	0.666150661
cg40636727_TC21	0.5818579	0.346247214	3.693770027	0.003287531	-2.025923389	0.666150661
cg36722905_TC21	-0.325186171	-0.102741312	-3.693531402	0.003288933	-2.026176344	0.666150661
cg44850489_TC21	-0.413043205	-0.868153478	-3.693371787	0.003289871	-2.02634555	0.666150661
cg31772984_TC21	-0.46466094	-1.585580287	-3.692904156	0.003292621	-2.026841304	0.666150661
cg32249826_TC11	0.427014379	0.637372006	3.692615672	0.003294319	-2.027147154	0.666150661
cg28655512_TC21	-0.652533052	-1.43533876	-3.691378359	0.00330161	-2.028459096	0.666150661
cg46675027_BC21	-0.539293388	-0.946022299	-3.691088037	0.003303323	-2.028766964	0.666150661
cg32300817_TC21	-0.402361432	-2.040721047	-3.690335203	0.00330777	-2.029565357	0.666150661
cg44257532_TC21	-0.519566503	-0.922713389	-3.689749604	0.003311234	-2.030186456	0.666150661
cg29122582_TC21	-0.636618374	-2.273375685	-3.689474108	0.003312864	-2.030478671	0.666150661
cg28767586_TC21	0.61883098	1.119016426	3.689057249	0.003315333	-2.03092085	0.666150661
cg37716887_BC21	-0.466551772	-2.313328172	-3.688990066	0.003315731	-2.030992116	0.666150661
cg35184645_BC21	-0.425704121	-1.405975702	-3.688909074	0.003316211	-2.031078032	0.666150661
cg45489777_TC21	-0.729915166	-4.390461128	-3.687619449	0.003323863	-2.032446192	0.666150661
cg29384697_BC21	-0.450819965	1.555969462	-3.686468562	0.003330707	-2.033667383	0.666150661
cg47213665_BC21	-0.540808896	-1.167683179	-3.686190276	0.003332364	-2.0339627	0.666150661
cg43012009_BC21	0.414393959	2.85899169	3.685926761	0.003333934	-2.034242353	0.666150661
cg37095713_TC21	-0.662258083	-1.264868512	-3.685757552	0.003334942	-2.03442193	0.666150661
cg29772519_TC11	0.3677225	1.436361833	3.685756793	0.003334947	-2.034422736	0.666150661
cg46776298_BC21	-0.516805198	-3.447825063	-3.685478774	0.003336604	-2.0347178	0.666150661
cg28490882_BC11	0.461465643	0.701158704	3.684683622	0.00334135	-2.035561768	0.666150661
cg29907799_BC21	0.628350049	0.821448839	3.68467324	0.003341412	-2.035572788	0.666150661
cg33478982_BC21	-0.479171919	-0.891613376	-3.684540138	0.003342207	-2.035714072	0.666150661
cg46368319_TC11	0.43143517	1.673317209	3.684306811	0.003343601	-2.035961747	0.666150661
cg43270508_TC21	-0.566789931	-1.898972196	-3.684107732	0.003344791	-2.036173075	0.666150661
cg43249439_TC21	-0.483297918	-0.95470924	-3.684074624	0.003344989	-2.036208221	0.666150661
cg41197263_TC21	-0.744308551	-1.806755389	-3.684068785	0.003345024	-2.036214419	0.666150661
cg45070467_TC11	0.339315783	3.561011408	3.683841189	0.003346385	-2.036456028	0.666150661
cg28986484_TC21	-0.592008377	-1.103357085	-3.683673485	0.003347389	-2.036634062	0.666150661
cg37225838_TC21	-0.83831207	-2.012119082	-3.683448317	0.003348736	-2.036873108	0.666150661
cg41197614_TC21	-0.535549052	-1.659010562	-3.68321518	0.003350132	-2.03712062	0.666150661
cg45464111_TC21	-0.401148057	2.615467571	-3.682795279	0.003352648	-2.037566435	0.666150661
cg37197270_BC21	-0.728923523	-2.233129095	-3.682761812	0.003352848	-2.03760197	0.666150661
cg29205731_TC21	-0.45450425	-1.851682428	-3.682070196	0.003356996	-2.038336332	0.666150661
cg38990660_BC21	0.381730406	0.025370866	3.681685533	0.003359306	-2.038744802	0.666150661
cg45018122_BC21	-0.525276304	-1.364507217	-3.681670758	0.003359394	-2.038760492	0.666150661
cg47221158_TC11	-0.686802587	0.303784118	-3.681624158	0.003359674	-2.038809977	0.666150661
cg37457868_TC21	-0.460839199	-1.610666811	-3.680598156	0.003365842	-2.039899601	0.666150661
cg31700967_BC11	0.517491121	3.205997451	3.679576974	0.003371993	-2.040984269	0.666150661
cg41924973_TC21	-0.525224486	-1.33715801	-3.679369105	0.003373247	-2.041205081	0.666150661
cg29016207_BC11	0.707530103	0.636878298	3.677990923	0.003381569	-2.042669243	0.666150661
cg48082410_TC11	-0.45906148	2.931912728	-3.677987935	0.003381587	-2.042672417	0.666150661
cg36398553_TC11	0.622078764	0.943469242	3.677642342	0.003383677	-2.043039616	0.666150661
cg42418491_BC21	0.552995231	2.072004165	3.677473748	0.003384698	-2.043218758	0.666150661
cg37205936_TC21	0.498527917	1.432516909	3.677472798	0.003384703	-2.043219767	0.666150661
cg44552259_BC21	-0.466136543	-2.282539282	-3.677457371	0.003384797	-2.04323616	0.666150661
cg36819439_BC11	-0.612663504	-0.629744432	-3.677038555	0.003387333	-2.043681198	0.666150661
cg33507336_BC21	1.155929752	-3.117647156	3.676607287	0.003389946	-2.044139495	0.666150661
cg46749708_BC21	-0.769589583	-4.278775143	-3.676371189	0.003391377	-2.044390402	0.666150661
cg40197597_TC11	-12.83828716	-6.32729762	-3.675238497	0.003398254	-2.045594264	0.666150661
cg45791069_BC21	-0.654787945	-1.629771408	-3.675088463	0.003399166	-2.04575374	0.666150661
cg29723438_TC21	-0.465558547	-1.306100832	-3.674656966	0.00340179	-2.046212411	0.666150661
cg31119393_TC11	-0.785498786	-3.141659504	-3.674476688	0.003402886	-2.046404051	0.666150661
cg46868279_BC21	-0.555194375	-1.138428582	-3.674055149	0.003405453	-2.046852176	0.666150661
cg36831728_BC21	-0.438906368	-1.01461919	-3.673814901	0.003406916	-2.047107589	0.666150661
cg36848366_TC21	-0.558863001	-1.508555413	-3.673725774	0.003407459	-2.047202344	0.666150661
cg45513554_BC21	-0.354806158	-0.998261152	-3.673296308	0.003410078	-2.047658947	0.666150661
cg29934078_BC11	0.438793674	1.979182023	3.673030813	0.003411697	-2.047941231	0.666150661
cg45093621_BC21	-0.577590641	-1.079457933	-3.672080992	0.003417498	-2.04895121	0.666150661
cg41386805_BC21	-0.770433537	-3.89036759	-3.671750228	0.00341952	-2.049302956	0.666150661
cg39278557_TC21	-0.704626369	-0.292057844	-3.671558861	0.003420691	-2.049506469	0.666150661
cg28290026_BC21	-0.554218776	-2.18119883	-3.671457935	0.003421308	-2.049613804	0.666150661
cg35320599_TC21	-0.610333968	-1.307501461	-3.671362284	0.003421894	-2.049715529	0.666150661
cg40608154_TC21	-0.792677164	-2.707145162	-3.670593191	0.003426604	-2.050533521	0.666150661
cg41979921_TC21	-0.373442671	-1.366907453	-3.670346394	0.003428117	-2.050796028	0.666150661
cg43556909_BC21	-0.539306009	-1.002493782	-3.669806842	0.003431428	-2.05136996	0.666150661
cg44957907_TC21	-0.374990645	-1.83E-04	-3.669794518	0.003431503	-2.051383069	0.666150661
cg28367515_TC21	0.451090927	2.096581257	3.669546899	0.003433024	-2.051646482	0.666150661
cg38654094_BC12	0.485891584	-0.807479599	3.669349596	0.003434235	-2.051856375	0.666150661
cg31414504_BC21	-0.521958934	-2.222750837	-3.669329967	0.003434356	-2.051877257	0.666150661
cg42760013_TC11	0.344429669	-0.606982905	3.669263511	0.003434764	-2.051947955	0.666150661
cg29984061_BC11	0.76246215	2.655049948	3.668943947	0.003436728	-2.05228793	0.666150661
cg31635646_TC21	-0.439595536	-1.908646846	-3.668904303	0.003436972	-2.052330106	0.666150661
cg29963612_TC21	-0.399012601	-0.974899309	-3.668346516	0.003440403	-2.05292356	0.666150661
cg36532921_BC21	-0.640469155	-0.482191834	-3.66819583	0.003441331	-2.053083889	0.666150661
cg36068649_BC21	-0.495062663	-1.287089399	-3.667889683	0.003443216	-2.053409639	0.666150661
cg37226231_BC21	-0.501163983	-1.897077743	-3.667453241	0.003445905	-2.053874053	0.666150661
cg46499797_BC11	-0.46592007	-2.311641714	-3.66698364	0.003448802	-2.054373783	0.666150661
cg37784544_TC11	0.581207782	1.534057189	3.666897021	0.003449336	-2.054465963	0.666150661
cg36870608_BC11	0.399776302	1.475174212	3.665860701	0.003455737	-2.055568906	0.666150661
cg30928707_BC21	-0.464878867	-2.627554241	-3.665856166	0.003455765	-2.055573733	0.666150661
cg32610980_BC21	-0.402238394	-1.123552137	-3.665619185	0.003457231	-2.055825972	0.666150661
cg45988136_TC21	-0.87286154	-2.768366178	-3.665617796	0.003457239	-2.055827451	0.666150661
cg44974228_BC21	-0.558317663	-1.803846779	-3.665508704	0.003457914	-2.05594357	0.666150661
cg29921768_TC21	0.398015696	-1.900380198	3.665434646	0.003458372	-2.0560224	0.666150661
cg29768363_BC21	-0.309767756	0.096139316	-3.665226507	0.003459661	-2.056243953	0.666150661
cg29987240_BC21	-0.691002265	-4.680409838	-3.665195615	0.003459852	-2.056276837	0.666150661
cg41495597_BC21	-0.606011418	-0.850120764	-3.665019026	0.003460945	-2.056464813	0.666150661
cg39594931_BC21	-0.517250003	-2.008087213	-3.6641901	0.003466082	-2.057347257	0.666150661
cg45921835_BC21	-0.561037945	-0.082569688	-3.663970501	0.003467444	-2.057581051	0.666150661
cg36658147_BC21	-0.494401944	-1.270266358	-3.663259052	0.003471861	-2.058338541	0.666150661
cg31541008_TC21	2.685829259	0.142120906	3.663119587	0.003472728	-2.058487041	0.666150661
cg34485962_BC11	0.608326909	2.646060014	3.662842608	0.003474449	-2.058781972	0.666150661
cg30859964_BC21	-0.526957541	-1.514578916	-3.661795939	0.003480963	-2.059896584	0.666150661
cg43762872_BC11	0.47766032	1.338297258	3.661626327	0.003482019	-2.060077222	0.666150661
cg31517903_TC21	-0.66552806	-1.11813066	-3.661384938	0.003483524	-2.06033431	0.666150661
cg34857554_TC21	-0.61104059	3.559756908	-3.660990939	0.003485981	-2.060753954	0.666150661
cg43971665_BC21	-0.723239382	-1.335453702	-3.660009935	0.003492106	-2.061798913	0.666150661
cg45969863_TC21	1.483734739	-2.579977405	3.659873637	0.003492958	-2.061944109	0.666150661
cg40993680_BC21	3.65162532	-2.219771881	3.659861711	0.003493033	-2.061956814	0.666150661
cg38001176_BC21	-0.394489044	-0.863764065	-3.659637358	0.003494435	-2.062195819	0.666150661
cg41778870_TC11	0.401678322	0.034001897	3.659398883	0.003495927	-2.062449877	0.666150661
cg39012595_TC11	0.506590857	2.80968556	3.659324184	0.003496395	-2.062529459	0.666150661
cg43410559_TC21	-0.519863071	-1.895124924	-3.65924366	0.003496898	-2.062615248	0.666150661
cg38604306_BC11	-1.02414331	-5.554273838	-3.659143001	0.003497528	-2.06272249	0.666150661
cg28248634_TC21	-0.560240581	-1.989832236	-3.657932929	0.003505111	-2.064011816	0.666150661
cg43220313_BC21	-0.70652702	-4.128111386	-3.657860484	0.003505566	-2.064089012	0.666150661
cg28396745_TC21	-0.416271065	-1.019082256	-3.657637126	0.003506968	-2.064327026	0.666150661
cg33751018_TC21	-0.44590262	-1.234827663	-3.657600149	0.0035072	-2.06436643	0.666150661
cg38932018_TC21	0.481870557	0.776178222	3.657066803	0.003510549	-2.064934807	0.666150661
cg41990553_BC21	-0.770357783	-3.974933492	-3.656824555	0.003512072	-2.06519298	0.666150661
cg38841089_TC21	-0.57657398	-3.67578926	-3.6566596	0.003513109	-2.065368784	0.666150661
cg33747973_BC21	-0.540908964	-1.591496071	-3.656499554	0.003514116	-2.065539361	0.666150661
cg33480749_TC21	-0.684473163	-3.094573682	-3.656282251	0.003515483	-2.065770968	0.666150661
cg44035818_BC21	-0.938709909	-2.533821692	-3.655645841	0.00351949	-2.066449311	0.666150661
cg30818665_BC11	0.577638467	3.734123327	3.65542179	0.003520901	-2.066688141	0.666150661
cg31095949_BC21	-0.739206977	-2.097306973	-3.654989786	0.003523625	-2.06714866	0.666150661
cg35249386_BC21	-0.384673494	-1.481295205	-3.6546834	0.003525558	-2.067475287	0.666150661
cg43347507_BC21	-0.363970576	-1.928692024	-3.654286894	0.003528062	-2.067898009	0.666150661
cg46263882_TC21	-0.952998207	-1.805841223	-3.653725655	0.003531608	-2.068496396	0.666150661
cg41417082_TC21	-0.645275481	-0.871397377	-3.653195263	0.003534963	-2.06906194	0.666150661
cg38207346_TC11	0.360110689	-0.074764203	3.653131161	0.003535369	-2.069130293	0.666150661
cg34213849_TC21	-0.408302835	-1.296468873	-3.652757482	0.003537734	-2.069528767	0.666150661
cg35064819_TC21	-0.528101571	-1.0917314	-3.652726132	0.003537933	-2.069562198	0.666150661
cg31965880_TC11	-0.556722223	0.635092252	-3.652539386	0.003539116	-2.069761345	0.666150661
cg41051992_BC11	0.46261265	0.605491567	3.651722893	0.003544293	-2.070632117	0.666150661
cg33233645_TC21	-0.583282966	-2.312312572	-3.651322494	0.003546835	-2.071059171	0.666150661
cg31007065_TC21	-0.506547879	-1.902426742	-3.651077511	0.003548391	-2.071320475	0.666150661
cg28719284_BC11	0.453029507	-3.63814931	3.650914304	0.003549428	-2.07149456	0.666150661
cg42739274_TC11	0.713591764	-4.597241271	3.650791544	0.003550208	-2.071625505	0.666150661
cg44462840_BC21	-0.585485611	-2.096600457	-3.650718985	0.003550669	-2.071702903	0.666150661
cg45230813_BC21	0.603620531	2.539413146	3.650349319	0.00355302	-2.072097235	0.666150661
cg37016560_BC21	-0.579900099	-0.951370389	-3.650310133	0.00355327	-2.072139036	0.666150661
cg40078782_TC21	-0.35948767	-0.793877533	-3.64953938	0.003558177	-2.072961288	0.666150661
cg46618393_BC21	-0.618188221	-0.516620974	-3.649531517	0.003558227	-2.072969677	0.666150661
cg38519259_BC21	-0.371902495	-0.911836936	-3.649452534	0.00355873	-2.073053942	0.666150661
cg39156686_BC21	-1.277152723	1.703390932	-3.649300626	0.003559698	-2.073216013	0.666150661
cg43557274_BC21	-0.474136844	-1.499750698	-3.648710754	0.00356346	-2.073845381	0.666150661
cg37871709_BC21	-0.482861262	-0.617671652	-3.64850818	0.003564753	-2.074061531	0.666150661
cg47216828_BC12	-11.89766971	-7.846743391	-3.648134901	0.003567136	-2.074459843	0.666150661
cg40081200_TC21	-0.691073926	-1.744408171	-3.64796976	0.003568191	-2.074636065	0.666150661
cg40361256_TC21	-0.632628502	-2.191507343	-3.647739886	0.00356966	-2.074881371	0.666150661
cg42219615_BC21	-0.690332378	-1.529909827	-3.647189194	0.003573182	-2.075469065	0.666150661
cg28594065_TC11	0.523591914	2.688872007	3.647169896	0.003573306	-2.075489661	0.666150661
cg38547577_TC21	-0.543743373	-1.515264818	-3.647124719	0.003573595	-2.075537876	0.666150661
cg32033861_TC21	0.498986078	-3.004878701	3.645898928	0.003581448	-2.076846209	0.666150661
cg30113502_TC21	-0.404291704	-1.612882873	-3.645614441	0.003583273	-2.077149886	0.666150661
cg31495530_BC21	-0.42804058	-1.028587833	-3.645243618	0.003585653	-2.07754574	0.666150661
cg42755158_BC11	-0.650216072	-1.234760689	-3.645151325	0.003586246	-2.077644267	0.666150661
cg28906135_BC11	0.439934391	3.040210866	3.644732303	0.003588938	-2.078091606	0.666150661
cg36848368_TC21	-0.604371828	-1.375202448	-3.644690086	0.00358921	-2.078136677	0.666150661
cg30234474_TC21	-0.581320846	-1.276300687	-3.64386524	0.003594516	-2.079017348	0.666150661
cg34783162_BC21	-0.39827282	-1.023583537	-3.642676219	0.003602179	-2.080287024	0.666150661
cg29884081_TC21	-0.475958749	-1.23096897	-3.642448292	0.00360365	-2.080530437	0.666150661
cg42219620_BC21	-0.57021455	-1.543991723	-3.641840585	0.003607575	-2.08117947	0.666150661
cg46566336_TC11	0.416460983	3.844789121	3.641833124	0.003607623	-2.081187439	0.666150661
cg39058638_BC21	-0.524731364	-3.637997088	-3.640473746	0.003616418	-2.082639467	0.666150661
cg35580424_BC21	0.474749455	-3.87086911	3.63991972	0.003620009	-2.083231333	0.666150661
cg42286098_TC21	0.353413582	2.036829987	3.639087388	0.003625411	-2.084120603	0.666150661
cg31633333_TC21	0.633488762	3.311636895	3.638412048	0.003629799	-2.084842218	0.666150661
cg45894300_TC21	-0.671514225	-2.840938137	-3.63798143	0.003632601	-2.085302379	0.666150661
cg35708546_TC21	-0.688825061	-1.09125346	-3.637928696	0.003632944	-2.085358733	0.666150661
cg32339295_TC21	-0.69461887	-1.33560912	-3.637512787	0.003635652	-2.085803205	0.666150661
cg46129176_BC21	-0.405710725	-1.770346987	-3.637467302	0.003635948	-2.085851817	0.666150661
cg45826451_TC21	-0.943306086	-1.696905443	-3.63713168	0.003638135	-2.086210509	0.666150661
cg40902341_TC11	0.640184299	2.722245445	3.636793905	0.003640337	-2.086571521	0.666150661
cg28116396_BC21	-0.699159258	-1.983577599	-3.636585748	0.003641695	-2.086794007	0.666150661
cg46790230_BC11	0.388532617	-0.182012264	3.636330954	0.003643358	-2.087066349	0.666150661
cg35369028_TC21	-0.699646386	-2.145876137	-3.635742662	0.0036472	-2.087695194	0.666150661
cg31627331_TC21	0.536212022	-3.831004274	3.635024259	0.003651898	-2.088463191	0.666150661
cg32342523_TC21	-0.434599293	-1.014391693	-3.63499779	0.003652071	-2.088491489	0.666150661
cg47683047_BC21	-0.491037486	2.454427618	-3.634893282	0.003652755	-2.088603219	0.666150661
cg37115407_BC21	-0.577811283	-1.819644996	-3.634799786	0.003653367	-2.088703177	0.666150661
cg43523210_BC21	-0.386987536	-0.781536503	-3.634626257	0.003654503	-2.088888703	0.666150661
cg44932984_TC11	0.883021027	-4.913007134	3.634143939	0.003657663	-2.08940439	0.666150661
cg41334131_TC21	0.726172849	2.607023573	3.634063088	0.003658193	-2.089490839	0.666150661
cg37067381_TC21	-0.396674321	-0.974713062	-3.633405834	0.003662504	-2.09019363	0.666150661
cg29381509_TC11	7.868524617	-10.04093275	3.633286429	0.003663287	-2.090321315	0.666150661
cg46156332_BC21	0.630691239	-3.676067431	3.633270904	0.003663389	-2.090337917	0.666150661
cg32124054_TC21	-0.483404801	-1.399243532	-3.632947154	0.003665515	-2.090684128	0.666150661
cg34013507_BC21	-0.751067734	-1.22129568	-3.632926762	0.003665649	-2.090705935	0.666150661
cg39804724_BC21	-0.532111041	-1.409030408	-3.632760574	0.003666741	-2.09088366	0.666150661
cg46882715_TC21	-0.819909115	-1.463516097	-3.632632288	0.003667584	-2.091020855	0.666150661
cg47156160_BC21	-0.493558205	-1.486544905	-3.632541916	0.003668178	-2.091117504	0.666150661
cg30000708_BC21	-0.510787322	-1.325615966	-3.632498673	0.003668462	-2.091163751	0.666150661
cg37977577_TC11	-0.395083709	-2.255726774	-3.632475246	0.003668616	-2.091188805	0.666150661
cg29277025_TC21	-0.635941313	-0.293980546	-3.632346373	0.003669464	-2.091326634	0.666150661
cg33675256_BC21	-0.446940247	3.789541489	-3.632339782	0.003669507	-2.091333682	0.666150661
cg47121158_TC21	-0.558302441	-1.552969634	-3.631926036	0.003672229	-2.091776195	0.666150661
cg39019134_BC21	-0.523130722	-3.19322415	-3.63117201	0.003677194	-2.092582713	0.666150661
cg43618247_BC21	-0.584582602	-1.029358676	-3.631087591	0.003677751	-2.092673015	0.666150661
cg36814201_BC11	0.65574875	1.394247947	3.630983606	0.003678436	-2.092784247	0.666150661
cg39917467_BC11	-2.044893352	-5.836415735	-3.630601789	0.003680954	-2.093192688	0.666150661
cg42754109_BC21	-0.432312064	-0.936426469	-3.630094717	0.0036843	-2.093735152	0.666150661
cg37455171_BC21	-0.512181454	-1.292795329	-3.630065894	0.003684491	-2.093765989	0.666150661
cg46024291_BC21	-1.401205056	2.980080311	-3.629912233	0.003685506	-2.093930383	0.666150661
cg43387576_BC21	-0.482259073	-2.604401549	-3.62893073	0.003691994	-2.094980531	0.666150661
cg31098592_TC11	0.748594564	1.744495639	3.628071104	0.003697687	-2.095900398	0.666150661
cg33999712_BC21	-0.575395852	-1.114344028	-3.627871699	0.003699009	-2.096113793	0.666150661
cg37912404_BC21	0.604941847	1.827254419	3.627637933	0.003700559	-2.096363968	0.666150661
cg36633327_BC11	0.606694273	2.158489818	3.626398405	0.00370879	-2.097690638	0.666150661
cg30666220_BC21	-0.693414047	-0.250367665	-3.625689722	0.003713505	-2.098449247	0.666150661
cg29570402_BC21	-0.497096254	-1.6450128	-3.625623523	0.003713945	-2.098520114	0.666150661
cg44349810_BC21	0.573544515	-4.182073929	3.625416556	0.003715323	-2.098741678	0.666150661
cg30528578_BC21	-0.348312906	-1.048050636	-3.625348209	0.003715779	-2.098814847	0.666150661
cg47216828_BC11	-11.96964235	-7.68346005	-3.625331738	0.003715888	-2.09883248	0.666150661
cg42438793_BC21	-0.360547562	-0.408814336	-3.625314136	0.003716006	-2.098851324	0.666150661
cg43262050_TC11	0.389972224	1.646143824	3.625208201	0.003716711	-2.098964735	0.666150661
cg31517497_TC11	-0.754561086	-1.187197614	-3.625016703	0.003717987	-2.09916975	0.666150661
cg45248717_BC11	0.507547366	2.801676398	3.62467006	0.003720299	-2.099540878	0.666150661
cg31098558_TC11	0.488368589	1.023117753	3.62450876	0.003721374	-2.099713577	0.666150661
cg41463044_BC21	-0.606178389	-1.644859091	-3.623943872	0.003725145	-2.100318416	0.666150661
cg30668075_BC21	-0.40474069	-2.186979395	-3.623437594	0.003728527	-2.100860542	0.666150661
cg44347707_BC21	-0.40456296	-0.439860141	-3.623233674	0.003729891	-2.101078912	0.666150661
cg33509535_TC21	-0.726178893	-1.564478797	-3.623193057	0.003730162	-2.101122407	0.666150661
cg41566199_BC21	-0.684227046	0.026814199	-3.623076088	0.003730945	-2.101247668	0.666150661
cg45558633_TC21	0.468907403	2.234103242	3.622890273	0.003732188	-2.101446659	0.666150661
cg42671469_TC21	-0.443478809	-1.767971142	-3.622415364	0.003735367	-2.10195527	0.666150661
cg37407262_TC11	0.391431364	0.399453439	3.622225535	0.003736638	-2.102158579	0.666150661
cg42218057_TC21	-0.557809218	-3.496207667	-3.620679769	0.003747008	-2.103814317	0.666150661
cg30911815_TC21	0.934207436	-4.190966559	3.62050503	0.003748183	-2.10400151	0.666150661
cg40059298_TC21	-0.416364414	-2.079380573	-3.619154739	0.003757268	-2.105448197	0.666150661
cg40046633_TC21	-0.423589529	-1.723450779	-3.617846431	0.003766093	-2.106850165	0.666150661
cg34588762_BC21	-0.559476735	-1.897164133	-3.617610721	0.003767686	-2.107102777	0.666150661
cg47216956_BC11	0.333503049	2.792715391	3.61747751	0.003768586	-2.107245544	0.666150661
cg42293988_TC21	-0.646481783	-0.95605463	-3.6164905	0.003775262	-2.108303438	0.666150661
cg28659597_TC11	0.522071108	-3.830692877	3.616164136	0.003777472	-2.108653273	0.666150661
cg28487603_TC21	-0.45050593	-0.258867188	-3.616026246	0.003778406	-2.108801085	0.666150661
cg38212738_BC21	-0.673382182	-4.251053179	-3.615910403	0.003779191	-2.108925265	0.666150661
cg33668113_BC11	0.654937972	3.031953506	3.615609467	0.003781232	-2.109247868	0.666150661
cg47360472_TC21	-0.371503732	-1.164861369	-3.614651162	0.003787736	-2.110275264	0.666150661
cg32240261_TC21	-0.575898498	-1.355790891	-3.613458208	0.003795849	-2.111554419	0.666150661
cg43120570_BC11	-0.409815502	-1.030520305	-3.613329884	0.003796723	-2.111692029	0.666150661
cg31686379_BC21	-0.502070313	2.857836466	-3.613199297	0.003797612	-2.111832066	0.666150661
cg46912549_TC21	-0.595479834	-2.740698605	-3.613082342	0.003798409	-2.111957489	0.666150661
cg44238425_TC21	-0.349085325	-3.190632243	-3.612687584	0.003801099	-2.112380841	0.666150661
cg30021127_BC21	-0.325475962	-1.323034994	-3.611370675	0.003810088	-2.113793309	0.666150661
cg33591343_TC21	-0.346447	0.640112205	-3.611358621	0.003810171	-2.113806239	0.666150661
cg45190311_BC11	0.737896342	2.683238673	3.610597376	0.003815377	-2.114622842	0.666150661
cg33953636_TC21	-0.433876548	-1.682617769	-3.610432828	0.003816503	-2.114799368	0.666150661
cg36878330_BC11	0.63973154	-4.663433703	3.609706343	0.00382148	-2.115578782	0.666150661
cg34476541_BC21	-0.482435832	-1.000883368	-3.609656222	0.003821824	-2.115632558	0.666150661
cg37624430_TC11	0.517077006	1.996902731	3.609318942	0.003824137	-2.11599444	0.666150661
cg28150184_BC11	0.483188077	2.458243615	3.609269225	0.003824478	-2.116047785	0.666150661
cg36915795_TC21	-0.35980498	-0.497752337	-3.609135663	0.003825395	-2.116191096	0.666150661
cg30117843_BC11	0.443404447	1.60207344	3.608962382	0.003826584	-2.116377028	0.666150661
cg30785309_TC21	-0.479681219	-1.775737029	-3.60865197	0.003828716	-2.116710114	0.666150661
cg30413085_TC21	-0.617054582	-0.300082074	-3.608573325	0.003829256	-2.116794507	0.666150661
cg31503800_TC11	0.344995393	3.231655745	3.608537969	0.003829499	-2.116832447	0.666150661
cg30268453_BC21	1.540145706	-4.749926154	3.608224002	0.003831656	-2.117169368	0.666150661
ch338595665_BC21	0.441169439	2.274205976	3.607970123	0.003833402	-2.117441819	0.666150661
cg34661174_BC21	-0.66724669	-1.901496453	-3.607437017	0.00383707	-2.118013955	0.666150661
cg36402381_TC21	-0.487229855	-1.202409513	-3.607328886	0.003837814	-2.118130008	0.666150661
cg45640693_BC21	-0.648972109	-1.52680965	-3.607208925	0.00383864	-2.118258759	0.666150661
cg30246089_TC21	-0.437773944	-1.088382951	-3.605644631	0.003849429	-2.119937877	0.666150661
cg35760054_TC21	-0.605563229	-0.970133265	-3.605470215	0.003850634	-2.120125119	0.666150661
cg36097469_BC21	-0.616266365	-2.492275791	-3.604895137	0.003854609	-2.120742516	0.666150661
cg41445419_TC21	-0.506438341	-0.987535267	-3.604054944	0.003860425	-2.121644627	0.666150661
cg41814685_TC21	-0.682922443	-1.131647733	-3.604046121	0.003860486	-2.121654102	0.666150661
cg40108710_BC11	0.543183183	-3.279548856	3.60403548	0.003860559	-2.121665527	0.666150661
cg40101031_TC21	-0.497533387	-1.943504922	-3.604022193	0.003860652	-2.121679795	0.666150661
cg35027955_TC21	-0.471726665	-1.296157116	-3.60378703	0.003862281	-2.121932308	0.666150661
cg46436081_BC21	-0.523017865	-1.338225756	-3.60352626	0.003864089	-2.122212328	0.666150661
cg29967950_TC21	-0.524201854	-1.496083622	-3.603511648	0.00386419	-2.122228019	0.666150661
cg36012143_TC21	0.45415133	2.348155345	3.603428429	0.003864767	-2.122317383	0.666150661
cg44368035_TC11	0.452548935	1.058769857	3.603274279	0.003865836	-2.12248292	0.666150661
cg42704547_TC21	-0.409972735	-0.879718971	-3.603156621	0.003866652	-2.122609271	0.666150661
cg42596410_TC21	-0.71384588	-0.579814375	-3.602870261	0.00386864	-2.122916796	0.666150661
cg29717442_TC11	0.51561597	2.096246894	3.602827714	0.003868935	-2.122962489	0.666150661
cg30667250_TC11	0.468361927	2.503981842	3.602248123	0.003872961	-2.123584962	0.666150661
cg43455029_BC11	0.37452173	1.54677948	3.602154321	0.003873613	-2.123685708	0.666150661
cg40061422_BC21	-0.411294835	-0.56406777	-3.60196046	0.003874961	-2.123893926	0.666150661
cg30206305_TC21	-0.654211012	-1.125583204	-3.601216164	0.00388014	-2.124693395	0.666150661
cg40166044_BC21	1.337846262	-1.579734848	3.600808624	0.003882979	-2.125131179	0.666150661
cg42439154_TC11	-0.789838958	-2.994681026	-3.600623588	0.003884269	-2.125329955	0.666150661
cg34065822_TC11	0.36692928	3.06643189	3.600465446	0.003885371	-2.125499846	0.666150661
cg30772803_TC11	0.61282312	2.341403347	3.600459206	0.003885415	-2.125506549	0.666150661
cg45085691_TC11	0.392414927	1.272821743	3.600275659	0.003886695	-2.125703735	0.666150661
cg39643360_TO21	-0.633170554	-2.473466672	-3.600190201	0.003887291	-2.125795545	0.666150661
cg36663580_TC21	-0.410081256	-1.718853323	-3.59973082	0.003890497	-2.126289091	0.666150661
cg45144523_BC21	-0.52993175	-0.917128194	-3.599691905	0.003890769	-2.126330901	0.666150661
cg38656114_TC11	0.717737826	0.876574831	3.599278543	0.003893656	-2.126775035	0.666150661
cg47136957_BC21	-0.50150814	-1.569111362	-3.599026717	0.003895417	-2.127045619	0.666150661
cg30695215_BC11	0.703946592	2.329360008	3.59898482	0.00389571	-2.127090638	0.666150661
cg35760622_TC21	-0.535358227	-0.304720139	-3.598927109	0.003896113	-2.12715265	0.666150661
cg37948566_BC11	0.330197618	1.148224442	3.5987979	0.003897017	-2.127291489	0.666150661
cg36447433_BC21	-0.350236243	-1.601598685	-3.598721072	0.003897554	-2.127374044	0.666150661
rs212651458_BC21	-1.866803822	-6.500751015	-3.597130288	0.003908698	-2.129083619	0.666150661
cg44762658_TC11	5.606544699	-6.489496381	3.596960671	0.003909889	-2.129265925	0.666150661
cg42949675_BC21	-0.409031329	-0.89646348	-3.596875428	0.003910487	-2.129357545	0.666150661
cg32686832_TC21	-0.434747257	-1.101506571	-3.59667499	0.003911894	-2.129572986	0.666150661
cg45045794_BC21	0.50790877	-4.304004624	3.596514904	0.003913018	-2.129745058	0.666150661
cg42718446_BC21	-0.457490917	-1.586139671	-3.59600733	0.003916585	-2.130290661	0.666150661
cg39415757_BC11	1.007427595	0.601795317	3.595965101	0.003916882	-2.130336055	0.666150661
cg28905540_TC21	-0.443184936	-2.666813852	-3.594501631	0.003927185	-2.131909396	0.666150661
cg35982394_TC11	-0.340285654	-1.027973122	-3.594189656	0.003929385	-2.132244833	0.666150661
cg37907812_TC21	-0.425240355	-1.617479192	-3.59414771	0.003929681	-2.132289935	0.666150661
cg45284924_BC11	-0.298606662	1.254577892	-3.593949261	0.003931081	-2.132503318	0.666150661
cg42973293_BC11	0.531715661	2.043933799	3.593869822	0.003931642	-2.132588737	0.666150661
cg31795394_TC21	-0.823409424	-0.686951224	-3.593705218	0.003932804	-2.132765733	0.666150661
cg30850275_TC21	-0.512404062	-1.606730214	-3.593619731	0.003933408	-2.132857659	0.666150661
cg36382991_BC21	-0.540816531	-0.833955209	-3.59357567	0.003933719	-2.132905038	0.666150661
cg32701532_BC21	-0.39723363	-1.254144871	-3.593007219	0.003937735	-2.13351633	0.666150661
cg32553572_BC21	-0.549033485	-1.659341381	-3.593004598	0.003937754	-2.133519149	0.666150661
cg45755955_TC11	0.296417637	1.479098574	3.592945075	0.003938174	-2.13358316	0.666150661
cg35801731_BC21	-0.342232434	2.478077568	-3.592683942	0.003940021	-2.133863992	0.666150661
cg29217886_BC21	-0.36977334	-1.818225297	-3.592256132	0.003943048	-2.134324096	0.666150661
cg43280098_BC21	-0.746390014	-1.577942864	-3.592208338	0.003943387	-2.134375499	0.666150661
cg28716238_TC11	0.747386189	1.871974407	3.591903389	0.003945546	-2.134703487	0.666150661
cg30667328_TC21	-0.69365837	-0.931257136	-3.591568753	0.003947917	-2.13506342	0.666150661
cg43426138_TC11	0.364425502	-2.053705722	3.591524183	0.003948233	-2.135111361	0.666150661
cg42921173_BC21	-0.676235432	-1.990385321	-3.591420491	0.003948968	-2.135222895	0.666150661
cg29814380_BC21	-0.467182977	-0.912571612	-3.591356881	0.003949419	-2.135291318	0.666150661
cg32355972_TC11	-0.507790578	-1.446883953	-3.591099146	0.003951247	-2.135568555	0.666150661
cg31954060_BC11	0.542207263	1.641138257	3.59105714	0.003951545	-2.135613741	0.666150661
cg40839002_TC21	-0.7621817	-1.37314454	-3.590596529	0.003954815	-2.136109234	0.666150661
cg44553846_TC21	-0.429122937	-0.742049128	-3.59036133	0.003956485	-2.136362258	0.666150661
cg42022482_BC11	-0.37532024	-2.566146404	-3.590100737	0.003958337	-2.136642608	0.666150661
cg43762986_TC11	0.421700698	4.261272231	3.589826684	0.003960285	-2.136937451	0.666150661
cg32064559_BC21	-0.660635405	-1.069865586	-3.589805187	0.003960438	-2.136960579	0.666150661
cg45231265_TC11	0.338796641	1.894575821	3.589228538	0.003964541	-2.137581011	0.666150661
cg35909768_BC21	-0.655497317	-0.792221589	-3.589107889	0.0039654	-2.137710826	0.666150661
cg29986534_BC11	0.389805476	1.303659993	3.589052899	0.003965791	-2.137769995	0.666150661
cg42730351_BC21	-0.607867306	-2.544085839	-3.588845581	0.003967268	-2.137993071	0.666150661
cg46391652_TC21	-0.310064895	-1.44480406	-3.588692314	0.00396836	-2.138157991	0.666150661
cg36065010_TC21	0.455686897	1.02104591	3.587753417	0.003975056	-2.139168355	0.666457003
cg31446936_TC21	-0.534839959	-2.584750693	-3.587048615	0.00398009	-2.139926891	0.666457003
cg29891508_BC11	0.431359475	0.337490558	3.586814409	0.003981764	-2.14017897	0.666457003
cg36017697_TC21	-0.499148517	-1.639385492	-3.586653905	0.003982912	-2.140351726	0.666457003
cg43124702_TC11	-1.395773949	-6.304331702	-3.586440294	0.00398444	-2.140581649	0.666457003
cg32867803_TC21	-0.614095676	-0.722957927	-3.586295602	0.003985475	-2.140737395	0.666457003
cg31229664_TC21	-0.631437223	-0.849376997	-3.58616129	0.003986437	-2.14088197	0.666457003
cg36706385_BC21	-0.370761622	-0.253789309	-3.585350213	0.003992248	-2.141755081	0.667039957
cg40422957_BC21	-0.821671106	-1.724585665	-3.584396751	0.003999089	-2.142781592	0.667632167
cg37912252_BC11	-0.43677295	0.337786843	-3.583656944	0.004004406	-2.143578171	0.667632167
cg35021665_TC21	-0.305161399	-0.339710503	-3.583539665	0.00400525	-2.143704458	0.667632167
cg33385523_BC21	-0.631950097	-1.384095282	-3.583045126	0.004008809	-2.144237001	0.667632167
cg41115710_TC21	-0.371365996	-0.527766168	-3.58239624	0.004013484	-2.144935808	0.667632167
cg40727764_TC21	-0.367740234	-0.273892765	-3.582197066	0.00401492	-2.145150317	0.667632167
cg42466132_TC21	-0.664981186	-0.782981052	-3.581664393	0.004018763	-2.145724033	0.667632167
cg30535969_BC11	0.478269243	1.092333909	3.580833417	0.004024766	-2.146619119	0.667632167
cg44028458_TC21	-0.482626956	0.254338777	-3.580317332	0.004028499	-2.147175072	0.667632167
cg40411366_TC21	-0.331670962	-0.477745698	-3.580174429	0.004029533	-2.147329021	0.667632167
cg29317552_TC11	-0.610196429	-2.475375058	-3.579862796	0.004031789	-2.147664754	0.667632167
cg46352327_TC21	-0.398118918	-0.990576382	-3.578881762	0.004038901	-2.148721747	0.667632167
cg47224244_BC21	-0.622382353	-1.332980544	-3.578671321	0.004040428	-2.1489485	0.667632167
cg44188254_BC21	-0.388901515	1.812413215	-3.57865161	0.004040571	-2.14896974	0.667632167
cg34827511_TC21	-0.401493437	-1.597069964	-3.578491198	0.004041735	-2.149142591	0.667632167
cg42926466_BC21	-0.542254978	-0.642372358	-3.578029914	0.004045086	-2.149639667	0.667632167
cg33159529_TC11	0.810619584	2.737499376	3.577971829	0.004045508	-2.149702261	0.667632167
cg40020975_BC11	0.405179318	-0.361895933	3.577783076	0.00404688	-2.14990567	0.667632167
cg44041505_TC11	0.414553404	2.406640291	3.577513241	0.004048842	-2.150196466	0.667632167
cg38497150_BC21	-0.565954522	-2.14125964	-3.57705321	0.00405219	-2.150692259	0.667632167
cg46592797_BC11	0.571105313	2.605191325	3.576811146	0.004053953	-2.150953152	0.667632167
cg33516317_BC21	0.76318563	-4.401973722	3.576313905	0.004057576	-2.1514891	0.667632167
cg40392814_TC11	0.406749974	1.77077203	3.574985588	0.004067271	-2.152920995	0.667632167
cg44297577_TC21	-0.520870512	-1.112882925	-3.574719962	0.004069212	-2.153207365	0.667632167
cg34235909_TC21	-0.589665636	-2.082807185	-3.574314583	0.004072177	-2.153644422	0.667632167
cg32706588_BC21	-0.473620266	-2.523294731	-3.573915209	0.0040751	-2.154075029	0.667632167
cg33863890_TC21	-0.353672505	-1.012410685	-3.573131023	0.004080846	-2.154920608	0.667632167
cg31013057_TC11	-0.333660806	-1.131222851	-3.572585187	0.004084851	-2.155509232	0.667632167
cg29394877_TC21	-0.794918398	-1.675243165	-3.572504717	0.004085442	-2.155596014	0.667632167
cg31017727_BC21	-0.3554549	-1.632744223	-3.572407062	0.004086159	-2.155701329	0.667632167
cg43054900_BC11	0.634722432	-4.216015273	3.571731297	0.004091123	-2.156430145	0.667632167
cg39989876_BC21	-0.482393146	-1.173534076	-3.57052722	0.004099985	-2.157728914	0.667632167
cg35839356_BC21	-0.487202641	-1.718082402	-3.570482186	0.004100317	-2.157777493	0.667632167
cg28726260_BC21	-0.46743073	-1.161079847	-3.570228602	0.004102186	-2.158051048	0.667632167
cg29197659_TC11	-0.313272822	0.786313394	-3.570207412	0.004102342	-2.158073908	0.667632167
cg36641271_TC21	-0.81710677	-4.320314913	-3.570032679	0.00410363	-2.158262408	0.667632167
cg35839329_BC21	-0.370149608	-0.21474339	-3.56980902	0.00410528	-2.158503696	0.667632167
cg30546679_TC21	-0.454949037	-1.424417087	-3.569273963	0.00410923	-2.159080956	0.667632167
cg40794934_TC11	0.509914841	1.890016851	3.569094038	0.004110559	-2.159275082	0.667632167
cg31133240_BC11	0.521914221	1.640638508	3.568911098	0.00411191	-2.159472466	0.667632167
cg46864614_TC11	0.399240612	1.597946737	3.568647871	0.004113856	-2.159756485	0.667632167
cg31407505_TC21	-0.538338404	-3.456796349	-3.568584215	0.004114327	-2.159825171	0.667632167
cg40361257_BC21	-0.576588891	-2.161717856	-3.568433721	0.00411544	-2.159987557	0.667632167
cg42052753_BC21	-0.532404843	-1.150547649	-3.568416246	0.004115569	-2.160006414	0.667632167
cg40806020_BC21	-0.492379058	-1.389557484	-3.567493709	0.004122398	-2.161001932	0.667632167
cg40021310_BC21	0.765177286	-4.735825613	3.566672708	0.004128486	-2.161887987	0.667632167
cg28146684_TC21	-0.331922836	-0.860425715	-3.56604903	0.004133116	-2.162561148	0.667632167
cg39067626_BC11	0.391721831	1.222632726	3.565519823	0.00413705	-2.163132389	0.667632167
cg46310853_TC11	0.709575051	2.172371716	3.565512907	0.004137101	-2.163139855	0.667632167
cg34262842_TC21	0.532879825	2.043850633	3.565480261	0.004137344	-2.163175095	0.667632167
cg33479024_BC21	0.530385098	-2.414286778	3.565234327	0.004139173	-2.163440578	0.667632167
cg45215614_TC21	-0.568640628	-1.135082298	-3.565185361	0.004139538	-2.163493438	0.667632167
cg44036071_BC21	-0.51244967	-1.045833677	-3.5650773	0.004140342	-2.163610092	0.667632167
cg32859306_BC21	-0.532090965	-0.302321285	-3.564490676	0.00414471	-2.164243396	0.667632167
cg38841897_TC21	-0.667805122	-2.271751608	-3.564311965	0.004146041	-2.164436338	0.667632167
cg42208334_BC21	-0.669495017	-2.422848778	-3.564242628	0.004146558	-2.164511197	0.667632167
cg42445839_BC21	-0.375462495	-2.320010138	-3.564194563	0.004146917	-2.164563091	0.667632167
cg47194684_TC21	-0.503814943	-1.283820949	-3.562964142	0.004156099	-2.165891638	0.667632167
cg29566123_TC11	1.015179622	-5.006054136	3.562927365	0.004156374	-2.165931352	0.667632167
cg46902622_TC21	-0.38622098	-1.357146443	-3.562548792	0.004159203	-2.166340163	0.667632167
cg44375876_TC21	-0.70822915	-1.524524663	-3.561614538	0.004166195	-2.167349128	0.667632167
cg36422914_TC21	-0.436587934	-0.83623803	-3.561096646	0.004170075	-2.167908491	0.667632167
cg41495164_TC11	0.513825663	-3.934341135	3.56097272	0.004171004	-2.168042346	0.667632167
cg36234844_TC21	1.022540703	-4.076969481	3.560563041	0.004174078	-2.168484865	0.667632167
cg36151761_TC21	-0.668679842	-1.438386321	-3.560440121	0.004175	-2.168617644	0.667632167
cg31342161_TC21	0.409870181	1.832647518	3.560181643	0.004176941	-2.168896859	0.667632167
cg32418427_BC21	-0.689065075	-1.921024747	-3.559774672	0.004179998	-2.1693365	0.667632167
cg31545469_BC11	0.572708035	1.394076235	3.559722157	0.004180393	-2.169393233	0.667632167
cg29798724_BC21	-0.716603481	-3.647865652	-3.559579637	0.004181464	-2.169547202	0.667632167
cg31618118_TC21	-0.479404067	-3.559286919	-3.55928292	0.004183695	-2.169867761	0.667632167
cg37452527_BC21	-0.380971168	-1.80280849	-3.558644978	0.004188497	-2.17055701	0.667632167
cg31339520_BC21	-0.341174422	3.058396458	-3.558639244	0.00418854	-2.170563206	0.667632167
cg42496992_TC21	-0.601114284	-0.811812229	-3.558541907	0.004189273	-2.170668377	0.667632167
cg31251110_TC11	-0.589015734	-0.969739113	-3.558229083	0.00419163	-2.171006386	0.667632167
cg42583476_TC11	0.457362115	3.504701083	3.558127052	0.004192399	-2.171116634	0.667632167
cg45020631_BC21	-0.580479942	-1.696790359	-3.557982921	0.004193486	-2.171272376	0.667632167
cg32502619_TC21	-0.466726715	-3.088129917	-3.557505233	0.004197089	-2.171788568	0.667632167
cg36077130_BC21	-0.411857072	-1.124298894	-3.556201906	0.004206937	-2.173197116	0.667632167
cg36460604_BC21	-0.445125856	-0.700983491	-3.556067458	0.004207954	-2.173342433	0.667632167
cg42962011_TC21	-0.615618826	-3.744371892	-3.555884786	0.004209336	-2.173539875	0.667632167
cg44678467_TC21	-0.553720788	-0.432371551	-3.55466529	0.004218577	-2.174858106	0.667632167
cg38504358_BC21	0.382425522	-3.535010461	3.554547786	0.004219469	-2.174985135	0.667632167
cg28750818_BC21	-0.524795494	-1.469152777	-3.55451657	0.004219706	-2.175018882	0.667632167
cg41677505_TC21	0.820644723	-4.186883593	3.55444228	0.00422027	-2.175099195	0.667632167
cg43911916_TC11	0.6761276	3.688349908	3.554349264	0.004220976	-2.175199754	0.667632167
cg47027930_TC21	-0.527257375	-1.459767888	-3.554192752	0.004222164	-2.175368961	0.667632167
cg36357662_TC11	0.614631091	0.207098031	3.553751318	0.004225517	-2.175846218	0.667632167
cg33978747_BC21	-0.624479532	-1.448129376	-3.553735123	0.00422564	-2.175863728	0.667632167
cg45139361_BC11	0.524779897	4.150700098	3.553679965	0.004226059	-2.175923365	0.667632167
cg31293226_TC21	0.46159521	1.917990449	3.553609014	0.004226598	-2.176000077	0.667632167
cg32333229_TC21	-0.53961223	1.937965941	-3.553263312	0.004229227	-2.17637386	0.667632167
cg45194035_BC21	-0.329047853	1.97605823	-3.55302101	0.00423107	-2.176635855	0.667632167
cg47362326_TC21	-0.750411874	-2.552047149	-3.552925318	0.004231798	-2.176739327	0.667632167
cg41902725_BC11	0.54182564	2.51617938	3.552686867	0.004233614	-2.17699717	0.667632167
cg31415185_BC21	-0.471587655	-1.921024564	-3.552590937	0.004234344	-2.177100903	0.667632167
cg37562440_TC21	-0.830565584	-1.701209802	-3.552082164	0.00423822	-2.177651087	0.667632167
cg31378354_BC21	-0.608117589	-0.469493465	-3.551642522	0.004241573	-2.178126542	0.667632167
cg42998868_TC21	-0.486460506	-1.414042395	-3.551613973	0.004241791	-2.178157417	0.667632167
cg35202884_BC21	-0.736770978	1.132036789	-3.551556211	0.004242231	-2.178219886	0.667632167
cg28234329_TC21	-0.694056778	-1.733091217	-3.551241328	0.004244634	-2.178560442	0.667632167
cg34039272_TC11	0.61860481	0.181687159	3.551170968	0.004245172	-2.178636539	0.667632167
cg36113887_TC21	-0.616233971	-1.371077285	-3.551155879	0.004245287	-2.178652859	0.667632167
cg40806016_TC21	-0.536979294	-1.59935805	-3.550807532	0.004247948	-2.179029627	0.667632167
cg31692072_BC21	-0.710823128	-1.750025149	-3.550253218	0.004252185	-2.179629204	0.667632167
cg38228529_TC21	0.370831399	1.179973686	3.549834885	0.004255386	-2.180081724	0.667632167
cg39419659_TC21	-0.542358809	-2.950098327	-3.549675149	0.004256608	-2.180254522	0.667632167
cg34539133_BC21	-0.390623667	-1.31650548	-3.549461034	0.004258248	-2.180486149	0.667632167
cg36974272_BC11	0.585348512	3.434272995	3.54908708	0.004261113	-2.180890707	0.667632167
cg41564527_BC21	-0.465968282	-1.301853105	-3.548999036	0.004261788	-2.180985959	0.667632167
cg38896950_TC21	-0.624185872	-4.4366741	-3.548579685	0.004265004	-2.181439658	0.667632167
cg32337253_BC21	0.516602547	2.719813955	3.547524711	0.004273105	-2.182581154	0.667632167
cg30185057_BC21	-0.448909634	-1.569403926	-3.547448668	0.00427369	-2.18266344	0.667632167
cg42212452_BC21	-0.663335316	-1.931689743	-3.546929158	0.004277686	-2.183225622	0.667632167
cg43362392_BC21	-0.575547797	-1.196177344	-3.546808153	0.004278617	-2.183356572	0.667632167
cg43349889_BC21	-0.411990894	-1.371484613	-3.546722912	0.004279273	-2.183448819	0.667632167
cg40726667_BC21	-0.52608314	-2.121549931	-3.546608419	0.004280155	-2.183572725	0.667632167
cg37178603_BC21	-0.852831536	-1.449013029	-3.546329568	0.004282302	-2.18387451	0.667632167
cg30775453_TC21	-0.38672477	-1.434294028	-3.545482341	0.004288834	-2.184791485	0.667632167
cg33816653_TC21	-0.6559902	-1.292939144	-3.545293925	0.004290288	-2.184995426	0.667632167
cg38455168_BC21	-0.434043592	-1.719646643	-3.545273701	0.004290444	-2.185017318	0.667632167
cg33637216_BC21	-0.457950664	-1.28292392	-3.544722865	0.004294698	-2.185613574	0.667632167
cg33931220_TC21	-0.583431992	-3.752078519	-3.544309943	0.004297889	-2.186060573	0.667632167
cg37724649_TC11	0.467969952	-0.70662717	3.543899399	0.004301065	-2.186505022	0.667632167
cg47344327_TC21	0.468536193	1.931772724	3.543629137	0.004303157	-2.186797617	0.667632167
cg37710867_BC21	-0.534814693	-1.141998642	-3.543522915	0.004303979	-2.18691262	0.667632167
cg42572380_BC21	-0.721941631	-1.591515095	-3.54333812	0.004305411	-2.187112694	0.667632167
cg44929738_BC21	-0.499885892	-1.709206123	-3.54322935	0.004306253	-2.18723046	0.667632167
cg39958101_TC21	-0.431376985	-1.238376165	-3.542961941	0.004308326	-2.187519992	0.667632167
cg34787496_TC11	0.504800336	3.885531411	3.542780536	0.004309732	-2.187716411	0.667632167
cg45025226_BC21	-0.668145278	-1.817135946	-3.542494366	0.004311952	-2.188026276	0.667632167
cg36097086_BC21	-0.653098145	-1.868138984	-3.542220548	0.004314076	-2.188322777	0.667632167
cg33800525_BC21	-0.42113107	-1.956700876	-3.541926538	0.004316359	-2.188641154	0.667632167
cg46905956_TC21	-0.362506731	-1.32672833	-3.541611879	0.004318804	-2.188981906	0.667632167
cg40866448_BC11	1.069627307	4.200141714	3.541523844	0.004319488	-2.189077244	0.667632167
cg36096026_TC11	1.119426719	2.483165377	3.541350194	0.004320838	-2.189265302	0.667632167
cg45957769_TC21	-0.669551166	2.351337202	-3.541068955	0.004323025	-2.189569885	0.667632167
cg41414207_BC21	-0.345055894	-1.832936885	-3.540943937	0.004323997	-2.189705284	0.667632167
cg46352445_BC11	0.409760584	-0.369438336	3.540647833	0.004326302	-2.190025983	0.667632167
cg46225837_BC11	11.99909876	-7.364663812	3.539915171	0.004332009	-2.190819558	0.667632167
cg41831191_BC21	-0.766528948	-1.108354855	-3.539830071	0.004332673	-2.190911739	0.667632167
cg44048616_BC11	0.372529603	1.512012856	3.539476501	0.00433543	-2.191294736	0.667632167
cg28630867_BC21	-0.702390196	-1.79524363	-3.539105504	0.004338325	-2.19169663	0.667632167
cg46096264_TC11	0.991949757	4.163010871	3.538816513	0.004340582	-2.192009703	0.667632167
cg38020050_BC21	-0.737972529	-1.881120709	-3.538588179	0.004342366	-2.192257073	0.667632167
cg36420037_TC21	-0.979552924	-3.669333288	-3.538071465	0.004346405	-2.192816891	0.667632167
cg40474993_TC21	-0.594024572	-1.051341845	-3.537814384	0.004348417	-2.193095433	0.667632167
cg35252782_BC11	-0.60900964	-5.976746538	-3.537594774	0.004350136	-2.193333382	0.667632167
cg37500451_TC21	-0.770959163	-1.564176291	-3.537356471	0.004352002	-2.193591594	0.667632167
cg33711528_BC11	-1.087509119	-4.634828199	-3.537290101	0.004352521	-2.19366351	0.667632167
cg38244965_TC21	-0.586795746	-0.962010853	-3.536639248	0.004357623	-2.194368787	0.667632167
cg44692074_BC21	-0.374311781	-0.576162954	-3.535166	0.004369192	-2.19596545	0.667632167
cg31980654_BC21	-0.460546903	-0.471355706	-3.534012907	0.004378269	-2.197215356	0.667632167
cg29769517_BC21	0.529040414	-3.810889465	3.533895237	0.004379196	-2.197342917	0.667632167
cg47342864_BC21	-0.797507816	-1.716248767	-3.533685545	0.00438085	-2.197570238	0.667632167
cg29147880_BC21	-0.538916292	-1.649453216	-3.533659889	0.004381052	-2.197598052	0.667632167
cg28722585_TC21	-0.406951728	-1.294250941	-3.533214612	0.004384565	-2.198080789	0.667632167
cg42827229_TC21	-0.461113182	-1.352263439	-3.533121566	0.004385299	-2.198181665	0.667632167
cg29853107_BC21	-0.440647213	0.094014072	-3.533021971	0.004386085	-2.198289645	0.667632167
cg43524073_TC21	-0.35354597	2.124753408	-3.532953387	0.004386627	-2.198364003	0.667632167
cg34507208_BC21	-0.654290925	-0.941878674	-3.532632085	0.004389164	-2.198712365	0.667632167
cg44237033_TC11	-0.661583694	-1.746691423	-3.53259969	0.00438942	-2.198747489	0.667632167
cg36659959_TC21	-0.386864581	3.180158957	-3.532566797	0.00438968	-2.198783152	0.667632167
cg33808856_BC21	-0.616023248	-0.365165935	-3.532378195	0.004391171	-2.198987647	0.667632167
cg35619671_BC21	-0.506696592	-1.365687573	-3.532260574	0.0043921	-2.199115182	0.667632167
cg47998286_TC11	0.348328947	2.946982602	3.532116416	0.00439324	-2.199271493	0.667632167
cg42109447_TC21	-0.400840558	1.315629902	-3.531730071	0.004396296	-2.199690424	0.667632167
cg43300135_TC21	-0.824440342	-0.453839549	-3.531692866	0.004396591	-2.199730768	0.667632167
cg32455630_TC21	-0.510118218	-3.158211435	-3.531125295	0.004401085	-2.200346252	0.667632167
cg44188196_TC11	0.566575	1.754245689	3.530412215	0.004406738	-2.201119595	0.667632167
cg34375912_BC21	-0.656639194	-1.354997132	-3.53004202	0.004409676	-2.201521103	0.667632167
cg41460460_TC21	-0.386973667	2.618031048	-3.529612986	0.004413083	-2.201986452	0.667632167
cg44769801_TC21	-0.490262073	-0.805861937	-3.529456577	0.004414326	-2.202156108	0.667632167
cg41074713_TC21	-0.445216882	-0.133923016	-3.529416577	0.004414644	-2.202199496	0.667632167
cg44289936_TC21	-0.473582442	1.874611115	-3.529360172	0.004415092	-2.202260679	0.667632167
cg34147109_BC21	-0.446926318	-0.848952328	-3.529257401	0.004415909	-2.202372157	0.667632167
cg29124028_TC11	-0.439239886	-1.34134404	-3.52903916	0.004417644	-2.202608891	0.667632167
cg32339299_TC21	-0.747328604	-1.337698858	-3.528138338	0.004424814	-2.203586124	0.667632167
cg42727963_BC21	-0.506453328	1.189868281	-3.527987867	0.004426013	-2.203749369	0.667632167
cg37467998_TC21	-0.61684712	-1.589543819	-3.527765405	0.004427786	-2.203990723	0.667632167
cg30402095_TC21	-0.524594178	-0.77502702	-3.527617828	0.004428962	-2.204150837	0.667632167
cg45611288_TC21	-0.467403945	-0.568378106	-3.527271769	0.004431723	-2.204526307	0.667632167
cg42909361_BC21	-0.418496069	-3.28536369	-3.526569897	0.004437326	-2.205287881	0.667632167
cg30874844_BC11	0.525051953	0.605644769	3.526079783	0.004441244	-2.205819728	0.667632167
cg44520193_BC11	-0.83300287	-3.611442765	-3.525755191	0.00444384	-2.206171976	0.667632167
cg35594682_BC11	0.740918615	-5.255371652	3.525636926	0.004444787	-2.206300322	0.667632167
cg29507329_BC21	-0.584272489	-2.330332648	-3.525483335	0.004446016	-2.206467008	0.667632167
cg31671939_TC21	-0.496523935	-1.179902519	-3.525377226	0.004446865	-2.206582165	0.667632167
cg42644272_BC21	-0.389158145	3.066358897	-3.525181936	0.004448429	-2.206794113	0.667632167
cg32479845_BC21	-0.34701599	2.957159593	-3.524094177	0.004457151	-2.207974755	0.667632167
cg38500246_BC21	-0.362676256	-0.512127846	-3.523986418	0.004458015	-2.208091724	0.667632167
cg28355574_BC21	-0.579813694	-1.250734442	-3.52353462	0.004461644	-2.208582157	0.667632167
cg41375462_TC11	0.773035649	-5.04922289	3.523374212	0.004462933	-2.208756289	0.667632167
cg34993419_TC11	0.52897709	2.65889376	3.522391938	0.004470834	-2.209822685	0.667632167
cg44933452_TC21	-0.583244499	-1.921489937	-3.522194839	0.004472421	-2.21003668	0.667632167
cg33928035_BC21	-0.344358897	-0.986690959	-3.521930605	0.004474549	-2.210323574	0.667632167
cg38599207_TC21	-0.43829049	-2.390707504	-3.521646429	0.00447684	-2.210632132	0.667632167
cg38534795_BC21	0.38862772	2.402946133	3.521640764	0.004476885	-2.210638282	0.667632167
cg30721759_TC21	-3.902340178	0.95213036	-3.521411075	0.004478737	-2.210887687	0.667632167
cg47317774_BC21	-0.773471665	-1.927665471	-3.521203819	0.004480409	-2.211112739	0.667632167
cg39658578_TC11	0.584138447	2.079539743	3.520005724	0.004490087	-2.212413829	0.667632167
cg40293166_BC21	-0.477421688	-0.805081733	-3.519680488	0.004492718	-2.212767059	0.667632167
cg32042500_TC11	-0.691161536	-0.50042095	-3.519218234	0.004496459	-2.213269127	0.667632167
cg37564342_BC21	-0.626126533	-0.904134329	-3.518827648	0.004499623	-2.213693378	0.667632167
cg29476597_BC21	-0.796321393	-2.25374194	-3.518791468	0.004499917	-2.213732678	0.667632167
cg44392307_BC11	-0.512281127	-0.468130406	-3.518650798	0.004501057	-2.213885478	0.667632167
cg45231461_BC11	0.679597027	2.332015552	3.518522249	0.004502099	-2.214025115	0.667632167
cg37896561_BC21	-0.865313378	-4.993392551	-3.518417167	0.004502951	-2.214139262	0.667632167
cg31843984_TC21	0.446922171	2.147895942	3.518408498	0.004503022	-2.21414868	0.667632167
cg31228918_TC11	0.475739529	1.952316949	3.51832285	0.004503716	-2.214241718	0.667632167
cg41492421_BC11	-0.540587527	-3.680754218	-3.518312009	0.004503804	-2.214253495	0.667632167
cg36550707_BC21	-0.638590129	-1.342652487	-3.518274151	0.004504111	-2.214294619	0.667632167
cg40211505_TC21	-0.379386667	-0.676260364	-3.517879306	0.004507315	-2.21472355	0.667632167
cg30746435_BC21	-0.422850945	0.210269326	-3.517789988	0.004508041	-2.214820581	0.667632167
cg43885490_TC21	-0.384549233	-1.539509253	-3.517631366	0.004509329	-2.214992905	0.667632167
cg42400010_TC21	0.733884737	-3.970612478	3.517245477	0.004512464	-2.215412141	0.667632167
cg36787964_BC21	-0.783401854	-0.577199173	-3.517204038	0.004512801	-2.215457162	0.667632167
cg40388912_BC21	-0.428222954	-0.404715695	-3.517065838	0.004513924	-2.215607312	0.667632167
cg35135085_TC21	-0.639803392	-1.99596771	-3.516499884	0.004518528	-2.216222227	0.667632167
cg30295037_BC21	-0.487920517	-0.770728939	-3.51641236	0.00451924	-2.216317326	0.667632167
cg41792814_BC21	-0.343494578	-1.533168049	-3.516385108	0.004519462	-2.216346937	0.667632167
cg35690876_TC21	-0.548476877	-1.509109107	-3.516299955	0.004520155	-2.216439462	0.667632167
cg36550283_BC11	0.558047032	1.900243919	3.516284946	0.004520278	-2.216455771	0.667632167
cg38013684_BC21	-0.326337638	-3.067360264	-3.516128362	0.004521553	-2.216625913	0.667632167
cg28740376_BC21	-0.653692756	-1.272114408	-3.515806328	0.004524176	-2.216975845	0.667632167
cg43749249_TC21	-0.384105951	-1.260910358	-3.515507683	0.004526611	-2.217300373	0.667632167
cg39483369_TC21	-0.502008568	-0.840236012	-3.515185494	0.004529238	-2.217650501	0.667632167
cg33173935_BC21	-0.528494459	-1.238415957	-3.515151938	0.004529512	-2.217686967	0.667632167
cg43182708_BC11	0.422954767	2.715910921	3.514808899	0.004532312	-2.218059771	0.667632167
cg30658163_BC21	-0.512679243	-0.78815563	-3.51475475	0.004532754	-2.21811862	0.667632167
cg28149801_BC21	0.53444853	0.509497301	3.514184119	0.004537416	-2.218738805	0.667632167
cg30143000_BC11	0.554925966	2.676938048	3.514128049	0.004537874	-2.218799747	0.667632167
cg43010333_TC21	-0.515347145	-0.476043508	-3.513883928	0.00453987	-2.219065082	0.667632167
cg31604274_BC21	-0.539910801	-0.184948755	-3.513628766	0.004541957	-2.219342428	0.667632167
cg34688276_BC21	-0.640553218	-4.167143327	-3.51357259	0.004542417	-2.21940349	0.667632167
cg29635795_BC11	-0.76554332	-5.368033894	-3.513387758	0.004543929	-2.219604399	0.667632167
cg41679517_BC21	-0.652714953	1.879659583	-3.513294849	0.00454469	-2.219705391	0.667632167
cg40048171_BC21	-0.701203207	-3.812880224	-3.512585934	0.004550498	-2.220476022	0.667894834
cg32506010_BC21	-0.312360751	-2.242176881	-3.511783002	0.004557085	-2.221348941	0.667894834
cg34147105_TC21	-0.575561298	-0.887695575	-3.511107112	0.004562637	-2.222083816	0.667894834
cg48084213_BC21	-0.426648425	2.219204244	-3.511056752	0.004563051	-2.222138574	0.667894834
cg34818579_TC21	0.387177533	2.119108117	3.510701705	0.004565971	-2.222524635	0.667894834
cg41426645_TC21	-0.396356705	-1.078916445	-3.510509525	0.004567552	-2.222733608	0.667894834
cg33808970_BC21	-0.750516795	0.06422979	-3.510354208	0.00456883	-2.222902502	0.667894834
cg45195550_BC11	0.606815198	1.858243341	3.510198195	0.004570114	-2.223072156	0.667894834
cg40805992_TC21	-0.387863609	-0.500070797	-3.510121074	0.00457075	-2.223156022	0.667894834
cg32021442_BC21	-0.521663191	-1.149870006	-3.510077551	0.004571108	-2.223203352	0.667894834
cg37532021_TC21	-0.494002494	-1.046430735	-3.509824698	0.004573191	-2.223478325	0.667894834
cg33588392_BC21	0.795320557	-3.591994561	3.509606137	0.004574992	-2.223716013	0.667894834
cg33590553_BC21	-0.431686933	-1.336764599	-3.50912287	0.004578977	-2.224241597	0.667894834
cg41207845_BC21	-0.599326798	-1.945668505	-3.509096587	0.004579194	-2.224270183	0.667894834
cg34679970_TC21	-0.553944434	-1.211822811	-3.508613694	0.00458318	-2.224795395	0.667894834
cg38019871_BC21	-0.5515883	-1.102136079	-3.508406647	0.00458489	-2.225020597	0.667894834
cg37926404_BC21	-0.439534069	0.038979476	-3.508218875	0.004586441	-2.22522484	0.667894834
cg42315870_BC21	-0.461637945	-2.715157511	-3.507720899	0.004590559	-2.225766519	0.667894834
cg33438334_BC21	-0.468082683	-1.28012031	-3.507705449	0.004590686	-2.225783326	0.667894834
cg38776919_BC21	-0.470547524	2.584179289	-3.507058274	0.004596043	-2.226487353	0.668150195
cg39171665_BC21	-0.424718292	1.589642818	-3.506931009	0.004597097	-2.226625804	0.668150195
cg46350091_BC21	-0.407023483	0.517781104	-3.506059411	0.004604322	-2.227574078	0.668669769
cg40339764_TC21	-0.363803402	-0.566565115	-3.50575503	0.004606849	-2.227905261	0.668669769
cg39067485_TC21	-0.561699011	-1.645670966	-3.505657288	0.00460766	-2.228011612	0.668669769
cg33160070_TC11	0.463793035	0.674666442	3.504819458	0.004614622	-2.228923297	0.669325373
cg36012664_TC21	-0.40402724	0.194420244	-3.504445127	0.004617736	-2.229330657	0.669325373
cg39902259_BC21	-2.455740366	-2.874821671	-3.504224323	0.004619574	-2.229570952	0.669325373
cg30100646_TC21	-0.381489204	-0.615476828	-3.503938474	0.004621954	-2.229882045	0.669325373
cg44045470_TC21	-0.915115481	-2.263587113	-3.503583965	0.004624908	-2.230267879	0.669325373
cg31566299_BC21	-0.389150377	1.033005774	-3.502700709	0.004632275	-2.231229255	0.669325373
cg33668795_TC21	0.40468241	1.658269332	3.502407405	0.004634724	-2.231548524	0.669325373
cg28212472_TC21	0.367038949	2.190391945	3.502305793	0.004635573	-2.231659135	0.669325373
cg38922567_TC21	-0.375916051	-0.095927878	-3.502193933	0.004636508	-2.231780903	0.669325373
cg34792060_BC11	-0.421857177	1.576146507	-3.502184064	0.00463659	-2.231791646	0.669325373
cg28958170_TC21	-0.583403518	0.081308546	-3.502036129	0.004637827	-2.231952687	0.669325373
cg38546901_TC21	-0.573313625	-0.569153501	-3.501456184	0.004642677	-2.23258404	0.669688633
cg44543590_TC11	0.862119957	-1.93921793	3.500999075	0.004646503	-2.233081701	0.669903948
cg41195170_BC21	-0.532411656	-3.097041131	-3.500566953	0.004650124	-2.233552187	0.670089333
cg30138702_TC21	-0.450256529	-1.767754178	-3.499433186	0.004659636	-2.234786733	0.670226624
cg34893673_TC11	11.945763	-6.72261504	3.498975502	0.004663481	-2.235285152	0.670226624
cg43321734_BC21	-0.348024314	-0.53414457	-3.498899198	0.004664123	-2.23536825	0.670226624
cg34011823_BC21	-0.602198806	-1.486081962	-3.498527333	0.00466725	-2.235773237	0.670226624
cg29457702_TC11	-0.43128978	-0.881416462	-3.497832368	0.0046731	-2.236530155	0.670226624
cg33384691_TC21	-0.791162298	-2.644169395	-3.497805543	0.004673326	-2.236559373	0.670226624
cg33573546_TC21	-0.687071079	-0.698590309	-3.497745788	0.00467383	-2.236624458	0.670226624
[truncated: 285,051 more rows]
