# Supplementary material for: Maternal Inflammation Alters Nuclear and Mitochondrial DNA Methylation Patterns in Neonatal Brain Monocytes
Source: Cells. 2026 Apr 18;15(8):714. doi: 10.3390/cells15080714 (PMC13115308; doi:10.3390/cells15080714)
Supplement: Supplementary file 1 [file cells-15-00714-s001.zip › Table S4.Methylated Gene Table MIA vs Control.csv]

Gene	Chromosome	Start	End	FDR_BH	mean_diff	Direction
Vwa3b	chr1	37065677	37226694	0.043477729	0.015766005	Hypermethylated (MIA > Control)
Stk11ip	chr1	75498173	75513979	0.010203594	0.014879327	Hypermethylated (MIA > Control)
Lrrfip1	chr1	90926459	91056666	4.82453E-06	0.009478862	Hypermethylated (MIA > Control)
Ramp1	chr1	91107544	91152918	0.000234993	0.064430125	Hypermethylated (MIA > Control)
Ube2f	chr1	91178026	91218059	0.033153403	0.055844113	Hypermethylated (MIA > Control)
Asb1	chr1	91468266	91487311	0.026372673	-0.013098208	Hypomethylated (MIA < Control)
Phlpp1	chr1	106099482	106321980	0.048539481	0.008031278	Hypermethylated (MIA > Control)
Rassf5	chr1	131104147	131172995	0.004152926	0.015739801	Hypermethylated (MIA > Control)
Lrrn2	chr1	132808011	132867743	0.001161007	0.01084901	Hypermethylated (MIA > Control)
Plekha6	chr1	133091948	133231173	0.026372673	0.006756408	Hypermethylated (MIA > Control)
Nav1	chr1	135362318	135615843	0.038570509	0.010175464	Hypermethylated (MIA > Control)
Cacna1s	chr1	135980488	136047560	0.008239697	0.00078067	Hypermethylated (MIA > Control)
Nr5a2	chr1	136770309	136888186	8.00697E-08	-0.192110585	Hypomethylated (MIA < Control)
Trp53bp2	chr1	182236737	182289997	0.046664284	0.009181968	Hypermethylated (MIA > Control)
Unc5b	chr10	60598372	60667360	0.046887202	0.003918918	Hypermethylated (MIA > Control)
Rassf9	chr10	102348083	102385597	2.3328E-05	0.056737583	Hypermethylated (MIA > Control)
D930020B18Rik	chr10	121477493	121529820	0.023449965	0.033756898	Hypermethylated (MIA > Control)
Sec14l4	chr11	3981462	3998024	0.034836343	0.081926284	Hypermethylated (MIA > Control)
Msi2	chr11	88230208	88609339	0.009977929	0.005357709	Hypermethylated (MIA > Control)
Tac4	chr11	95152355	95160091	3.61789E-08	0.43255778	Hypermethylated (MIA > Control)
Spop	chr11	95304906	95384232	0.003648952	0.000586469	Hypermethylated (MIA > Control)
Calcoco2	chr11	95990152	96002790	0.021958638	-0.025790075	Hypomethylated (MIA < Control)
Ttll6	chr11	96024612	96056277	0.019491034	0.083212157	Hypermethylated (MIA > Control)
Skap1	chr11	96355419	96649956	0.001076256	0.000333497	Hypermethylated (MIA > Control)
Cbx1	chr11	96679953	96699466	0.000279115	-0.191725017	Hypomethylated (MIA < Control)
Copz2	chr11	96740696	96752029	0.000372986	-0.111499278	Hypomethylated (MIA < Control)
Sp2	chr11	96844167	96873785	0.044764932	-0.003678851	Hypomethylated (MIA < Control)
Npepps	chr11	97096668	97171464	0.030136622	0.007696975	Hypermethylated (MIA > Control)
Wipf2	chr11	98754464	98795866	0.041976241	0.016263578	Hypermethylated (MIA > Control)
Igfbp4	chr11	98932070	98945218	0.004108317	-0.004156719	Hypomethylated (MIA < Control)
Milr1	chr11	106642052	106659620	0.043713223	0.061012708	Hypermethylated (MIA > Control)
Polg2	chr11	106659079	106670363	0.043713223	0.036172936	Hypermethylated (MIA > Control)
Nin	chr12	70058209	70160491	0.042435091	0.016619321	Hypermethylated (MIA > Control)
Numb	chr12	83840808	83968708	0.034550952	0.003521705	Hypermethylated (MIA > Control)
Foxn3	chr12	99156337	99529841	0.048539481	0.007915477	Hypermethylated (MIA > Control)
Ppp2r5c	chr12	110413554	110549496	0.036941157	0.015341379	Hypermethylated (MIA > Control)
Cmah	chr13	24511387	24661360	0.019046051	0.013304549	Hypermethylated (MIA > Control)
Gm49359	chr13	62601529	62706325	0.009286506	0.015707818	Hypermethylated (MIA > Control)
Arb2a	chr13	77850152	78314354	0.032121376	0.01105866	Hypermethylated (MIA > Control)
Zswim6	chr13	107861152	108026598	0.031648584	0.012060272	Hypermethylated (MIA > Control)
Slc22a17	chr14	55143761	55150589	0.043713223	0.13744515	Hypermethylated (MIA > Control)
Gjb6	chr14	57360760	57371068	0.003577662	-0.06247892	Hypomethylated (MIA < Control)
Msra	chr14	64360074	64693352	5.9777E-05	0.011014276	Hypermethylated (MIA > Control)
Kif13b	chr14	64884714	65047066	0.001937564	-0.03824404	Hypomethylated (MIA < Control)
Siah3	chr14	75693422	75767148	0.041976241	0.02662258	Hypermethylated (MIA > Control)
Mbnl2	chr14	120513081	120669109	0.000384686	-0.085898793	Hypomethylated (MIA < Control)
Vps13b	chr15	35371306	35931375	0.036941157	0.001107426	Hypermethylated (MIA > Control)
Ptp4a3	chr15	73594994	73630615	0.00383781	0.051508745	Hypermethylated (MIA > Control)
Tulp4	chr17	6156712	6301403	0.016444024	0.030865855	Hypermethylated (MIA > Control)
Tmem181a	chr17	6307135	6358589	2.3328E-05	0.033371769	Hypermethylated (MIA > Control)
Sytl3	chr17	6926492	7005443	0.000571901	0.008480391	Hypermethylated (MIA > Control)
Rnaset2b	chr17	7238033	7278698	0.00370603	0.064843863	Hypermethylated (MIA > Control)
Gm49721	chr17	7246303	7311349	0.00370603	0.057661947	Hypermethylated (MIA > Control)
Rps6ka2	chr17	7292942	7570726	6.94022E-06	0.053135778	Hypermethylated (MIA > Control)
Unc93a2	chr17	7630214	7652863	0.000152204	0.158934092	Hypermethylated (MIA > Control)
Fndc1	chr17	7957401	8046134	0.000344769	0.046552415	Hypermethylated (MIA > Control)
Tagap	chr17	8144832	8153729	4.82453E-06	0.455783405	Hypermethylated (MIA > Control)
Gm49673	chr17	8301527	8366620	0.032610061	0.042663355	Hypermethylated (MIA > Control)
Rnaset2a	chr17	8334277	8366929	0.032610061	0.060440568	Hypermethylated (MIA > Control)
Pde10a	chr17	8744204	9205480	2.65273E-06	0.094693437	Hypermethylated (MIA > Control)
Or10h1b	chr17	33387421	33399727	0.009589573	-0.044587481	Hypomethylated (MIA < Control)
Tnxb	chr17	34879431	34938789	0.035268002	0.010021145	Hypermethylated (MIA > Control)
Gm20547	chr17	35075388	35101018	0.038570509	0.015394979	Hypermethylated (MIA > Control)
C2	chr17	35081580	35117241	0.038570509	0.014399642	Hypermethylated (MIA > Control)
Zbtb12	chr17	35098459	35115843	0.038570509	0.008019267	Hypermethylated (MIA > Control)
Ly6g6c	chr17	35284364	35289026	0.036941157	-0.242923475	Hypomethylated (MIA < Control)
Bag6	chr17	35354154	35366298	0.03995137	-0.108340359	Hypomethylated (MIA < Control)
Sfta2	chr17	35912441	35961463	0.012740306	0.018486262	Hypermethylated (MIA > Control)
Muc21	chr17	35928815	35937529	0.012740306	0.048557388	Hypermethylated (MIA > Control)
Opn5	chr17	42867674	42922286	0.048539481	0.036744588	Hypermethylated (MIA > Control)
Gnaq	chr19	16110195	16364827	0.023351007	-0.010062799	Hypomethylated (MIA < Control)
Nt5c2	chr19	46871756	47003592	0.041397094	0.012343045	Hypermethylated (MIA > Control)
Ablim1	chr19	57021165	57303351	0.000403196	0.027903788	Hypermethylated (MIA > Control)
Pfkfb3	chr2	11476244	11558888	0.043477729	0.01818422	Hypermethylated (MIA > Control)
Arfgap2	chr2	91095319	91107276	0.006252251	0.103978654	Hypermethylated (MIA > Control)
Cst9	chr2	148677067	148680658	0.006838102	0.049584558	Hypermethylated (MIA > Control)
Syndig1	chr2	149671131	149846312	0.001669506	0.111169493	Hypermethylated (MIA > Control)
3300002I08Rik	chr2	150152855	150204685	0.020363754	0.106633133	Hypermethylated (MIA > Control)
Apmap	chr2	150425000	150450487	0.000172284	0.328088525	Hypermethylated (MIA > Control)
Acss1	chr2	150460025	150510420	1.52854E-05	0.225275318	Hypermethylated (MIA > Control)
Vsx1	chr2	150522622	150531280	0.006838102	0.27039429	Hypermethylated (MIA > Control)
Pygb	chr2	150628655	150673678	0.015391074	-0.056305609	Hypomethylated (MIA < Control)
Sdcbp2	chr2	151414542	151431925	0.000225744	0.133828386	Hypermethylated (MIA > Control)
Csnk2a1	chr2	152068759	152123772	0.026373983	0.015464616	Hypermethylated (MIA > Control)
Trib3	chr2	152179342	152185952	4.32458E-05	0.68425155	Hypermethylated (MIA > Control)
Cbfa2t2	chr2	154278401	154381276	0.000233875	0.021318482	Hypermethylated (MIA > Control)
Mroh8	chr2	157050470	157121469	0.035799528	0.026207847	Hypermethylated (MIA > Control)
Ralgapb	chr2	158251768	158341173	0.036941157	0.009212086	Hypermethylated (MIA > Control)
Ywhab	chr2	163836880	163860508	0.023449965	-0.033265964	Hypomethylated (MIA < Control)
Atp9a	chr2	168476358	168584329	0.008108003	0.041008543	Hypermethylated (MIA > Control)
Gid8	chr2	180351910	180360526	0.036890851	0.120974231	Hypermethylated (MIA > Control)
Nbea	chr3	55532616	56091122	0.02136392	0.004121879	Hypermethylated (MIA > Control)
Ppm1l	chr3	69224194	69468135	0.046407985	-0.000905252	Hypomethylated (MIA < Control)
Sf3b4	chr3	96079648	96084880	0.045815771	0.038103867	Hypermethylated (MIA > Control)
Bach2	chr4	32238804	32586108	0.048522634	0.02004478	Hypermethylated (MIA > Control)
Gabrr1	chr4	33132521	33163588	0.0151863	0.00142284	Hypermethylated (MIA > Control)
Mob3b	chr4	34949074	35157484	6.14263E-07	0.023988968	Hypermethylated (MIA > Control)
Gabbr2	chr4	46662305	46991873	0.042435091	0.010418779	Hypermethylated (MIA > Control)
Klf4	chr4	55527143	55532466	0.014152531	-0.006858115	Hypomethylated (MIA < Control)
Frem1	chr4	82816164	82970576	0.012970625	0.007505989	Hypermethylated (MIA > Control)
Adamtsl1	chr4	85432409	86346622	0.000937574	-0.002289288	Hypomethylated (MIA < Control)
Smpdl3b	chr4	132460277	132484563	0.008879414	0.063150284	Hypermethylated (MIA > Control)
Fam76a	chr4	132626524	132649869	0.006057815	0.026692225	Hypermethylated (MIA > Control)
Tent5b	chr4	133207443	133215249	5.9777E-05	0.011320575	Hypermethylated (MIA > Control)
Ldlrap1	chr4	134468865	134495335	5.5018E-06	-0.007177776	Hypomethylated (MIA < Control)
Gm13043	chr4	143237913	143244401	0.026454569	-0.035704225	Hypomethylated (MIA < Control)
Prdm16	chr4	154400582	154721330	8.98092E-05	0.016543115	Hypermethylated (MIA > Control)
Sh3tc1	chr5	35854524	35897331	0.031736962	0.021910032	Hypermethylated (MIA > Control)
Apbb2	chr5	66456046	66776127	0.021514154	0.005176755	Hypermethylated (MIA > Control)
Zar1	chr5	72734149	72738597	0.030106157	0.091071	Hypermethylated (MIA > Control)
Mad1l1	chr5	139994444	140307307	0.049707971	0.01124199	Hypermethylated (MIA > Control)
Bri3	chr5	144181247	144383567	0.026372673	0.010588315	Hypermethylated (MIA > Control)
Baiap2l1	chr5	144201336	144294922	0.026372673	0.011249025	Hypermethylated (MIA > Control)
Jazf1	chr6	52745782	53045616	0.018861342	0.006102614	Hypermethylated (MIA > Control)
Nod1	chr6	54900934	54949597	0.014622289	-0.009930489	Hypomethylated (MIA < Control)
Mindy4	chr6	55180368	55297207	0.000112618	0.007156441	Hypermethylated (MIA > Control)
Vmn1r54	chr6	90223282	90248195	0.028844255	-0.02793875	Hypomethylated (MIA < Control)
Plekha5	chr6	140369780	140542836	0.002507578	0.00516754	Hypermethylated (MIA > Control)
Aebp2	chr6	140546644	140713010	0.001161007	0.009368181	Hypermethylated (MIA > Control)
Rps9	chr7	3706992	3709896	0.010546881	0.1011409	Hypermethylated (MIA > Control)
Trim28	chr7	12733041	12764962	0.048539481	0.025962764	Hypermethylated (MIA > Control)
Kcnn4	chr7	24069688	24086115	0.018861342	-0.086040723	Hypomethylated (MIA < Control)
Smg9	chr7	24099044	24122203	6.33095E-05	0.034976341	Hypermethylated (MIA > Control)
Mtmr10	chr7	63937401	63990554	0.026641224	0.021618883	Hypermethylated (MIA > Control)
Arap1	chr7	100997274	101061793	0.043568169	0.015298031	Hypermethylated (MIA > Control)
Gdpd3	chr7	126365506	126374821	0.030093078	0.031248717	Hypermethylated (MIA > Control)
Fgfr2	chr7	129764181	132725079	0.043713223	0.009594297	Hypermethylated (MIA > Control)
Dmbt1	chr7	130633776	130723357	0.046238277	0.000289813	Hypermethylated (MIA > Control)
Cdcp3	chr7	130776131	130908180	0.043713223	0.024739774	Hypermethylated (MIA > Control)
Ccl25	chr8	4375210	4410020	0.004481809	0.069815317	Hypermethylated (MIA > Control)
Tmem255b	chr8	13485189	13518473	0.032610061	0.007360098	Hypermethylated (MIA > Control)
Ido2	chr8	25021908	25066349	0.02143191	0.007175212	Hypermethylated (MIA > Control)
Edc4	chr8	106607513	106621540	0.047934675	0.018721833	Hypermethylated (MIA > Control)
Zfhx3	chr8	108669276	109688262	0.032488312	0.015238061	Hypermethylated (MIA > Control)
Cdh13	chr8	119010472	120051660	0.013307257	0.015025637	Hypermethylated (MIA > Control)
Piezo1	chr8	123208437	123278068	0.02351538	0.027395659	Hypermethylated (MIA > Control)
Maml2	chr9	13298306	13620684	1.863E-07	0.037292561	Hypermethylated (MIA > Control)
Zfp426	chr9	20379845	20404042	0.019053847	0.053971847	Hypermethylated (MIA > Control)
Glce	chr9	61964530	62029937	0.048539481	0.009313871	Hypermethylated (MIA > Control)
Rasgrf1	chr9	89791961	89909030	0.008416465	0.01219151	Hypermethylated (MIA > Control)
