# Supplementary material for: Maternal Inflammation Alters Nuclear and Mitochondrial DNA Methylation Patterns in Neonatal Brain Monocytes
Source: Cells. 2026 Apr 18;15(8):714. doi: 10.3390/cells15080714 (PMC13115308; doi:10.3390/cells15080714)
Supplement: Supplementary file 1 [file cells-15-00714-s001.zip › Table S5.Revigo Plot GO Term Associations.csv]

Representative (word/term)	GO:ID	Term Description (word/term)	Gene Symbols
allantoin metabolic process	GO:0000255	allantoin metabolic process	Nt5c2
apoptotic process	GO:0006915	apoptotic process	Bag6, Csnk2a1, Fgfr2, Kcnn4, Nod1, Pfkfb3, Phlpp1, Ppp2r5c, Rassf5, Rps6ka2, Trib3, Unc5b
apoptotic process	GO:1902178	fibroblast growth factor receptor apoptotic signaling pathway	Fgfr2
beige fat cell differentiation	GO:0000902	cell morphogenesis	Ablim1, Apbb2, Atp9a, Cdh13, Fgfr2, Nin, Numb, Unc5b, Zswim6
beige fat cell differentiation	GO:0001701	in utero embryonic development	Dmbt1, Fgfr2, Nr5a2, Polg2, Smg9, Sp2, Trim28
beige fat cell differentiation	GO:0007417	central nervous system development	Bag6, Csnk2a1, Fgfr2, Gnaq, Msi2, Nin, Numb, Smg9, Vps13b, Zswim6
beige fat cell differentiation	GO:0007423	sensory organ development	Cacna1s, Fgfr2, Gjb6, Klf4, Opn5, Prdm16, Smg9, Vsx1
beige fat cell differentiation	GO:0009791	post-embryonic development	Fgfr2, Gnaq, Klf4
beige fat cell differentiation	GO:0019827	stem cell population maintenance	Klf4, Nr5a2, Prdm16
beige fat cell differentiation	GO:0021769	orbitofrontal cortex development	Fgfr2
beige fat cell differentiation	GO:0021869	forebrain ventricular zone progenitor cell division	Fgfr2
beige fat cell differentiation	GO:0032808	lacrimal gland development	Fgfr2
beige fat cell differentiation	GO:0035166	post-embryonic hemopoiesis	Klf4
beige fat cell differentiation	GO:0035272	exocrine system development	Fgfr2, Nr5a2
beige fat cell differentiation	GO:0040016	embryonic cleavage	Nr5a2
beige fat cell differentiation	GO:0048469	cell maturation	Gnaq, Rps6ka2, Vsx1, Zar1
beige fat cell differentiation	GO:0048589	developmental growth	Dmbt1, Fgfr2, Nin, Nr5a2, Sp2, Trim28, Vps13b
beige fat cell differentiation	GO:0048856	anatomical structure development	Ablim1, Apbb2, Arb2a, Asb1, Atp9a, Bag6, Cacna1s, Cbfa2t2, Cdh13, Csnk2a1, Dmbt1, Fgfr2, Foxn3, Frem1, Gjb6, Gnaq, Klf4, Mad1l1, Msi2, Nav1, Nin, Nr5a2, Numb, Opn5, Pfkfb3, Plekha5, Polg2, Prdm16, Ramp1, Rasgrf1, Rps6ka2, Smg9, Sp2, Tnxb, Trim28, Unc5b, Vps13b, Vsx1, Zar1, Zfhx3, Zswim6
beige fat cell differentiation	GO:0048880	sensory system development	Cacna1s, Fgfr2, Klf4, Opn5, Smg9, Vsx1
beige fat cell differentiation	GO:0060174	limb bud formation	Fgfr2
beige fat cell differentiation	GO:0060322	head development	Bag6, Csnk2a1, Fgfr2, Gnaq, Nin, Numb, Smg9, Vps13b, Zswim6
beige fat cell differentiation	GO:0060349	bone morphogenesis	Fgfr2, Foxn3, Frem1
beige fat cell differentiation	GO:0060572	morphogenesis of an epithelial bud	Fgfr2
beige fat cell differentiation	GO:0060601	lateral sprouting from an epithelium	Fgfr2
beige fat cell differentiation	GO:0060915	mesenchymal cell differentiation involved in lung development	Fgfr2
beige fat cell differentiation	GO:0060916	mesenchymal cell proliferation involved in lung development	Fgfr2
beige fat cell differentiation	GO:0061031	endodermal digestive tract morphogenesis	Fgfr2
beige fat cell differentiation	GO:0061113	pancreas morphogenesis	Nr5a2
beige fat cell differentiation	GO:0140001	morula formation	Nr5a2
beige fat cell differentiation	GO:0160274	beige fat cell differentiation	Prdm16
beige fat cell differentiation	GO:1904888	cranial skeletal system development	Fgfr2, Foxn3, Frem1, Gnaq
biological regulation	GO:0065007	biological regulation	3300002I08Rik, Ablim1, Aebp2, Apbb2, Arap1, Arb2a, Asb1, Atp9a, Bach2, Bag6, Baiap2l1, C2, Cacna1s, Calcoco2, Cbfa2t2, Cbx1, Ccl25, Cdh13, Cmah, Csnk2a1, Dmbt1, Edc4, Fgfr2, Fndc1, Foxn3, Gabbr2, Gabrr1, Gid8, Gjb6, Glce, Gm13043, Gm49359, Gnaq, Igfbp4, Jazf1, Kcnn4, Kif13b, Klf4, Ldlrap1, Lrrfip1, Mad1l1, Maml2, Mbnl2, Milr1, Mob3b, Msi2, Muc21, Nbea, Nin, Nod1, Nr5a2, Nt5c2, Numb, Opn5, Or10h1b…
cell communication by electrical coupling	GO:0007208	phospholipase C-activating serotonin receptor signaling pathway	Gnaq
cell communication by electrical coupling	GO:0007217	tachykinin receptor signaling pathway	Tac4
cell communication by electrical coupling	GO:0007221	positive regulation of transcription of Notch receptor target	Maml2
cell communication by electrical coupling	GO:0032484	Ral protein signal transduction	Ralgapb
cell communication by electrical coupling	GO:0038007	netrin-activated signaling pathway	Unc5b
cell communication by electrical coupling	GO:0051932	synaptic transmission, GABAergic	Gabbr2, Gabrr1
cell communication by electrical coupling	GO:0140582	adenylate cyclase-activating G protein-coupled cAMP receptor signaling pathway	Gnaq
cell communication by electrical coupling	GO:0150059	amylin receptor 1 signaling pathway	Ramp1
cell communication by electrical coupling	GO:0150099	neuron-glial cell signaling	Gabbr2
cell death	GO:0008219	cell death	Bag6, Csnk2a1, Fgfr2, Kcnn4, Nod1, Pfkfb3, Phlpp1, Ppp2r5c, Rassf5, Rps6ka2, Trib3, Unc5b
cell population proliferation	GO:0008283	cell population proliferation	Cdh13, Dmbt1, Fgfr2, Igfbp4, Numb, Rasgrf1, Sdcbp2, Sp2
cellular response to purine-containing compound	GO:0055096	low-density lipoprotein particle mediated signaling	Cdh13
elastic fiber assembly	GO:0007528	neuromuscular junction development	Cacna1s, Fgfr2
elastic fiber assembly	GO:0016264	gap junction assembly	Gjb6
elastic fiber assembly	GO:0030032	lamellipodium assembly	Ablim1, Cdh13
elastic fiber assembly	GO:0033564	anterior/posterior axon guidance	Unc5b
elastic fiber assembly	GO:0051418	microtubule nucleation by microtubule organizing center	Nin
elastic fiber assembly	GO:0097581	lamellipodium organization	Ablim1, Cdh13
growth	GO:0040007	growth	Dmbt1, Fgfr2, Nin, Nr5a2, Sp2, Trim28, Vps13b
immune system process	GO:0002376	immune system process	Bach2, Bag6, C2, Calcoco2, Ccl25, Cst9, Dmbt1, Gnaq, Ido2, Kcnn4, Mad1l1, Milr1, Nod1, Nt5c2, Prdm16, Rnaset2a, Rnaset2b, Skap1, Smpdl3b, Tac4, Trim28, Ube2f
iron coordination entity transport	GO:0006890	retrograde vesicle-mediated transport, Golgi to endoplasmic reticulum	Atp9a, Copz2
iron coordination entity transport	GO:0016192	vesicle-mediated transport	Arfgap2, Atp9a, Copz2, Dmbt1, Gnaq, Kcnn4, Ldlrap1, Milr1, Nbea, Ramp1, Syndig1, Sytl3, Tac4, Vps13b
iron coordination entity transport	GO:0032458	slow endocytic recycling	Vps13b
iron coordination entity transport	GO:0044351	macropinocytosis	Kcnn4
iron coordination entity transport	GO:0051640	organelle localization	Arfgap2, Fgfr2, Gnaq, Kif13b, Mad1l1, Milr1, Syndig1, Tac4
iron coordination entity transport	GO:0090118	receptor-mediated endocytosis involved in cholesterol transport	Ldlrap1
iron coordination entity transport	GO:1990349	gap junction-mediated intercellular transport	Gjb6
maternal behavior	GO:0001894	tissue homeostasis	Apbb2, Arap1, Frem1, Vps13b
maternal behavior	GO:0045794	negative regulation of cell volume	Kcnn4
maternal-to-zygotic transition of gene expression	GO:0046984	regulation of hemoglobin biosynthetic process	Klf4
maternal-to-zygotic transition of gene expression	GO:0046985	positive regulation of hemoglobin biosynthetic process	Klf4
maternal-to-zygotic transition of gene expression	GO:0141064	zygotic genome activation	Nr5a2
maternal-to-zygotic transition of gene expression	GO:0160021	maternal-to-zygotic transition of gene expression	Nr5a2
maternal-to-zygotic transition of gene expression	GO:1905337	positive regulation of aggrephagy	Csnk2a1
N-acylethanolamine metabolic process	GO:0006083	acetate metabolic process	Acss1
N-acylethanolamine metabolic process	GO:0019413	acetate biosynthetic process	Acss1
N-acylethanolamine metabolic process	GO:0070291	N-acylethanolamine metabolic process	Gdpd3
negative regulation of apoptotic process in bone marrow cell	GO:0071865	regulation of apoptotic process in bone marrow cell	Fgfr2
negative regulation of apoptotic process in bone marrow cell	GO:2001239	regulation of extrinsic apoptotic signaling pathway in absence of ligand	Klf4, Unc5b
opsonization	GO:0002387	immune response in gut-associated lymphoid tissue	Prdm16
opsonization	GO:0090720	primary adaptive immune response	Bach2
opsonization	GO:0090721	primary adaptive immune response involving T cells and B cells	Bach2
peptide catabolic process	GO:0009056	catabolic process	Asb1, Bag6, Calcoco2, Edc4, Gdpd3, Gid8, Ido2, Npepps, Nt5c2, Pde10a, Pfkfb3, Ppp2r5c, Pygb, Rnaset2a, Rnaset2b, Siah3, Smg9, Smpdl3b, Spop, Trim28, Ube2f
peptide catabolic process	GO:0034655	nucleobase-containing compound catabolic process	Edc4, Nt5c2, Pde10a, Pfkfb3, Rnaset2a, Rnaset2b, Smg9
protein polyglutamylation	GO:0018193	peptidyl-amino acid modification	Bag6, Csnk2a1, Fgfr2, Rps6ka2, Trim28, Ttll6
protein polyglutamylation	GO:0046381	CMP-N-acetylneuraminate metabolic process	Cmah
protein polyglutamylation	GO:0046434	organophosphate catabolic process	Gdpd3, Nt5c2, Pde10a, Pfkfb3, Smpdl3b
regulation of blastocyst development	GO:0045634	regulation of melanocyte differentiation	Gnaq
regulation of blastocyst development	GO:0120222	regulation of blastocyst development	Klf4
regulation of blastocyst development	GO:0160275	negative regulation of white fat cell differentiation	Prdm16
regulation of blastocyst development	GO:2001049	regulation of tendon cell differentiation	Nr5a2
regulation of blastocyst development	GO:2001051	positive regulation of tendon cell differentiation	Nr5a2
regulation of cell adhesion	GO:0030155	regulation of cell adhesion	Ccl25, Cdh13, Klf4, Mad1l1, Muc21, Nr5a2, Piezo1, Skap1, Tnxb, Zfhx3
regulation of cell population proliferation	GO:0042127	regulation of cell population proliferation	Cdh13, Csnk2a1, Fgfr2, Gid8, Gjb6, Glce, Gm13043, Kcnn4, Klf4, Ldlrap1, Mad1l1, Nr5a2, Ppp2r5c, Rasgrf1, Rassf5, Rps6ka2, Tent5b
regulation of cellular component organization	GO:0051128	regulation of cellular component organization	Arap1, Baiap2l1, C2, Calcoco2, Cbfa2t2, Cdh13, Csnk2a1, Fgfr2, Glce, Igfbp4, Kif13b, Klf4, Ldlrap1, Mad1l1, Nin, Numb, Piezo1, Rps6ka2, Skap1, Syndig1, Tnxb, Ywhab
regulation of cilium-dependent cell motility	GO:1902019	regulation of cilium-dependent cell motility	Tac4, Ttll6
regulation of circadian rhythm	GO:0042752	regulation of circadian rhythm	Opn5, Phlpp1, Zfhx3
regulation of collagen fibril organization	GO:0033623	regulation of integrin activation	Piezo1, Skap1
regulation of collagen fibril organization	GO:0051130	positive regulation of cellular component organization	Arap1, Baiap2l1, C2, Calcoco2, Cbfa2t2, Klf4, Ldlrap1, Mad1l1, Nin, Numb, Piezo1, Skap1, Syndig1, Tnxb
regulation of collagen fibril organization	GO:0051784	negative regulation of nuclear division	Fgfr2, Mad1l1, Rps6ka2
regulation of collagen fibril organization	GO:0150052	regulation of postsynapse assembly	Numb, Syndig1
regulation of collagen fibril organization	GO:1904026	regulation of collagen fibril organization	Tnxb
regulation of exocyst localization	GO:0060178	regulation of exocyst localization	Ralgapb
regulation of exocyst localization	GO:1904375	regulation of protein localization to cell periphery	Csnk2a1, Ldlrap1, Nbea, Numb
regulation of exocyst localization	GO:1904780	negative regulation of protein localization to centrosome	Nin
regulation of exocyst localization	GO:1905279	regulation of retrograde transport, endosome to Golgi	Atp9a
regulation of exocyst localization	GO:1905600	regulation of receptor-mediated endocytosis involved in cholesterol transport	Ldlrap1
regulation of exocyst localization	GO:2000425	regulation of apoptotic cell clearance	C2
regulation of hepatic stellate cell proliferation	GO:0048660	regulation of smooth muscle cell proliferation	Cdh13, Fgfr2, Kcnn4, Klf4, Ldlrap1
regulation of hepatic stellate cell proliferation	GO:0060501	positive regulation of epithelial cell proliferation involved in lung morphogenesis	Fgfr2
regulation of hepatic stellate cell proliferation	GO:0071864	positive regulation of cell proliferation in bone marrow	Fgfr2
regulation of hepatic stellate cell proliferation	GO:1904897	regulation of hepatic stellate cell proliferation	Kcnn4
regulation of hepatic stellate cell proliferation	GO:2000794	regulation of epithelial cell proliferation involved in lung morphogenesis	Fgfr2
regulation of hippo signaling	GO:0010754	negative regulation of receptor guanylyl cyclase signaling pathway	Pde10a
regulation of hippo signaling	GO:0030111	regulation of Wnt signaling pathway	Cmah, Csnk2a1, Fgfr2, Gid8, Gnaq
regulation of hippo signaling	GO:0030177	positive regulation of Wnt signaling pathway	Csnk2a1, Fgfr2, Gid8
regulation of hippo signaling	GO:0035330	regulation of hippo signaling	Mob3b, Ywhab
regulation of hippo signaling	GO:0043408	regulation of MAPK cascade	Fgfr2, Igfbp4, Kcnn4, Klf4, Nod1, Phlpp1, Rasgrf1, Tnxb, Trib3
regulation of hippo signaling	GO:0050689	negative regulation of defense response to virus by host	Nt5c2
regulation of hippo signaling	GO:1900744	regulation of p38MAPK cascade	Kcnn4, Phlpp1
regulation of hippo signaling	GO:1901099	negative regulation of signal transduction in absence of ligand	Klf4, Unc5b
regulation of hippo signaling	GO:1901224	positive regulation of non-canonical NF-kappaB signal transduction	Nod1, Ptp4a3
regulation of leukocyte adhesion to arterial endothelial cell	GO:0033628	regulation of cell adhesion mediated by integrin	Piezo1, Skap1
regulation of leukocyte adhesion to arterial endothelial cell	GO:1904997	regulation of leukocyte adhesion to arterial endothelial cell	Klf4
regulation of localization	GO:0032879	regulation of localization	Arap1, Atp9a, C2, Cacna1s, Cdh13, Csnk2a1, Fndc1, Gnaq, Kcnn4, Ldlrap1, Mad1l1, Nbea, Nin, Numb, Ptp4a3, Ralgapb, Rasgrf1, Rassf5, Siah3, Tac4, Trib3, Trim28, Ywhab
regulation of locomotor rhythm	GO:0014738	regulation of muscle hyperplasia	Klf4
regulation of locomotor rhythm	GO:1904057	negative regulation of sensory perception of pain	Tac4
regulation of locomotor rhythm	GO:1904059	regulation of locomotor rhythm	Zfhx3
regulation of microtubule-based movement	GO:0060632	regulation of microtubule-based movement	Tac4, Ttll6
regulation of phospholipase activity	GO:0010517	regulation of phospholipase activity	Fgfr2
regulation of programmed cell death	GO:0043067	regulation of programmed cell death	Apbb2, Bag6, Csnk2a1, Fgfr2, Fndc1, Gm13043, Gnaq, Klf4, Nod1, Phlpp1, Rps6ka2, Smg9, Spop, Tent5b, Unc5b
regulation of signaling	GO:0010646	regulation of cell communication	Cbfa2t2, Cdh13, Cmah, Csnk2a1, Fgfr2, Gabrr1, Gid8, Glce, Gnaq, Igfbp4, Kcnn4, Klf4, Mad1l1, Mob3b, Nod1, Pde10a, Phlpp1, Prdm16, Ptp4a3, Ralgapb, Ramp1, Rasgrf1, Smpdl3b, Spop, Tagap, Tnxb, Trib3, Unc5b, Ywhab
regulation of signaling	GO:0019222	regulation of metabolic process	3300002I08Rik, Ablim1, Aebp2, Apbb2, Arap1, Arb2a, Bach2, Bag6, Calcoco2, Cbfa2t2, Cbx1, Cdh13, Csnk2a1, Edc4, Fgfr2, Fndc1, Foxn3, Gm13043, Gm49359, Igfbp4, Jazf1, Kcnn4, Klf4, Lrrfip1, Maml2, Mbnl2, Msi2, Nod1, Nr5a2, Phlpp1, Polg2, Prdm16, Ptp4a3, Ramp1, Rassf5, Rps6ka2, Skap1, Smg9, Sp2, Spop, Tent5b, Trib3, Trim28, Vsx1, Ywhab, Zar1, Zbtb12, Zfhx3
regulation of signaling	GO:0023051	regulation of signaling	Arap1, Cbfa2t2, Cdh13, Cmah, Csnk2a1, Fgfr2, Gabrr1, Gid8, Glce, Gnaq, Igfbp4, Kcnn4, Klf4, Mad1l1, Mob3b, Nod1, Pde10a, Phlpp1, Prdm16, Ptp4a3, Ralgapb, Ramp1, Rasgrf1, Smpdl3b, Spop, Tagap, Tnxb, Trib3, Unc5b, Ywhab
regulation of signaling	GO:0048518	positive regulation of biological process	Ablim1, Apbb2, Arap1, Bag6, Baiap2l1, C2, Cacna1s, Calcoco2, Cbfa2t2, Ccl25, Cdh13, Csnk2a1, Dmbt1, Fgfr2, Fndc1, Gid8, Glce, Gm13043, Gnaq, Igfbp4, Kcnn4, Klf4, Ldlrap1, Mad1l1, Maml2, Nin, Nod1, Nr5a2, Numb, Phlpp1, Piezo1, Polg2, Prdm16, Ptp4a3, Ramp1, Rasgrf1, Rassf5, Rps6ka2, Skap1, Spop, Syndig1, Tac4, Tent5b, Tnxb, Trib3, Trim28, Ttll6, Unc5b, Ywhab, Zar1, Zfhx3
regulation of signaling	GO:0048519	negative regulation of biological process	Aebp2, Apbb2, Arap1, Arb2a, Atp9a, Bach2, Bag6, Cacna1s, Cbfa2t2, Cbx1, Ccl25, Cdh13, Csnk2a1, Edc4, Fgfr2, Foxn3, Gjb6, Glce, Gm13043, Gnaq, Jazf1, Kcnn4, Klf4, Lrrfip1, Mad1l1, Milr1, Muc21, Nin, Nr5a2, Nt5c2, Numb, Pde10a, Phlpp1, Ppp2r5c, Prdm16, Rassf5, Rps6ka2, Siah3, Smg9, Smpdl3b, Sp2, Spop, Tac4, Tent5b, Trib3, Trim28, Unc5b, Ywhab, Zar1, Zbtb12, Zfhx3
regulation of signaling	GO:0048522	positive regulation of cellular process	Ablim1, Apbb2, Arap1, Bag6, Baiap2l1, C2, Calcoco2, Cbfa2t2, Ccl25, Cdh13, Csnk2a1, Dmbt1, Fgfr2, Fndc1, Gid8, Glce, Gm13043, Gnaq, Igfbp4, Kcnn4, Klf4, Ldlrap1, Mad1l1, Maml2, Nin, Nod1, Nr5a2, Numb, Phlpp1, Piezo1, Polg2, Prdm16, Ptp4a3, Ramp1, Rasgrf1, Rassf5, Rps6ka2, Skap1, Spop, Syndig1, Tac4, Tent5b, Tnxb, Trib3, Trim28, Ttll6, Unc5b, Ywhab, Zar1, Zfhx3
regulation of signaling	GO:0048583	regulation of response to stimulus	Bag6, C2, Cbfa2t2, Cdh13, Cmah, Csnk2a1, Fgfr2, Gid8, Glce, Gnaq, Igfbp4, Kcnn4, Klf4, Mad1l1, Mob3b, Nod1, Nr5a2, Nt5c2, Pde10a, Phlpp1, Prdm16, Ptp4a3, Ralgapb, Ramp1, Rasgrf1, Skap1, Smpdl3b, Spop, Tagap, Tnxb, Trib3, Trim28, Unc5b, Ywhab
regulation of signaling	GO:0050789	regulation of biological process	3300002I08Rik, Ablim1, Aebp2, Apbb2, Arap1, Arb2a, Asb1, Atp9a, Bach2, Bag6, Baiap2l1, C2, Cacna1s, Calcoco2, Cbfa2t2, Cbx1, Ccl25, Cdh13, Cmah, Csnk2a1, Dmbt1, Edc4, Fgfr2, Fndc1, Foxn3, Gabbr2, Gabrr1, Gid8, Gjb6, Glce, Gm13043, Gm49359, Gnaq, Igfbp4, Jazf1, Kcnn4, Kif13b, Klf4, Ldlrap1, Lrrfip1, Mad1l1, Maml2, Mbnl2, Milr1, Mob3b, Msi2, Muc21, Nbea, Nin, Nod1, Nr5a2, Nt5c2, Numb, Opn5, Or10h1b…
regulation of signaling	GO:0050794	regulation of cellular process	3300002I08Rik, Ablim1, Aebp2, Apbb2, Arap1, Arb2a, Asb1, Atp9a, Bach2, Bag6, Baiap2l1, C2, Cacna1s, Calcoco2, Cbfa2t2, Cbx1, Ccl25, Cdh13, Cmah, Csnk2a1, Dmbt1, Edc4, Fgfr2, Fndc1, Foxn3, Gabbr2, Gabrr1, Gid8, Gjb6, Glce, Gm13043, Gm49359, Gnaq, Igfbp4, Jazf1, Kcnn4, Kif13b, Klf4, Ldlrap1, Lrrfip1, Mad1l1, Maml2, Mbnl2, Milr1, Mob3b, Msi2, Muc21, Nbea, Nin, Nod1, Nr5a2, Numb, Opn5, Or10h1b, Pde10…
regulation of tolerance induction	GO:0000122	negative regulation of transcription by RNA polymerase II	Aebp2, Apbb2, Bach2, Cbfa2t2, Fgfr2, Jazf1, Klf4, Lrrfip1, Prdm16, Sp2, Spop, Trib3, Trim28, Zbtb12, Zfhx3
regulation of tolerance induction	GO:0002643	regulation of tolerance induction	Nr5a2, Phlpp1
regulation of tolerance induction	GO:0048523	negative regulation of cellular process	Aebp2, Apbb2, Arap1, Arb2a, Atp9a, Bach2, Bag6, Cacna1s, Cbfa2t2, Cbx1, Ccl25, Cdh13, Csnk2a1, Edc4, Fgfr2, Foxn3, Gjb6, Glce, Gm13043, Gnaq, Jazf1, Kcnn4, Klf4, Lrrfip1, Mad1l1, Milr1, Muc21, Nr5a2, Numb, Pde10a, Phlpp1, Ppp2r5c, Prdm16, Rassf5, Rps6ka2, Smg9, Smpdl3b, Sp2, Spop, Tent5b, Trib3, Trim28, Unc5b, Ywhab, Zar1, Zbtb12, Zfhx3
regulation of tolerance induction	GO:0080090	regulation of primary metabolic process	3300002I08Rik, Ablim1, Aebp2, Apbb2, Arap1, Arb2a, Bach2, Bag6, Cbfa2t2, Cbx1, Cdh13, Csnk2a1, Fgfr2, Fndc1, Foxn3, Gm13043, Gm49359, Igfbp4, Jazf1, Klf4, Lrrfip1, Maml2, Mbnl2, Msi2, Nod1, Nr5a2, Phlpp1, Polg2, Prdm16, Ptp4a3, Ramp1, Rassf5, Rps6ka2, Skap1, Sp2, Spop, Tent5b, Trib3, Trim28, Vsx1, Ywhab, Zar1, Zbtb12, Zfhx3
response to biotic stimulus	GO:0009607	response to biotic stimulus	C2, Calcoco2, Ccl25, Cst9, Dmbt1, Klf4, Ly6g6c, Nod1, Nt5c2, Rnaset2a, Rnaset2b, Smpdl3b, Tagap, Trim28, Ube2f, Ywhab
response to laminar fluid shear stress	GO:0034976	response to endoplasmic reticulum stress	Bag6, Nod1, Rasgrf1, Trib3
response to laminar fluid shear stress	GO:0061857	endoplasmic reticulum stress-induced pre-emptive quality control	Bag6
response to tumor cell	GO:0006952	defense response	C2, Calcoco2, Ccl25, Cst9, Dmbt1, Klf4, Nod1, Nt5c2, Rnaset2a, Rnaset2b, Smpdl3b, Tac4, Tagap, Trim28, Ube2f
response to tumor cell	GO:0098792	xenophagy	Calcoco2
response to UV-A	GO:0009582	detection of abiotic stimulus	Opn5, Piezo1, Tac4
response to UV-A	GO:0009595	detection of biotic stimulus	Nod1, Ywhab
sensory perception of itch	GO:0008217	regulation of blood pressure	Gnaq, Kcnn4, Rps6ka2, Tac4
sensory perception of itch	GO:0046541	saliva secretion	Kcnn4
sensory perception of itch	GO:0050886	endocrine process	Kcnn4, Rps6ka2
stabilization of membrane potential	GO:0030322	stabilization of membrane potential	Kcnn4
stabilization of membrane potential	GO:0036506	maintenance of unfolded protein	Bag6
